# Supplementary material for: Sex-Specific Regulation of Gene Expression Networks by Surfactant Protein A (SP-A) Variants in Alveolar Macrophages in Response to Klebsiella pneumoniae
Source: Front Immunol. 2020 Jun 24;11:1290. doi: 10.3389/fimmu.2020.01290 (PMC7326812; doi:10.3389/fimmu.2020.01290)
Supplement: Supplementary File 1 — Identification of genes from AMs of SP-A2 (1A0) males and females in response to K. pneumoniae infection at different time points (6, 18, and 24 h). [file Table_1.XLSX]

## Sheet: SP-A2-1A0-6hr infection
gene_id	JFRm41_fastq_gz.Mouse__GRCm38__	JFRm42_fastq_gz.Mouse__GRCm38__	JFRm39_fastq_gz.Mouse__GRCm38__	JFRm40_fastq_gz.Mouse__GRCm38__	JFRm64_fastq_gz.Mouse__GRCm38__	JFRm65_fastq_gz.Mouse__GRCm38__	JFRm63_fastq_gz.Mouse__GRCm38__	JFRm46_fastq_gz.Mouse__GRCm38__	baseMean	log2FoldChange	lfcSE	stat	pvalue	padj	Associated.Gene.Name
ENSMUSG00000000001	45.353	28.3832	1.67466	12.8772	43.8384	7.97446	4.54793	12.5379	19.6484	-0.290389	0.74553	-0.389506	0.696902	0.998069	Gnai3
ENSMUSG00000000003	0	0	0	0	0	0	0	0	0	NA	NA	NA	NA	NA	Pbsn
ENSMUSG00000000028	0	0	0	1.4308	7.01414	0	5.68491	2.50758	2.07968	1.15033	0.879867	1.30739	0.191081	NA	Cdc45
ENSMUSG00000000031	0	0	0	0	0	0	0	0	0	NA	NA	NA	NA	NA	H19
ENSMUSG00000000037	0	0	0	0	0	0	0	0	0	NA	NA	NA	NA	NA	Scml2
ENSMUSG00000000049	0	0	0	0	0	0	0	0	0	NA	NA	NA	NA	NA	Apoh
ENSMUSG00000000056	47.0974	2.95659	1.67466	0	0	18.6071	7.95887	5.85103	10.5182	-0.434573	0.879821	-0.493934	0.621353	0.998069	Narf
ENSMUSG00000000058	103.789	115.307	48.5651	68.6785	98.198	99.6807	88.6846	102.811	90.7142	0.188601	0.40421	0.466591	0.640793	0.998069	Cav2
ENSMUSG00000000078	786.7	513.263	978	712.539	569.899	402.71	708.34	364.436	629.486	-0.527763	0.337906	-1.56186	0.11832	0.998069	Klf6
ENSMUSG00000000085	2.61652	0	1.67466	14.308	2.6303	13.2908	0	2.50758	4.62848	-0.00479836	0.902194	-0.00531855	0.995756	NA	Scmh1
ENSMUSG00000000088	53.2026	106.437	123.925	82.9865	128.885	65.1247	143.26	56.0027	94.9779	0.0951302	0.448546	0.212086	0.83204	0.998069	Cox5a
ENSMUSG00000000093	0	0	0	0	0	0	0	0	0	NA	NA	NA	NA	NA	Tbx2
ENSMUSG00000000094	0	0	3.34932	5.7232	0	21.2652	5.68491	0	4.50283	0.687787	0.899114	0.764961	0.444295	NA	Tbx4
ENSMUSG00000000103	0	0	0	0	0	0	0	0	0	NA	NA	NA	NA	NA	Zfy2
ENSMUSG00000000120	0	0	0	0	0	0	0	0	0	NA	NA	NA	NA	NA	Ngfr
ENSMUSG00000000125	0	0	0	0	0	0	0	0	0	NA	NA	NA	NA	NA	Wnt3
ENSMUSG00000000126	0	0	0	0	0	1.32908	0	0	0.166135	0.0974139	0.735096	0.132519	0.894574	NA	Wnt9a
ENSMUSG00000000127	5.23304	2.36527	0	5.7232	20.1657	11.9617	6.82189	3.76138	7.00402	1.15349	0.828699	1.39193	0.163943	0.998069	Fer
ENSMUSG00000000131	32.2704	21.2874	68.661	21.462	49.099	13.2908	17.0547	22.5683	30.7117	-0.414126	0.594125	-0.697036	0.485781	0.998069	Xpo6
ENSMUSG00000000134	90.706	47.3054	103.829	105.879	59.6202	78.4155	57.9861	45.5545	73.662	-0.492475	0.429382	-1.14694	0.251407	0.998069	Tfe3
ENSMUSG00000000142	0	0	0	0	0	0	0	0	0	NA	NA	NA	NA	NA	Axin2
ENSMUSG00000000148	0	1.18263	0	25.7544	0.876768	3.98723	2.27396	5.85103	4.99076	-0.544125	0.902476	-0.602925	0.546558	NA	Brat1
ENSMUSG00000000149	0	17.7395	1.67466	0	3.50707	2.65815	12.5068	17.1352	6.90267	0.503114	0.887484	0.566899	0.570783	0.998069	Gna12
ENSMUSG00000000154	9.59391	1.77395	0	1.4308	4.38384	5.3163	3.41095	5.01517	3.86561	0.276084	0.886262	0.311515	0.755409	NA	Slc22a18
ENSMUSG00000000157	0.872173	0	0	0	0	0	0	0	0.109022	-0.209973	0.734588	-0.285838	0.775002	NA	Itgb2l
ENSMUSG00000000159	1.74435	0	0	0	0	5.3163	0	0	0.882581	0.305321	0.748966	0.407657	0.683526	NA	Igsf5
ENSMUSG00000000167	0	0	0	0	0	6.64538	0	0	0.830673	0.658959	0.746562	0.882659	0.377421	NA	Pih1d2
ENSMUSG00000000168	10.4661	14.7829	0	10.0156	0.876768	6.64538	7.95887	16.2993	8.38062	-0.110046	0.833053	-0.132099	0.894906	0.998069	Dlat
ENSMUSG00000000171	6.10521	3.5479	0	0	0.876768	0	1.13698	10.0303	2.71215	0.14119	0.898019	0.157224	0.875068	NA	Sdhd
ENSMUSG00000000182	0	0	0	0	0	0	0	0	0	NA	NA	NA	NA	NA	Fgf23
ENSMUSG00000000183	1.74435	0	0	0	0	0	4.54793	0	0.786534	0.257796	0.747442	0.344904	0.730166	NA	Fgf6
ENSMUSG00000000184	3357.87	2721.83	2704.57	3081.95	4709.12	7830.92	7510.9	3074.3	4373.93	0.928174	0.334951	2.77107	0.00558717	0.407139	Ccnd2
ENSMUSG00000000194	37.5035	24.8353	28.4692	74.4017	54.3596	91.7063	51.1642	34.6883	49.641	0.446508	0.511912	0.872235	0.38308	0.998069	Gpr107
ENSMUSG00000000197	0.872173	0	0	0	0	0	0	0	0.109022	-0.209973	0.734588	-0.285838	0.775002	NA	Nalcn
ENSMUSG00000000202	0	0	0	0	0	0	0	0	0	NA	NA	NA	NA	NA	Btbd17
ENSMUSG00000000204	163.969	10.0524	229.428	144.511	1.75354	0	52.3012	0	75.2518	-1.47794	0.903911	-1.63505	0.102038	0.998069	Slfn4
ENSMUSG00000000214	0	0	0	0	0	0	0	0	0	NA	NA	NA	NA	NA	Th
ENSMUSG00000000215	0	0	0	0	0	0	0	0	0	NA	NA	NA	NA	NA	Ins2
ENSMUSG00000000216	0	4.73054	0	0	0.876768	0	2.27396	1.67172	1.19412	-0.0101261	0.813579	-0.0124464	0.990069	NA	Scnn1g
ENSMUSG00000000223	0	0	1.67466	2.8616	0	0	0	0	0.567033	-0.52039	0.73911	-0.704077	0.481385	NA	Drp2
ENSMUSG00000000244	16.5713	10.0524	0	15.7388	53.4828	21.2652	3.41095	26.3296	18.3564	1.00477	0.751157	1.33763	0.181018	0.998069	Tspan32
ENSMUSG00000000247	0	0	0	0	0	0	0	0	0	NA	NA	NA	NA	NA	Lhx2
ENSMUSG00000000248	0	0	0	0	0	0	0	0	0	NA	NA	NA	NA	NA	Clec2g
ENSMUSG00000000253	47.0974	55.5838	30.1438	37.2008	53.4828	57.1503	43.2053	48.48	46.543	0.219714	0.451781	0.486329	0.626734	0.998069	Gmpr
ENSMUSG00000000263	6.97739	2.36527	1.67466	0	11.398	2.65815	10.2328	0	4.41329	0.596851	0.901028	0.662411	0.507708	NA	Glra1
ENSMUSG00000000266	0	0	3.34932	0	0.876768	0	0	0	0.52826	-0.197475	0.73845	-0.267418	0.789147	NA	Mid2
ENSMUSG00000000275	110.766	89.2889	147.37	154.527	100.828	75.7573	147.808	62.6896	111.129	-0.353528	0.406908	-0.868816	0.384948	0.998069	Trim25
ENSMUSG00000000276	3.48869	2.95659	0	0	3.50707	11.9617	9.09586	3.34345	4.29417	1.16714	0.888143	1.31414	0.188801	NA	Dgke
ENSMUSG00000000278	22.6765	46.7141	31.8185	67.2477	43.8384	57.1503	19.3287	67.2869	44.5076	0.148659	0.530382	0.280286	0.779258	0.998069	Scpep1
ENSMUSG00000000282	12.2104	14.1916	3.34932	10.0156	5.26061	10.6326	29.5615	14.6276	12.4812	0.452204	0.720594	0.627543	0.530303	0.998069	Mnt
ENSMUSG00000000290	230.254	177.986	155.743	125.911	283.196	78.4155	133.027	191.83	172.045	-0.0054998	0.418223	-0.0131504	0.989508	0.998069	Itgb2
ENSMUSG00000000295	6.10521	1.18263	3.34932	0	7.89091	2.65815	1.13698	3.34345	3.20833	0.280416	0.898328	0.312153	0.754924	NA	Hddc2
ENSMUSG00000000296	0	0	0	0	0	0	0	0	0	NA	NA	NA	NA	NA	Tpd52l1
ENSMUSG00000000301	0	0	0	0	0	0	0	0.417931	0.0522414	0.0842344	0.734987	0.114607	0.908757	NA	Pemt
ENSMUSG00000000303	93.3225	114.716	45.2158	105.879	169.216	206.007	184.191	164.247	135.349	0.953614	0.380548	2.5059	0.0122142	0.590216	Cdh1
ENSMUSG00000000305	2.61652	0	1.67466	7.15401	0	0	2.27396	0	1.71489	-0.720861	0.851438	-0.84664	0.397196	NA	Cdh4
ENSMUSG00000000308	0.872173	14.7829	15.0719	30.0468	0	6.64538	2.27396	0	8.71165	-1.74388	0.874094	-1.99507	0.0460352	0.893972	Ckmt1
ENSMUSG00000000317	0	0	0	0	0	0	0	0	0	NA	NA	NA	NA	NA	Bcl6b
ENSMUSG00000000318	0	0	0	0	0	1.32908	0	0	0.166135	0.0974139	0.735096	0.132519	0.894574	NA	Clec10a
ENSMUSG00000000320	0	0	0	0	0	1.32908	0	0	0.166135	0.0974139	0.735096	0.132519	0.894574	NA	Alox12
ENSMUSG00000000325	0	0	0	0	0	5.3163	0	0	0.664538	0.594683	0.743483	0.799861	0.423791	NA	Arvcf
ENSMUSG00000000326	27.0374	72.1407	25.1199	113.033	52.6061	42.5304	21.6027	69.3765	52.9309	-0.306856	0.552497	-0.555397	0.578623	0.998069	Comt
ENSMUSG00000000339	7.84956	18.9222	0	25.7544	8.76768	6.64538	9.09586	5.01517	10.2563	-0.630823	0.790258	-0.79825	0.424725	0.998069	Rtca
ENSMUSG00000000340	0.872173	13.6003	0	7.15401	30.6869	10.6326	0	0.835862	7.97273	0.549995	0.889816	0.618099	0.53651	0.998069	Dbt
ENSMUSG00000000346	113.383	98.1587	63.637	120.187	170.97	26.5815	111.424	146.276	106.327	0.190887	0.485825	0.392913	0.694384	0.998069	Dazap2
ENSMUSG00000000355	26.1652	39.6183	15.0719	1.4308	43.8384	19.9361	13.6438	40.9572	25.0827	0.422499	0.67771	0.623422	0.533007	0.998069	Mcts1
ENSMUSG00000000359	0	0.591317	0	27.1852	0	7.97446	10.2328	0.835862	5.85246	-0.27235	0.905137	-0.300894	0.763496	NA	Rem1
ENSMUSG00000000365	0	0	0	0	0	0	0	0	0	NA	NA	NA	NA	NA	Rnf17
ENSMUSG00000000374	21.8043	43.1662	45.2158	41.4932	45.5919	54.4921	36.3834	31.7627	39.9887	0.136398	0.487459	0.279815	0.77962	0.998069	Trappc10
ENSMUSG00000000378	22.6765	61.497	21.7705	72.9709	35.0707	35.8851	51.1642	16.7172	39.719	-0.339695	0.557921	-0.608859	0.542618	0.998069	Ccm2
ENSMUSG00000000381	0	0	0	0	0	0	0	0	0	NA	NA	NA	NA	NA	Wap
ENSMUSG00000000384	26.1652	10.6437	5.02397	51.5088	21.9192	35.8851	40.9314	47.6441	29.9652	0.5672	0.624231	0.908639	0.363541	0.998069	Tbrg4
ENSMUSG00000000385	0	0	0	0	0	26.5815	0	0	3.32269	1.20396	0.830615	1.44949	NA	NA	Tmprss2
ENSMUSG00000000386	0	0	36.8425	0	4.38384	1.32908	0	0	5.31942	-1.02685	0.890667	-1.15289	NA	NA	Mx1
ENSMUSG00000000392	4.36087	0	0	0	0	0	0	0	0.545108	-0.624101	0.741125	-0.8421	0.399732	NA	Fap
ENSMUSG00000000394	1.74435	0	3.34932	0	0	0	0	0	0.636708	-0.608391	0.740844	-0.821213	0.411525	NA	Gcg
ENSMUSG00000000399	15.6991	57.3578	18.4212	7.15401	18.4121	19.9361	43.2053	3.76138	22.9934	-0.199882	0.699919	-0.285578	0.775201	0.998069	Ndufa9
ENSMUSG00000000402	0	0	0	0	0	0	0	0	0	NA	NA	NA	NA	NA	Egfl6
ENSMUSG00000000409	20.06	2.95659	135.647	17.1696	17.5354	14.6198	4.54793	1.25379	26.7238	-1.68296	0.768965	-2.18861	0.0286254	0.805188	Lck
ENSMUSG00000000411	0	0	0	0	0	0	2.27396	0	0.284246	0.269866	0.736337	0.366498	0.713993	NA	Tssk3
ENSMUSG00000000416	0	3.5479	0	0	0	23.9234	0	0	3.43391	0.806984	0.852565	0.946536	NA	NA	Cttnbp2
ENSMUSG00000000420	50.5861	44.9401	20.0959	22.8928	35.9475	31.8978	51.1642	43.4648	37.6236	0.193396	0.511179	0.378333	0.705183	0.998069	Galnt1
ENSMUSG00000000435	0	0	0	0	0	0	0	0	0	NA	NA	NA	NA	NA	Myf5
ENSMUSG00000000439	0	1.77395	5.02397	1.4308	10.5212	5.3163	20.4657	7.52275	6.50683	1.65708	0.845675	1.95948	0.0500566	NA	Mkrn2
ENSMUSG00000000440	11.3383	32.5224	0	1.4308	76.2788	49.1758	20.4657	17.5531	26.0956	1.40145	0.747619	1.87456	0.0608535	0.967565	Pparg
ENSMUSG00000000441	11.3383	19.5135	0	17.1696	7.89091	13.2908	9.09586	1.67172	9.99632	-0.46077	0.805914	-0.571736	0.567501	0.998069	Raf1
ENSMUSG00000000486	0	0	0	0	0	0	0	0	0	NA	NA	NA	NA	NA	2017-09-01
ENSMUSG00000000489	0	0	0	0	1.75354	0	0	0	0.219192	0.269866	0.736337	0.366498	0.713993	NA	Pdgfb
ENSMUSG00000000530	29.6539	28.3832	25.1199	77.2633	8.76768	49.1758	18.1917	27.1655	32.9651	-0.557964	0.598346	-0.932512	0.351072	0.998069	Acvrl1
ENSMUSG00000000531	5.23304	0	46.8904	0	3.50707	22.5943	9.09586	0.835862	11.0196	-0.318313	0.884857	-0.359734	0.719046	0.998069	Grasp
ENSMUSG00000000532	13.0826	10.0524	5.02397	12.8772	26.303	11.9617	23.8766	1.67172	13.1062	0.482773	0.742966	0.649792	0.515827	0.998069	Acvr1b
ENSMUSG00000000538	20.06	7.09581	15.0719	15.7388	6.13737	22.5943	11.3698	10.0303	13.5123	-0.181505	0.682963	-0.265761	0.790423	0.998069	Tom1l2
ENSMUSG00000000544	0	0	0	0	0	0	0	0	0	NA	NA	NA	NA	NA	Gpa33
ENSMUSG00000000552	18.3156	0	1.67466	4.2924	8.76768	6.64538	11.3698	0.835862	6.48768	0.0973475	0.877881	0.110889	0.911704	NA	Zfp385a
ENSMUSG00000000555	45.353	24.244	5.02397	11.4464	10.5212	19.9361	30.6985	15.0455	20.2836	-0.174625	0.668145	-0.261358	0.793817	0.998069	Itga5
ENSMUSG00000000560	6.97739	1.18263	5.02397	0	0	6.64538	10.2328	0	3.75778	0.155984	0.904131	0.172524	0.863026	NA	Gabra2
ENSMUSG00000000561	1.74435	6.50449	5.02397	8.58481	30.6869	35.8851	7.95887	7.10482	12.9367	1.48911	0.741988	2.00692	0.0447577	0.883521	Wdr77
ENSMUSG00000000562	21.8043	0	6.69863	32.9084	6.13737	2.65815	17.0547	1.67172	11.1167	-0.792241	0.842871	-0.939932	0.347253	0.998069	Adora3
ENSMUSG00000000563	57.5634	49.6706	41.8664	42.924	35.0707	22.5943	17.0547	66.0331	41.5972	-0.390539	0.523961	-0.745359	0.456055	0.998069	Atp5f1
ENSMUSG00000000567	0	0.591317	0	0	0	5.3163	0	0.417931	0.790694	0.495986	0.746851	0.664103	0.506625	NA	Sox9
ENSMUSG00000000568	48.8417	65.0449	68.661	95.8637	69.2647	108.984	69.3559	76.0634	75.2599	0.207747	0.412528	0.503595	0.614546	0.998069	Hnrnpd
ENSMUSG00000000579	0	0	0	0	0	0	0	0	0	NA	NA	NA	NA	NA	Dynlt1c
ENSMUSG00000000581	13.0826	13.6003	8.37329	10.0156	4.38384	21.2652	3.41095	9.19448	10.4158	-0.209784	0.739574	-0.283655	0.776675	0.998069	C1d
ENSMUSG00000000594	115.999	138.368	195.935	72.9709	28.0566	126.262	120.52	217.324	126.93	-0.0765881	0.501533	-0.152708	0.878629	0.998069	Gm2a
ENSMUSG00000000600	26.1652	33.1138	0	30.0468	12.2747	30.5688	26.1506	22.9862	22.6633	0.017324	0.693809	0.0249694	0.980079	0.998069	Krit1
ENSMUSG00000000605	45.353	52.0359	55.2637	10.0156	92.0606	45.1886	54.5751	49.7338	50.5283	0.512598	0.527832	0.971137	0.33148	0.998069	Clcn4-2
ENSMUSG00000000606	0	0	0	0	0	0	0	0	0	NA	NA	NA	NA	NA	Vmn2r88
ENSMUSG00000000617	0	0	0	0	0	0	0	0	0	NA	NA	NA	NA	NA	Grm6
ENSMUSG00000000627	0	0	0	0	0	0	0	0	0	NA	NA	NA	NA	NA	Sema4f
ENSMUSG00000000628	154.375	164.386	162.442	173.127	369.119	172.78	285.382	89.4372	196.381	0.457408	0.417537	1.09549	0.273302	0.998069	Hk2
ENSMUSG00000000631	5.23304	7.09581	53.589	14.308	14.0283	43.8595	34.1095	18.8069	23.8788	0.408091	0.682734	0.597731	0.55002	0.998069	Myo18a
ENSMUSG00000000632	9.59391	0.591317	18.4212	18.6004	29.8101	2.65815	3.41095	5.85103	11.1171	-0.102745	0.815104	-0.126051	0.899692	0.998069	Sez6
ENSMUSG00000000673	0	1.77395	0	0	0	0	0	0	0.221744	-0.411159	0.737043	-0.55785	0.576947	NA	Haao
ENSMUSG00000000682	642.792	327.59	743.548	529.396	262.154	198.032	275.15	198.517	397.147	-1.21644	0.341359	-3.56351	0.000365932	0.104359	Cd52
ENSMUSG00000000686	6.10521	0	0	0	0	2.65815	5.68491	2.92552	2.17172	0.30792	0.873366	0.352567	0.724413	NA	Abhd15
ENSMUSG00000000690	0	0	0	0	0	0	0	0	0	NA	NA	NA	NA	NA	Hoxb6
ENSMUSG00000000693	0	0	1.67466	0	0	0	0	0	0.209332	-0.209973	0.734588	-0.285838	0.775002	NA	Loxl3
ENSMUSG00000000701	0.872173	0	0	0	0	0	0	0	0.109022	-0.209973	0.734588	-0.285838	0.775002	NA	Tcl1b5
ENSMUSG00000000706	0	0	0	0	0	0	0	0	0	NA	NA	NA	NA	NA	Btn1a1
ENSMUSG00000000708	6.97739	8.86976	0	5.7232	0	11.9617	12.5068	7.52275	6.6952	0.336748	0.868476	0.387746	0.698204	NA	Kat2b
ENSMUSG00000000711	11.3383	7.68712	0	7.15401	1.75354	2.65815	2.27396	16.7172	6.19778	-0.0924899	0.863614	-0.107096	0.914713	NA	Rab5b
ENSMUSG00000000724	0	0	0	0	0	0	0	0	0	NA	NA	NA	NA	NA	Cryba1
ENSMUSG00000000730	3.48869	0	0	18.6004	0	0	0	11.7021	4.2239	-0.339644	0.885919	-0.383381	0.701437	NA	Dnmt3l
ENSMUSG00000000731	0	0	0	0	0	0	0	0	0	NA	NA	NA	NA	NA	Aire
ENSMUSG00000000732	53.2026	14.1916	33.4932	77.2633	30.6869	46.5177	48.8902	48.48	44.0907	-0.0175889	0.537222	-0.0327405	0.973882	0.998069	Icosl
ENSMUSG00000000738	11.3383	41.9835	11.7226	38.6316	15.7818	17.278	10.2328	15.0455	20.2518	-0.719186	0.632334	-1.13735	0.255392	0.998069	Spg7
ENSMUSG00000000739	0	0	0	0	0	0	0	0	0	NA	NA	NA	NA	NA	Sult5a1
ENSMUSG00000000740	257.291	253.675	582.781	241.805	437.507	377.458	320.629	271.655	342.85	0.0749479	0.371834	0.201563	0.840258	0.998069	Rpl13
ENSMUSG00000000743	210.194	89.8802	251.199	210.328	120.117	295.055	185.328	229.444	198.943	0.120948	0.40785	0.296551	0.766809	0.998069	Chmp1a
ENSMUSG00000000751	27.9095	37.8443	0	18.6004	13.1515	22.5943	9.09586	35.9421	20.6422	-0.0600334	0.725349	-0.0827649	0.934038	0.998069	Rpa1
ENSMUSG00000000753	0	0	0	0	0	1.32908	0	0	0.166135	0.0974139	0.735096	0.132519	0.894574	NA	Serpinf1
ENSMUSG00000000759	17.4435	13.009	30.1438	4.2924	28.9333	49.1758	17.0547	0.835862	20.1111	0.434839	0.749452	0.580208	0.561774	0.998069	Tubgcp3
ENSMUSG00000000766	4.36087	0	0	0	0	0	1.13698	0	0.687231	-0.3908	0.744101	-0.525197	0.599446	NA	Oprm1
ENSMUSG00000000776	7.84956	19.5135	18.4212	24.3236	12.2747	13.2908	29.5615	10.8662	17.0126	-0.0769191	0.64524	-0.11921	0.905109	0.998069	Polr3d
ENSMUSG00000000782	0	0	0	0	0	0	0	0	0	NA	NA	NA	NA	NA	Tcf7
ENSMUSG00000000787	326.193	363.66	331.582	310.484	395.422	350.876	477.532	422.946	372.337	0.29781	0.286428	1.03974	0.298462	0.998069	Ddx3x
ENSMUSG00000000791	0	0	5.02397	14.308	0	2.65815	0	0	2.74877	-0.923234	0.865025	-1.06729	0.28584	NA	Il12rb1
ENSMUSG00000000792	0	0	0	0	0	0	0	0	0	NA	NA	NA	NA	NA	Slc5a5
ENSMUSG00000000794	17.4435	61.497	15.0719	20.0312	42.0849	7.97446	28.4246	59.7641	31.5364	0.233478	0.631561	0.369685	0.711618	0.998069	Kcnn3
ENSMUSG00000000804	25.293	0.591317	25.1199	22.8928	25.4263	9.30353	21.6027	11.2841	17.6892	-0.0887471	0.733053	-0.121065	0.90364	0.998069	Usp32
ENSMUSG00000000805	390.734	499.663	236.127	390.609	291.964	233.917	213.753	277.088	316.732	-0.558816	0.332831	-1.67898	0.0931563	0.998069	Car4
ENSMUSG00000000811	8.72173	0	0	0	9.64445	3.98723	9.09586	0	3.93116	0.587136	0.899607	0.652658	0.513977	NA	Txnrd3
ENSMUSG00000000817	0	0	0	0	0	0	0	0	0	NA	NA	NA	NA	NA	Fasl
ENSMUSG00000000823	2.61652	4.73054	0	0	0	39.8723	6.82189	1.67172	6.96412	1.4215	0.898374	1.58231	0.11358	0.998069	Znf512b
ENSMUSG00000000826	161.352	199.865	127.274	164.542	231.467	338.914	226.259	175.949	203.203	0.545446	0.34707	1.57157	0.11605	0.998069	Dnajc5
ENSMUSG00000000827	20.9322	26.6093	16.7466	27.1852	22.796	26.5815	7.95887	41.7931	23.8253	0.110193	0.599858	0.183698	0.85425	0.998069	Tpd52l2
ENSMUSG00000000838	15.6991	6.50449	41.8664	0	16.6586	13.2908	26.1506	25.4938	18.208	0.29406	0.746094	0.394133	0.693483	0.998069	Fmr1
ENSMUSG00000000861	0.872173	0	5.02397	11.4464	4.38384	2.65815	3.41095	0	3.47444	-0.354826	0.905138	-0.392013	0.695048	NA	Bcl11a
ENSMUSG00000000869	0	0	0	0	0	0	0	0	0	NA	NA	NA	NA	NA	Il4
ENSMUSG00000000876	26.1652	20.1048	0	24.3236	28.9333	17.278	5.68491	8.35862	16.3561	-0.191651	0.750324	-0.255424	0.798395	0.998069	Pxmp4
ENSMUSG00000000881	0	0	15.0719	0	0	17.278	0	0	4.04374	0.0687864	0.853485	0.0805947	0.935764	NA	Dlg3
ENSMUSG00000000884	0	0	0	0	0	0	2.27396	0.835862	0.388728	0.432133	0.738501	0.585149	0.558448	NA	Gnb1l
ENSMUSG00000000889	0	0	0	0	0	0	0	0	0	NA	NA	NA	NA	NA	Dbh
ENSMUSG00000000901	0	0	0	0	0	0	0	0	0	NA	NA	NA	NA	NA	Mmp11
ENSMUSG00000000902	20.06	56.7665	3.34932	18.6004	38.5778	41.2014	47.7532	63.9434	36.2815	0.804351	0.609285	1.32016	0.186783	0.998069	Smarcb1
ENSMUSG00000000903	0	0	0	0	0	0	0	0	0	NA	NA	NA	NA	NA	Vpreb3
ENSMUSG00000000915	26.1652	11.235	11.7226	47.2164	13.1515	57.1503	18.1917	15.4634	25.037	0.0857552	0.647238	0.132494	0.894593	0.998069	Hip1r
ENSMUSG00000000916	0	5.91317	21.7705	7.15401	0	6.64538	3.41095	0.835862	5.71624	-0.981105	0.892064	-1.09981	0.271413	NA	Nsun5
ENSMUSG00000000934	0.872173	0	0	0	4.38384	0	2.27396	5.85103	1.67263	1.07148	0.860011	1.24589	0.212805	NA	Top1mt
ENSMUSG00000000938	0	0	0	0	0	0	0	7.10482	0.888103	0.701878	0.748372	0.937872	NA	NA	Hoxa10
ENSMUSG00000000942	0	0	0	0	0	0	0	0	0	NA	NA	NA	NA	NA	Hoxa4
ENSMUSG00000000948	0	0	0	0	0	1.32908	12.5068	0	1.72948	0.943877	0.787344	1.19881	NA	NA	Snrpn
ENSMUSG00000000957	35.7591	21.8787	200.959	11.4464	15.7818	42.5304	14.7808	45.1365	48.5341	-0.986028	0.665316	-1.48204	0.138329	0.998069	Mmp14
ENSMUSG00000000958	1.74435	1.18263	0	0	2.6303	14.6198	0	0	2.52214	0.879521	0.88036	0.999047	0.317772	NA	Slc7a7
ENSMUSG00000000959	13.0826	27.2006	16.7466	8.58481	30.6869	17.278	26.1506	22.9862	20.3395	0.47853	0.602216	0.794616	0.426837	0.998069	Oxa1l
ENSMUSG00000000976	45.353	42.5748	21.7705	34.3392	35.9475	51.834	0	72.302	38.0151	0.126635	0.687727	0.184136	0.853907	0.998069	Heatr6
ENSMUSG00000000982	117.743	5.32186	172.49	168.835	10.5212	22.5943	56.8491	35.9421	73.787	-1.5993	0.642088	-2.49078	0.0127461	0.601532	Ccl3
ENSMUSG00000000983	0.872173	2.95659	0	0	0	0	3.41095	4.17931	1.42738	0.286575	0.836894	0.342426	0.73203	NA	Wfdc18
ENSMUSG00000001014	0	0	5.02397	0	0	0	0	10.4483	1.93403	0.291033	0.793967	0.366556	NA	NA	Icam4
ENSMUSG00000001016	22.6765	15.9656	53.589	8.58481	18.4121	43.8595	32.9725	13.3738	26.1792	0.0944501	0.628706	0.150229	0.880584	0.998069	Ilf2
ENSMUSG00000001017	52.3304	40.8009	6.69863	45.7856	42.9616	9.30353	25.0136	61.8538	35.5935	-0.0522214	0.624889	-0.0835691	0.933399	0.998069	Chtop
ENSMUSG00000001018	7.84956	13.6003	8.37329	5.7232	10.5212	3.98723	3.41095	7.94069	7.6758	-0.34719	0.769362	-0.45127	0.651795	0.998069	Snapin
ENSMUSG00000001020	85.473	111.759	149.045	81.5557	220.069	127.591	104.602	60.6	117.587	0.245001	0.439955	0.556877	0.577612	0.998069	S100a4
ENSMUSG00000001021	0	0	0	0	0	0	0	2.92552	0.365689	0.463963	0.739165	0.627685	0.53021	NA	S100a3
ENSMUSG00000001023	0	0	0	0	0	0	0	0	0	NA	NA	NA	NA	NA	S100a5
ENSMUSG00000001025	1665.85	137.777	1137.09	1343.52	163.079	170.122	535.519	115.767	658.591	-1.91479	0.537729	-3.56089	0.000369604	0.104359	S100a6
ENSMUSG00000001027	0	0	0	0	0	0	0	0	0	NA	NA	NA	NA	NA	Scn4a
ENSMUSG00000001029	6.10521	0	15.0719	12.8772	0	0	0	4.17931	4.77921	-1.35586	0.90507	-1.49807	0.134115	NA	Icam2
ENSMUSG00000001034	2.61652	16.5569	1.67466	24.3236	0.876768	0	3.41095	2.08965	6.44363	-1.77418	0.865079	-2.05089	0.0402781	NA	Mapk7
ENSMUSG00000001036	0	0	0	4.2924	0.876768	29.2397	18.1917	0	6.57507	1.62457	0.905136	1.79484	0.0726795	NA	Epn2
ENSMUSG00000001039	1.74435	0	0	0	0	0	0	5.01517	0.84494	0.315296	0.749296	0.42079	0.673909	NA	B9d1
ENSMUSG00000001052	6.10521	20.1048	15.0719	5.7232	11.398	23.9234	15.9177	14.2096	14.0567	0.378179	0.678689	0.55722	0.577377	0.998069	Sec24b
ENSMUSG00000001053	4.36087	7.68712	40.1918	8.58481	11.398	1.32908	2.27396	2.50758	9.79165	-1.27038	0.806725	-1.57474	0.115317	0.998069	N4bp3
ENSMUSG00000001054	13.9548	4.13922	0	0	16.6586	14.6198	0	10.8662	7.52983	0.704792	0.887247	0.794358	0.426987	0.998069	Rmnd5b
ENSMUSG00000001056	39.2478	55.5838	58.613	81.5557	25.4263	91.7063	31.8355	63.9434	55.989	-0.128494	0.50292	-0.255497	0.798339	0.998069	Nhp2
ENSMUSG00000001062	12.2104	7.09581	30.1438	4.2924	9.64445	6.64538	27.2876	14.2096	13.9412	0.104847	0.719344	0.145753	0.884116	0.998069	Vps9d1
ENSMUSG00000001065	5.23304	1.18263	15.0719	4.2924	0	0	0	7.10482	4.1106	-0.868022	0.905045	-0.959093	0.337512	NA	Zfp276
ENSMUSG00000001076	0	0	0	0	0	0	0	0	0	NA	NA	NA	NA	NA	C1ql4
ENSMUSG00000001082	20.06	13.6003	1.67466	25.7544	34.1939	17.278	30.6985	10.0303	19.1613	0.479028	0.681813	0.70258	0.482317	0.998069	Mfsd10
ENSMUSG00000001089	74.1347	81.6018	45.2158	67.2477	70.1414	87.719	87.5476	86.0938	74.9627	0.280272	0.397429	0.705214	0.480677	0.998069	Luzp1
ENSMUSG00000001095	0	3.5479	0	0	0	5.3163	3.41095	0	1.53439	0.318655	0.807061	0.394834	0.692966	NA	Slc13a2
ENSMUSG00000001098	8.72173	29.5659	0	12.8772	16.6586	10.6326	10.2328	4.17931	11.6085	-0.250768	0.786193	-0.318965	0.749753	0.998069	Kctd10
ENSMUSG00000001100	0	14.7829	0	14.308	0	3.98723	14.7808	38.8676	10.8408	0.593084	0.886556	0.668975	0.503511	0.998069	Poldip2
ENSMUSG00000001103	0	0	0	0	0	0	0	0	0	NA	NA	NA	NA	NA	Sebox
ENSMUSG00000001105	49.7139	59.1317	98.8048	68.6785	47.3455	90.3772	53.4382	81.9144	68.6755	-0.00687392	0.436067	-0.0157634	0.987423	0.998069	Ift20
ENSMUSG00000001119	0	0	0	0	0	0	0	0	0	NA	NA	NA	NA	NA	Col6a1
ENSMUSG00000001120	0	0	0	0	0	0	0	0	0	NA	NA	NA	NA	NA	Pcbp3
ENSMUSG00000001123	14.8269	5.91317	0	22.8928	21.0424	15.9489	7.95887	0.417931	11.1251	0.0292276	0.833936	0.0350478	0.972042	0.998069	Lgals9
ENSMUSG00000001127	2.61652	12.4177	15.0719	38.6316	8.76768	37.2141	35.2464	12.9559	20.3652	0.375365	0.701975	0.534727	0.592839	0.998069	Araf
ENSMUSG00000001128	16.5713	8.86976	0	44.3548	50.8525	6.64538	45.4793	22.5683	24.4177	0.672914	0.738767	0.910861	0.362369	0.998069	Cfp
ENSMUSG00000001131	3.48869	0	0	0	0	0	0	0	0.436087	-0.563157	0.739988	-0.761036	0.446636	NA	Timp1
ENSMUSG00000001134	0	6.50449	0	0	7.01414	0	1.13698	0	1.83195	0.0788048	0.822365	0.095827	0.923658	NA	Uxt
ENSMUSG00000001138	51.4582	67.4102	8.37329	44.3548	13.1515	34.556	26.1506	39.2855	35.5925	-0.538491	0.591939	-0.909706	0.362977	0.998069	Cnnm3
ENSMUSG00000001143	11.3383	26.018	36.8425	27.1852	6.13737	49.1758	47.7532	5.01517	26.1832	0.0668672	0.684599	0.0976735	0.922192	0.998069	Lman2l
ENSMUSG00000001150	7.84956	13.6003	0	20.0312	0	2.65815	11.3698	16.7172	9.02828	-0.275044	0.861334	-0.319323	0.749481	0.998069	Mcm3ap
ENSMUSG00000001151	55.8191	53.2186	87.0822	105.879	66.6344	62.4666	37.5204	44.3007	64.1151	-0.477929	0.443109	-1.07858	0.280774	0.998069	Pcnt
ENSMUSG00000001155	0	0	0	0	0	0	0	0	0	NA	NA	NA	NA	NA	Ftcd
ENSMUSG00000001156	1045.74	45.5314	768.668	701.093	52.6061	71.7701	350.19	12.9559	381.069	-1.727	0.808402	-2.13632	0.0326535	0.826137	Mxd1
ENSMUSG00000001157	22.6765	18.9222	1.67466	14.308	71.895	41.2014	22.7396	20.8965	26.7892	1.2006	0.644028	1.8642	0.0622938	0.973405	Gmcl1
ENSMUSG00000001158	52.3304	76.8712	88.7569	104.448	69.2647	38.5432	60.26	16.2993	63.3468	-0.744263	0.496264	-1.49973	0.133684	0.998069	Snrnp27
ENSMUSG00000001166	4.36087	5.91317	13.3973	21.462	0.876768	0	0	0	5.75126	-2.87023	0.886238	-3.23867	0.00120088	NA	Oas1c
ENSMUSG00000001168	0	0	0	0	0	0	0	0	0	NA	NA	NA	NA	NA	Oas1h
ENSMUSG00000001173	6.10521	28.3832	50.2397	12.8772	25.4263	13.2908	4.54793	20.0607	20.1164	-0.494639	0.687796	-0.719164	0.47204	0.998069	Ocrl
ENSMUSG00000001175	1141.67	1281.38	1215.8	1021.59	884.659	883.836	1089.23	1428.07	1118.28	-0.117069	0.289736	-0.404055	0.686172	0.998069	Calm1
ENSMUSG00000001211	40.9921	36.0704	3.34932	14.308	35.9475	45.1886	35.2464	44.3007	31.9254	0.637669	0.604635	1.05463	0.291592	0.998069	Agpat3
ENSMUSG00000001225	6.97739	0	0	0	3.50707	2.65815	0	0	1.64283	-0.0614286	0.811563	-0.0756918	0.939664	NA	Slc26a3
ENSMUSG00000001227	0	4.73054	11.7226	28.616	9.64445	7.97446	5.68491	21.3145	11.2109	0.0228283	0.813122	0.0280748	0.977602	0.998069	Sema6b
ENSMUSG00000001228	1.74435	4.13922	13.3973	0	0	0	0	17.1352	4.552	-0.0488419	0.901289	-0.0541912	0.956783	NA	Uhrf1
ENSMUSG00000001229	15.6991	35.479	1.67466	2.8616	21.9192	7.97446	5.68491	70.2124	20.1882	0.69049	0.77172	0.894742	0.370925	0.998069	Dpp9
ENSMUSG00000001240	0	0	0	0	0	0	0	0	0	NA	NA	NA	NA	NA	Ramp2
ENSMUSG00000001247	62.7965	98.1587	46.8904	144.511	163.079	119.617	143.26	127.051	113.17	0.613128	0.416	1.47386	0.140518	0.998069	Lsr
ENSMUSG00000001248	32.2704	17.7395	53.589	107.31	19.2889	19.9361	39.7944	13.3738	37.9128	-1.04486	0.589767	-1.77165	0.0764527	0.998069	Gramd1a
ENSMUSG00000001249	0	2.36527	0	0	0	0	0	0	0.295659	-0.475498	0.738112	-0.644209	0.51944	NA	Hpn
ENSMUSG00000001260	0	0	0	0	7.01414	1.32908	1.13698	0	1.18503	0.841557	0.774506	1.08657	0.277226	NA	Gabrg1
ENSMUSG00000001270	0	0	0	0	0	7.97446	0	0	0.996807	0.71113	0.748739	0.94977	0.342229	NA	Ckb
ENSMUSG00000001280	47.0974	99.3413	68.661	91.5713	56.1131	46.5177	48.8902	93.1986	68.9238	-0.295615	0.445141	-0.664093	0.506631	0.998069	Sp1
ENSMUSG00000001281	2.61652	0	3.34932	0	0	0	0	0	0.745729	-0.681112	0.742818	-0.916931	0.359179	NA	Itgb7
ENSMUSG00000001285	13.9548	2.95659	1.67466	14.308	14.0283	13.2908	9.09586	6.68689	9.49948	0.290713	0.768414	0.378329	0.705186	0.998069	Myg1
ENSMUSG00000001288	29.6539	8.27844	0	12.8772	7.01414	18.6071	5.68491	25.0758	13.3989	0.107123	0.778512	0.1376	0.890556	0.998069	Rarg
ENSMUSG00000001289	164.841	165.569	90.4315	198.881	156.941	190.058	146.671	56.4207	146.227	-0.16971	0.427206	-0.397256	0.691179	0.998069	Pfdn5
ENSMUSG00000001300	0	0	0	0	0	5.3163	0	0	0.664538	0.594683	0.743483	0.799861	0.423791	NA	Efnb2
ENSMUSG00000001305	35.7591	40.2096	6.69863	48.6472	17.5354	78.4155	11.3698	22.9862	32.7027	-0.0268688	0.64555	-0.0416215	0.9668	0.998069	Rrp15
ENSMUSG00000001313	0	2.36527	0	0	0	18.6071	0	0.417931	2.67378	0.886259	0.858677	1.03212	NA	NA	Rnd2
ENSMUSG00000001323	13.9548	0	10.0479	10.0156	29.8101	2.65815	3.41095	8.35862	9.78202	0.276607	0.840432	0.329125	0.742061	0.998069	Srr
ENSMUSG00000001333	4.36087	0	0	0	0	0	0	0	0.545108	-0.624101	0.741125	-0.8421	0.399732	NA	Sync
ENSMUSG00000001334	0	0	0	0	0	3.98723	0	0	0.498404	0.4401	0.738671	0.5958	0.551309	NA	Fndc5
ENSMUSG00000001348	151.758	99.3413	247.849	107.31	255.139	69.112	117.109	69.7944	139.677	-0.223914	0.473484	-0.472906	0.63628	0.998069	Acp5
ENSMUSG00000001349	0	0	0	0	0	0	0	0	0	NA	NA	NA	NA	NA	Cnn1
ENSMUSG00000001366	14.8269	21.2874	0	21.462	21.0424	21.2652	9.09586	25.9117	16.8614	0.330917	0.718836	0.460351	0.645265	0.998069	Fbxo9
ENSMUSG00000001376	14.8269	1.77395	0	0	14.0283	15.9489	6.82189	16.2993	8.71241	1.09291	0.8486	1.2879	0.197781	0.998069	Ccdc132
ENSMUSG00000001380	8.72173	15.9656	3.34932	7.15401	13.1515	17.278	27.2876	15.4634	13.5464	0.83097	0.685357	1.21246	0.225335	0.998069	Hars
ENSMUSG00000001383	98.5556	98.75	103.829	50.078	121.871	122.275	98.9174	102.811	99.6358	0.323573	0.386823	0.836489	0.40288	0.998069	Zmat2
ENSMUSG00000001403	2.61652	8.27844	6.69863	27.1852	0	7.97446	1.13698	2.50758	7.04973	-1.29123	0.856769	-1.50709	0.131787	0.998069	Ube2c
ENSMUSG00000001415	7.84956	4.73054	77.0343	0	2.6303	22.5943	38.6574	20.4786	21.7469	-0.0497742	0.80749	-0.0616407	0.950849	0.998069	Smg5
ENSMUSG00000001416	53.2026	44.9401	43.5411	51.5088	95.5677	61.1375	47.7532	37.1958	54.3559	0.296747	0.458875	0.646683	0.517837	0.998069	Cct3
ENSMUSG00000001418	38.3756	65.0449	1.67466	20.0312	55.2364	42.5304	38.6574	36.7779	37.2911	0.379506	0.630735	0.601688	0.547382	0.998069	Glmp
ENSMUSG00000001419	28.7817	40.2096	36.8425	32.9084	53.4828	66.4538	60.26	22.1503	42.6362	0.487413	0.498531	0.977699	0.328223	0.998069	Mef2d
ENSMUSG00000001420	0	0	0	0	0.876768	0	0	0	0.109596	0.0974139	0.735096	0.132519	0.894574	NA	Tmem79
ENSMUSG00000001424	29.6539	88.6976	21.7705	28.616	35.0707	67.7829	44.3423	94.4524	51.2983	0.452367	0.542134	0.834418	0.404045	0.998069	Snd1
ENSMUSG00000001435	0.872173	0	1.67466	4.2924	0	0	0	0	0.854904	-0.726216	0.744782	-0.975072	0.329525	NA	Col18a1
ENSMUSG00000001436	14.8269	3.5479	23.4452	11.4464	14.0283	27.9106	1.13698	7.94069	13.0354	-0.0423034	0.762249	-0.0554982	0.955742	0.998069	Slc19a1
ENSMUSG00000001440	32.2704	15.3742	26.7945	74.4017	41.2081	25.2524	39.7944	57.6745	39.0963	0.144738	0.554272	0.261132	0.793991	0.998069	Kpnb1
ENSMUSG00000001441	110.766	83.3757	72.0103	70.1093	123.624	118.288	92.0955	106.572	97.1052	0.366859	0.372951	0.983665	0.32528	0.998069	Npepps
ENSMUSG00000001444	0.872173	0	3.34932	4.2924	0	0	3.41095	0	1.4906	-0.38873	0.832412	-0.466993	0.640505	NA	Tbx21
ENSMUSG00000001445	13.9548	10.6437	6.69863	8.58481	10.5212	37.2141	10.2328	26.3296	15.5225	0.884141	0.671503	1.31666	0.187952	0.998069	Mrpl10
ENSMUSG00000001467	93.3225	72.732	28.4692	58.6628	60.497	22.5943	54.5751	94.8703	60.7154	-0.109984	0.51215	-0.21475	0.829962	0.998069	Cyp51
ENSMUSG00000001472	293.05	291.519	170.815	283.299	233.22	503.72	386.574	254.52	302.09	0.385729	0.361558	1.06685	0.286039	0.998069	Tcf25
ENSMUSG00000001473	9.59391	14.1916	26.7945	15.7388	34.1939	22.5943	29.5615	37.6138	23.7853	0.830333	0.57089	1.45445	0.145821	0.998069	Tubb6
ENSMUSG00000001482	24.4209	27.7919	1.67466	7.15401	0	13.2908	13.6438	5.01517	11.6239	-0.697968	0.818943	-0.85228	0.394059	0.998069	Def8
ENSMUSG00000001493	0	0	0	0	0	0	0	0	0	NA	NA	NA	NA	NA	Meox1
ENSMUSG00000001494	0	0	0	0	0	0	0	0	0	NA	NA	NA	NA	NA	Sost
ENSMUSG00000001496	0	0	0	0	0	0	0	0	0	NA	NA	NA	NA	NA	Nkx2-1
ENSMUSG00000001497	0	0	0	0	0	22.5943	10.2328	0	4.10339	1.70159	0.880965	1.9315	0.0534207	NA	Pax9
ENSMUSG00000001504	0	0	0	0	0	3.98723	0	0	0.498404	0.4401	0.738671	0.5958	0.551309	NA	Irx2
ENSMUSG00000001506	0	0	31.8185	0	0	23.9234	0	16.2993	9.00515	0.0820866	0.770234	0.106574	0.915127	0.998069	Col1a1
ENSMUSG00000001507	0	0.591317	0	0	5.26061	17.278	0	0	2.89124	1.37345	0.872684	1.57382	0.115528	NA	Itga3
ENSMUSG00000001508	2.61652	0	11.7226	0	0	13.2908	4.54793	0	4.02223	0.137793	0.896018	0.153784	0.87778	NA	Sgca
ENSMUSG00000001510	0.872173	0	0	2.8616	0	0	0	0	0.466722	-0.503821	0.738751	-0.681991	0.495245	NA	Dlx3
ENSMUSG00000001517	3.48869	0.591317	5.02397	8.58481	4.38384	6.64538	0	0.835862	3.69423	-0.324567	0.896775	-0.361926	0.717407	NA	Foxm1
ENSMUSG00000001518	3.48869	0.591317	3.34932	0	23.6727	7.97446	17.0547	5.01517	7.6433	1.95624	0.83323	2.34778	0.0188856	0.675588	Itfg2
ENSMUSG00000001520	0	0	0	0	0	0	0	0	0	NA	NA	NA	NA	NA	Nrip2
ENSMUSG00000001521	0	0	8.37329	0	0	9.30353	7.95887	0	3.20446	0.381393	0.86935	0.43871	0.660872	NA	Tulp3
ENSMUSG00000001524	4.36087	2.36527	0	11.4464	0	2.65815	0	13.3738	4.27556	-0.0674132	0.905115	-0.0744803	0.940628	NA	Gtf2h4
ENSMUSG00000001525	197.983	268.458	115.551	157.388	269.168	182.083	193.287	297.567	210.186	0.330601	0.369612	0.894454	0.371079	0.998069	Tubb5
ENSMUSG00000001542	83.7286	36.6617	122.25	65.8169	7.01414	33.2269	27.2876	41.7931	52.2224	-1.331	0.549277	-2.42319	0.0153849	0.633947	Ell2
ENSMUSG00000001552	78.4956	76.8712	58.613	52.9396	69.2647	23.9234	52.3012	53.4951	58.238	-0.393169	0.457136	-0.860071	0.38975	0.998069	Jup
ENSMUSG00000001555	0	0	0	0	0	0	0	12.5379	1.56724	0.812076	0.755388	1.07504	NA	NA	Fkbp10
ENSMUSG00000001558	0	0	0	0	0	0	0	0	0	NA	NA	NA	NA	NA	Klhl10
ENSMUSG00000001566	0	0	0	0	0	0	0	0	0	NA	NA	NA	NA	NA	Mnx1
ENSMUSG00000001569	48.8417	41.9835	13.3973	2.8616	45.5919	82.4027	37.5204	29.6731	37.784	0.716279	0.630591	1.13588	0.256005	0.998069	Nom1
ENSMUSG00000001576	33.1426	57.3578	82.0582	18.6004	114.857	55.8212	52.3012	37.1958	56.4167	0.404532	0.530217	0.762956	0.44549	0.998069	Ergic1
ENSMUSG00000001583	2.61652	0.591317	6.69863	12.8772	5.26061	14.6198	11.3698	0	6.75424	0.291178	0.875634	0.332534	0.739486	NA	Tnk1
ENSMUSG00000001588	0.872173	0	1.67466	0	0	1.32908	6.82189	1.25379	1.49395	0.632139	0.861759	0.733545	0.463226	NA	Acap1
ENSMUSG00000001604	4.36087	0	0	0	6.13737	2.65815	0	0	1.64455	0.268552	0.813321	0.330192	0.741255	NA	Tcea3
ENSMUSG00000001622	3.48869	0	6.69863	5.7232	0	0	0	0	1.98882	-1.36359	0.851955	-1.60054	0.109478	NA	Csn3
ENSMUSG00000001627	533.77	391.452	1453.6	630.983	444.521	316.32	593.505	415.423	597.447	-0.723798	0.403454	-1.794	0.0728125	0.998069	Ifrd1
ENSMUSG00000001630	19.1878	0.591317	1.67466	5.7232	1.75354	1.32908	0	7.10482	4.67055	-0.78004	0.894902	-0.871649	0.3834	NA	Stk38l
ENSMUSG00000001632	56.6913	34.8877	33.4932	34.3392	22.796	29.2397	44.3423	31.3448	35.8918	-0.300777	0.498229	-0.603691	0.546049	0.998069	Brpf1
ENSMUSG00000001642	8.72173	3.5479	26.7945	0	6.13737	11.9617	48.8902	10.0303	14.5105	0.735897	0.79772	0.9225	0.356268	0.998069	Akr1b3
ENSMUSG00000001655	0	0	0	0	0	0	0	0	0	NA	NA	NA	NA	NA	Hoxc13
ENSMUSG00000001656	0	0	0	0	0	0	0	0	0	NA	NA	NA	NA	NA	Hoxc11
ENSMUSG00000001657	0	0	0	0	2.6303	0	0	0	0.328788	0.415076	0.73813	0.562335	0.573888	NA	Hoxc8
ENSMUSG00000001661	1.74435	0	0	0	0	0	0	0	0.218043	-0.353545	0.73617	-0.480249	0.63105	NA	Hoxc6
ENSMUSG00000001663	0	0	0	0	0	0	0	0	0	NA	NA	NA	NA	NA	Gstt1
ENSMUSG00000001665	0	2.95659	13.3973	1.4308	7.89091	3.98723	13.6438	3.76138	5.88349	0.490787	0.868129	0.565339	0.571843	NA	Gstt3
ENSMUSG00000001666	15.6991	10.6437	85.4075	7.15401	33.3172	7.97446	17.0547	14.2096	23.9325	-0.559359	0.70126	-0.797649	0.425074	0.998069	Ddt
ENSMUSG00000001670	0	0	0	0	0	0	0	0	0	NA	NA	NA	NA	NA	Tat
ENSMUSG00000001672	0	0	1.67466	0	0	9.30353	35.2464	0	5.77808	1.8191	0.902117	2.01648	0.0437501	NA	Marveld3
ENSMUSG00000001674	15.6991	22.4701	3.34932	15.7388	56.1131	7.97446	11.3698	14.6276	18.4178	0.517779	0.705259	0.734169	0.462846	0.998069	Ddx18
ENSMUSG00000001687	44.4808	59.723	115.551	25.7544	32.4404	29.2397	73.9038	65.1972	55.7864	-0.252551	0.527589	-0.478689	0.63216	0.998069	Ubl3
ENSMUSG00000001700	10.4661	5.91317	6.69863	0	3.50707	50.5049	4.54793	0	10.2047	0.809226	0.878332	0.921321	NA	NA	Gramd3
ENSMUSG00000001707	0	1.77395	0	0	11.398	9.30353	2.27396	0	3.09368	1.33739	0.89549	1.49347	0.135314	NA	Eef1e1
ENSMUSG00000001729	41.8643	49.6706	10.0479	54.3704	117.487	26.5815	51.1642	35.1062	48.2865	0.491359	0.573934	0.856125	0.391929	0.998069	Akt1
ENSMUSG00000001739	0	0	0	0	0	0	3.41095	0	0.426368	0.4401	0.738671	0.5958	0.551309	NA	Cldn15
ENSMUSG00000001741	155.247	81.0105	65.3116	81.5557	80.6626	62.4666	60.26	127.469	89.2479	-0.194817	0.439165	-0.443607	0.657327	0.998069	Il16
ENSMUSG00000001750	42.7365	42.5748	138.997	75.8325	79.7859	89.0481	67.0819	60.182	74.5298	-0.00611856	0.467607	-0.0130848	0.98956	0.998069	Tcirg1
ENSMUSG00000001751	35.7591	33.7051	18.4212	38.6316	46.4687	37.2141	53.4382	78.1531	42.7239	0.706553	0.488303	1.44696	0.147909	0.998069	Naglu
ENSMUSG00000001755	40.9921	32.5224	46.8904	57.232	27.1798	30.5688	23.8766	89.8551	43.6397	-0.0229275	0.536471	-0.0427377	0.965911	0.998069	Coasy
ENSMUSG00000001761	0	0	0	0	3.50707	18.6071	0	0	2.76427	1.32678	0.848346	1.56396	0.117828	NA	Smo
ENSMUSG00000001763	0	1.77395	0	0	0	1.32908	0	0	0.387878	-0.208747	0.738705	-0.282585	0.777495	NA	Tspan33
ENSMUSG00000001767	34.0148	6.50449	3.34932	37.2008	3.50707	35.8851	42.0683	10.8662	21.6745	0.13766	0.73499	0.187295	0.851429	0.998069	Crnkl1
ENSMUSG00000001768	82.8565	122.403	77.0343	64.3861	128.885	94.3644	135.301	160.068	108.162	0.548565	0.385946	1.42135	0.155214	0.998069	Rin2
ENSMUSG00000001773	0	0	0	0	0	0	6.82189	0	0.852737	0.671752	0.747121	0.899121	0.368588	NA	Folh1
ENSMUSG00000001774	25.293	89.2889	23.4452	37.2008	32.4404	5.3163	21.6027	56.0027	36.3238	-0.512368	0.626438	-0.817907	0.41341	0.998069	Chordc1
ENSMUSG00000001783	62.7965	75.6886	31.8185	31.4776	50.8525	43.8595	95.5065	67.7048	57.4631	0.312123	0.481187	0.648651	0.516564	0.998069	Rtcb
ENSMUSG00000001785	13.9548	5.91317	73.6849	24.3236	32.4404	19.9361	19.3287	12.5379	25.265	-0.385945	0.667006	-0.578622	0.562844	0.998069	Pwp1
ENSMUSG00000001786	6.10521	15.3742	33.4932	4.2924	11.398	10.6326	22.7396	20.8965	15.6165	0.142246	0.698833	0.203548	0.838707	0.998069	Fbxo7
ENSMUSG00000001794	61.0521	166.751	284.692	168.835	132.392	203.349	183.054	198.517	174.83	0.0750523	0.427984	0.175363	0.860795	0.998069	Capns1
ENSMUSG00000001802	0	0	0	0	0	0	0	0	0	NA	NA	NA	NA	NA	Lrp3
ENSMUSG00000001804	0	0	0	0	0	0	0	0	0	NA	NA	NA	NA	NA	Dsg4
ENSMUSG00000001815	0	0	0	0	0	0	0	0	0	NA	NA	NA	NA	NA	Evx2
ENSMUSG00000001819	0	0	0	0	0	0	0	0	0	NA	NA	NA	NA	NA	Hoxd13
ENSMUSG00000001823	0	0	0	0	0	0	0	0	0	NA	NA	NA	NA	NA	Hoxd12
ENSMUSG00000001827	0	0	0	0	0	0	0	0	0	NA	NA	NA	NA	NA	Folr1
ENSMUSG00000001829	15.6991	28.3832	0	0	0	5.3163	2.27396	7.52275	7.39942	-0.89175	0.894688	-0.996716	0.318902	0.998069	Clpb
ENSMUSG00000001833	230.254	197.5	115.551	250.39	89.4303	126.262	128.479	262.461	175.041	-0.36251	0.414437	-0.874706	0.381734	0.998069	2017-09-07
ENSMUSG00000001844	16.5713	5.91317	0	11.4464	13.1515	1.32908	1.13698	10.4483	7.49959	-0.24389	0.854021	-0.285578	0.775201	0.998069	Zdhhc4
ENSMUSG00000001847	327.937	406.235	425.363	413.502	497.127	376.129	362.697	442.589	406.447	0.093067	0.291735	0.319012	0.749717	0.998069	Rac1
ENSMUSG00000001855	4.36087	35.479	26.7945	50.078	18.4121	41.2014	10.2328	18.389	25.6185	-0.343397	0.655862	-0.52358	0.60057	0.998069	Nup214
ENSMUSG00000001864	0	0	0	0	0	3.98723	0	7.10482	1.38651	0.839627	0.764779	1.09787	0.272262	NA	Aif1l
ENSMUSG00000001865	0	0	0	0	0	0	0	0	0	NA	NA	NA	NA	NA	Cpa3
ENSMUSG00000001870	0	0	0	0	0	0	0	0	0	NA	NA	NA	NA	NA	Ltbp1
ENSMUSG00000001891	19.1878	38.4356	18.4212	4.2924	15.7818	18.6071	31.8355	33.8524	22.5517	0.254757	0.638693	0.398872	0.689988	0.998069	Ugp2
ENSMUSG00000001901	0	0	0	0	0	0	0	0	0	NA	NA	NA	NA	NA	Kcnh6
ENSMUSG00000001909	23.5487	10.6437	51.9144	28.616	47.3455	45.1886	68.2189	75.2275	43.8379	0.972686	0.529954	1.83542	0.0664438	0.99413	Trmt1
ENSMUSG00000001910	51.4582	29.5659	61.9623	45.7856	13.1515	73.0992	42.0683	84.0041	50.1369	0.161967	0.544714	0.297344	0.766204	0.998069	Nacc1
ENSMUSG00000001911	56.6913	75.0973	1.67466	47.2164	28.0566	78.4155	42.0683	119.528	56.0935	0.4802	0.631942	0.759881	0.447326	0.998069	Nfix
ENSMUSG00000001918	14.8269	15.9656	30.1438	12.8772	38.5778	81.0736	15.9177	9.61241	27.3744	0.828225	0.644125	1.28581	0.198508	0.998069	Slc1a5
ENSMUSG00000001924	152.63	77.4626	115.551	108.741	110.473	116.959	150.082	139.589	121.436	0.18088	0.369573	0.489431	0.624537	0.998069	Uba1
ENSMUSG00000001930	6.97739	4.73054	11.7226	0	25.4263	37.2141	17.0547	28.4193	16.4431	1.80656	0.702392	2.57202	0.0101108	0.534041	Vwf
ENSMUSG00000001942	18.3156	18.3308	0	1.4308	20.1657	7.97446	13.6438	38.4496	14.7889	0.78201	0.783318	0.99833	0.318119	0.998069	Siae
ENSMUSG00000001943	0	0	0	0	0	0	0	0	0	NA	NA	NA	NA	NA	Vsig2
ENSMUSG00000001946	0	0	0	0	0	0	0	0	0	NA	NA	NA	NA	NA	Esam
ENSMUSG00000001948	13.9548	0	6.69863	5.7232	0	6.64538	10.2328	0	5.40685	-0.347586	0.904358	-0.384345	0.700723	NA	Spa17
ENSMUSG00000001962	40.12	70.3668	16.7466	37.2008	41.2081	61.1375	43.2053	87.3475	49.6666	0.444883	0.514562	0.864587	0.387266	0.998069	Fam50a
ENSMUSG00000001964	59.3078	55.5838	78.7089	72.9709	103.459	67.7829	136.438	59.7641	79.2519	0.439045	0.422959	1.03803	0.299255	0.998069	Emd
ENSMUSG00000001983	0	23.6527	0	0	0	10.6326	0	3.34345	4.70359	-0.329433	0.890695	-0.369861	NA	NA	Taco1
ENSMUSG00000001985	0	0	0	0	0	0	0	0	0	NA	NA	NA	NA	NA	Grik3
ENSMUSG00000001986	1.74435	0	0	0	0	0	0	0	0.218043	-0.353545	0.73617	-0.480249	0.63105	NA	Gria3
ENSMUSG00000001988	0	0	0	0	0	0	0	0	0	NA	NA	NA	NA	NA	Npas1
ENSMUSG00000001995	33.1426	8.27844	5.02397	0	4.38384	2.65815	1.13698	0	6.828	-1.49386	0.887101	-1.68398	0.0921852	0.998069	Sipa1l2
ENSMUSG00000001998	27.0374	20.1048	61.9623	47.2164	22.796	38.5432	35.2464	6.26896	32.3969	-0.531743	0.60291	-0.88196	0.377798	0.998069	Ap4e1
ENSMUSG00000001999	31.3982	85.1497	103.829	45.7856	41.2081	42.5304	81.8627	112.841	68.0756	0.0695609	0.504494	0.137883	0.890333	0.998069	Blvra
ENSMUSG00000002006	0	0	0	0	0	0	0	0	0	NA	NA	NA	NA	NA	Pdzd4
ENSMUSG00000002007	0	0	0	0	4.38384	0	0	0	0.54798	0.556776	0.74153	0.750847	0.452745	NA	Srpk3
ENSMUSG00000002010	54.9469	70.9581	16.7466	68.6785	14.0283	71.7701	47.7532	117.439	57.79	0.21803	0.576157	0.378421	0.705118	0.998069	Idh3g
ENSMUSG00000002012	0	0	0	0	0	0	0	0	0	NA	NA	NA	NA	NA	Pnck
ENSMUSG00000002014	149.142	165.569	170.815	165.973	120.117	203.349	114.835	116.603	150.8	-0.226321	0.351687	-0.64353	0.51988	0.998069	Ssr4
ENSMUSG00000002015	27.0374	34.8877	10.0479	20.0312	35.0707	38.5432	7.95887	25.4938	24.8839	0.170744	0.614657	0.277788	0.781175	0.998069	Bcap31
ENSMUSG00000002017	20.06	5.32186	28.4692	0	0	22.5943	0	20.4786	12.1155	-0.191876	0.880712	-0.217865	0.827534	0.998069	Fam98a
ENSMUSG00000002020	0	0	0	0	0	9.30353	0	0	1.16294	0.754992	0.750369	1.00616	0.314338	NA	Ltbp2
ENSMUSG00000002028	68.9017	73.3233	73.6849	100.156	125.378	124.933	110.287	99.8855	97.0687	0.521389	0.365561	1.42627	0.15379	0.998069	Kmt2a
ENSMUSG00000002031	6.10521	17.7395	0	0	0	27.9106	3.41095	1.67172	7.10475	0.221592	0.900962	0.245951	0.80572	0.998069	Ift46
ENSMUSG00000002032	0	0	0	0	0	0	0	0	0	NA	NA	NA	NA	NA	Tmem25
ENSMUSG00000002033	0	0	0	0	0	0	0	0	0	NA	NA	NA	NA	NA	Cd3g
ENSMUSG00000002043	20.9322	30.7485	35.1678	20.0312	40.3313	59.8084	17.0547	25.4938	31.196	0.367613	0.553162	0.664567	0.506328	0.998069	Trappc6a
ENSMUSG00000002052	187.517	115.898	283.017	256.113	138.529	304.358	230.807	105.736	202.747	-0.106213	0.419045	-0.253465	0.799909	0.998069	Supt6
ENSMUSG00000002055	0	0	3.34932	1.4308	0	7.97446	1.13698	0.835862	1.84093	0.397215	0.872855	0.455075	0.649055	NA	Spag5
ENSMUSG00000002057	0	0	0	0	0	0	0	0	0	NA	NA	NA	NA	NA	Foxn1
ENSMUSG00000002058	95.0669	166.751	160.767	188.866	144.667	101.01	140.986	203.95	150.258	-0.0404702	0.378944	-0.106797	0.91495	0.998069	Unc119
ENSMUSG00000002059	1.74435	7.68712	0	20.0312	0	1.32908	6.82189	1.67172	4.91067	-0.891837	0.897772	-0.993389	0.32052	NA	Rab34
ENSMUSG00000002064	6.97739	8.27844	0	1.4308	13.1515	3.98723	14.7808	10.8662	7.43404	0.906066	0.826525	1.09623	0.272976	0.998069	Sdf2
ENSMUSG00000002068	0.872173	0	8.37329	0	0	1.32908	0	0	1.32182	-0.620494	0.786547	-0.788883	0.43018	NA	Ccne1
ENSMUSG00000002076	0	0	0	0	2.6303	6.64538	1.13698	0	1.30158	0.920141	0.791	1.16326	0.244723	NA	Hsf2bp
ENSMUSG00000002083	4.36087	3.5479	8.37329	7.15401	15.7818	6.64538	13.6438	0	7.43838	0.423341	0.848903	0.498692	0.617996	0.998069	Bbc3
ENSMUSG00000002100	6.97739	4.73054	11.7226	0	0	19.9361	6.82189	3.76138	6.74374	0.227001	0.877726	0.258624	0.795926	NA	Mybpc3
ENSMUSG00000002102	282.584	303.937	544.264	343.392	298.101	667.196	484.354	314.702	404.816	0.248432	0.368229	0.674668	0.499886	0.998069	Psmc3
ENSMUSG00000002103	194.495	196.909	246.175	213.189	65.7576	77.0864	85.2737	127.469	150.794	-1.19773	0.35763	-3.34909	0.000810789	0.151926	Acp2
ENSMUSG00000002104	0	0	0	0	0	0	0	0	0	NA	NA	NA	NA	NA	Rapsn
ENSMUSG00000002105	11.3383	10.0524	0	1.4308	19.2889	3.98723	6.82189	20.8965	9.227	0.79477	0.821091	0.967944	0.333072	0.998069	Slc39a13
ENSMUSG00000002107	157.863	294.476	204.308	261.837	208.671	156.831	206.931	374.048	233.121	0.0448737	0.376468	0.119196	0.90512	0.998069	Celf2
ENSMUSG00000002108	49.7139	74.506	23.4452	25.7544	62.2505	62.4666	29.5615	61.4358	48.6417	0.270294	0.513159	0.526726	0.598384	0.998069	Nr1h3
ENSMUSG00000002109	1.74435	0.591317	0	0	0	0	0	0	0.291958	-0.462479	0.737807	-0.626829	0.530771	NA	Ddb2
ENSMUSG00000002111	653.258	526.864	582.781	683.923	556.748	494.416	452.519	449.276	549.973	-0.317087	0.278371	-1.13908	0.25467	0.998069	Spi1
ENSMUSG00000002129	27.0374	47.3054	30.1438	27.1852	35.0707	19.9361	47.7532	78.571	39.1254	0.421709	0.533743	0.790096	0.429472	0.998069	Sf3a1
ENSMUSG00000002147	104.661	37.253	66.9863	91.5713	27.1798	42.5304	60.26	45.9724	59.5518	-0.713159	0.474494	-1.50299	0.132842	0.998069	Stat6
ENSMUSG00000002190	0.872173	3.5479	0	4.2924	0	0	1.13698	0	1.23118	-0.759489	0.821997	-0.923955	0.35551	NA	Clgn
ENSMUSG00000002204	27.0374	36.0704	50.2397	42.924	41.2081	41.2014	12.5068	18.389	33.6971	-0.416649	0.546795	-0.761984	0.44607	0.998069	Napsa
ENSMUSG00000002205	19.1878	24.8353	11.7226	27.1852	21.0424	0	11.3698	22.5683	17.2389	-0.458691	0.724445	-0.633162	0.526628	0.998069	Vrk3
ENSMUSG00000002210	15.6991	29.5659	66.9863	5.7232	24.5495	43.8595	27.2876	25.9117	29.9478	0.044332	0.62491	0.0709414	0.943444	0.998069	Smg9
ENSMUSG00000002221	2.61652	14.7829	13.3973	0	13.1515	2.65815	17.0547	1.67172	8.1666	0.0998869	0.849259	0.117617	0.906371	0.998069	Paxip1
ENSMUSG00000002222	8.72173	18.9222	0	1.4308	14.0283	38.5432	13.6438	17.1352	14.0531	1.09416	0.774289	1.41312	0.15762	0.998069	Rmnd5a
ENSMUSG00000002227	1.74435	1.77395	0	2.8616	0	1.32908	9.09586	4.17931	2.62302	0.565128	0.904807	0.624584	0.532244	NA	Mov10
ENSMUSG00000002228	6.97739	0.591317	23.4452	0	4.38384	3.98723	15.9177	15.8814	8.89801	0.281272	0.852025	0.330122	0.741308	0.998069	Ppm1j
ENSMUSG00000002233	568.657	514.446	860.774	712.539	753.144	1299.84	1068.76	750.604	816.095	0.526712	0.321382	1.6389	0.101235	0.998069	Rhoc
ENSMUSG00000002240	0	0	0	0	0	0	0	0	0	NA	NA	NA	NA	NA	Prr27
ENSMUSG00000002249	0	0	0	0	0	3.98723	0	0	0.498404	0.4401	0.738671	0.5958	0.551309	NA	Tead3
ENSMUSG00000002250	11.3383	5.91317	28.4692	7.15401	38.5778	9.30353	18.1917	14.2096	16.6447	0.526024	0.688239	0.764304	0.444686	0.998069	Ppard
ENSMUSG00000002257	20.9322	32.5224	31.8185	14.308	34.1939	39.8723	26.1506	22.5683	27.7958	0.260917	0.543056	0.480461	0.630899	0.998069	Def6
ENSMUSG00000002265	0	0.591317	3.34932	0	0	0	0	2.92552	0.858269	-0.0647951	0.7494	-0.0864626	0.931099	NA	Peg3
ENSMUSG00000002266	0	0	0	0	0	0	0	0	0	NA	NA	NA	NA	NA	Zim1
ENSMUSG00000002274	122.104	50.262	180.863	55.8012	62.2505	127.591	128.479	38.4496	95.7251	-0.181916	0.507053	-0.358771	0.719766	0.998069	Metrn
ENSMUSG00000002279	0.872173	1.18263	0	0	0	3.98723	3.41095	3.34345	1.59955	0.792483	0.875166	0.905523	0.365188	NA	Lmf1
ENSMUSG00000002280	6.97739	0.591317	13.3973	15.7388	7.01414	11.9617	6.82189	21.3145	10.4771	0.311298	0.781659	0.398254	0.690443	0.998069	Narfl
ENSMUSG00000002289	61.9243	59.1317	6.69863	62.9553	82.4162	58.4793	38.6574	76.8993	55.8953	0.37642	0.54971	0.68476	0.493495	0.998069	Angptl4
ENSMUSG00000002297	26.1652	24.8353	63.637	25.7544	22.796	13.2908	38.6574	18.8069	29.2429	-0.508831	0.569877	-0.892879	0.371922	0.998069	Dbf4
ENSMUSG00000002307	18.3156	22.4701	35.1678	30.0468	24.5495	6.64538	27.2876	63.5255	28.501	0.203633	0.615817	0.330671	0.740893	0.998069	Daxx
ENSMUSG00000002308	0	8.27844	0	0	4.38384	0	2.27396	8.77655	2.9641	0.355515	0.892439	0.398363	0.690362	NA	Cd320
ENSMUSG00000002319	10.4661	26.018	0	35.77	7.89091	19.9361	13.6438	64.3613	22.2608	0.434892	0.749239	0.580444	0.561615	0.998069	Ipo4
ENSMUSG00000002320	4.36087	2.36527	33.4932	0	6.13737	2.65815	22.7396	1.25379	9.12603	-0.178132	0.864939	-0.205948	0.836832	0.998069	Tm9sf1
ENSMUSG00000002324	0	0	0	0	0	0	0	0	0	NA	NA	NA	NA	NA	Rec8
ENSMUSG00000002325	44.4808	21.2874	68.661	27.1852	29.8101	9.30353	32.9725	27.5834	32.6605	-0.601216	0.570015	-1.05474	0.291545	0.998069	Irf9
ENSMUSG00000002326	26.1652	11.235	15.0719	0	16.6586	38.5432	22.7396	23.8221	19.2795	0.76052	0.707452	1.07501	0.282369	0.998069	Gmpr2
ENSMUSG00000002329	26.1652	15.3742	0	2.8616	2.6303	39.8723	34.1095	10.0303	16.3804	0.67583	0.797655	0.847271	0.396844	0.998069	Mdp1
ENSMUSG00000002332	47.9695	41.3922	16.7466	38.6316	16.6586	21.2652	19.3287	43.8827	30.7344	-0.456173	0.560089	-0.814465	0.415379	0.998069	Dhrs1
ENSMUSG00000002341	0	0	0	0	0	0	0	0	0	NA	NA	NA	NA	NA	Ncan
ENSMUSG00000002342	15.6991	7.09581	10.0479	1.4308	34.1939	26.5815	1.13698	14.2096	13.7995	0.866894	0.771331	1.12389	0.261058	0.998069	Tmem161a
ENSMUSG00000002343	11.3383	8.86976	15.0719	1.4308	12.2747	0	0	8.35862	7.16801	-0.502657	0.873408	-0.575513	0.564944	0.998069	Armc6
ENSMUSG00000002345	0.872173	5.32186	3.34932	0	18.4121	2.65815	10.2328	5.01517	5.7327	1.21535	0.863324	1.40776	0.159203	NA	2310045N01Rik
ENSMUSG00000002346	0	0	0	4.2924	0	0	0	0	0.53655	-0.52039	0.73911	-0.704077	0.481385	NA	Slc25a42
ENSMUSG00000002365	0	17.1482	0	8.58481	3.50707	35.8851	0	0.417931	8.19288	0.316027	0.902622	0.350121	0.726248	0.998069	Snx9
ENSMUSG00000002372	2.61652	17.7395	1.67466	5.7232	21.9192	11.9617	11.3698	20.8965	11.7376	0.938657	0.750807	1.2502	0.211227	0.998069	Ranbp3
ENSMUSG00000002379	41.8643	78.0539	15.0719	24.3236	68.3879	97.0226	40.9314	62.6896	53.5431	0.659083	0.531332	1.24043	0.214815	0.998069	Ndufa11
ENSMUSG00000002384	0	0	0	0	0	0	0	0	0	NA	NA	NA	NA	NA	Bmp8b
ENSMUSG00000002393	6.10521	7.09581	0	0	1.75354	7.97446	6.82189	3.76138	4.18904	0.310686	0.894035	0.347509	0.728209	NA	Nr2f6
ENSMUSG00000002395	94.1947	70.9581	65.3116	52.9396	99.0748	82.4027	57.9861	69.3765	74.0305	0.111618	0.410213	0.272099	0.785546	0.998069	Use1
ENSMUSG00000002396	0	11.235	1.67466	7.15401	13.1515	5.3163	15.9177	15.0455	8.68685	0.903031	0.822606	1.09777	0.272305	0.998069	Ocel1
ENSMUSG00000002409	4.36087	0	30.1438	0	5.26061	7.97446	0	4.17931	6.48988	-0.520034	0.901426	-0.576901	0.564006	NA	Dyrk1b
ENSMUSG00000002413	13.9548	13.6003	40.1918	1.4308	20.1657	55.8212	26.1506	59.3462	28.8327	1.04625	0.661546	1.58153	0.113757	0.998069	Braf
ENSMUSG00000002416	23.5487	28.9745	53.589	35.77	110.473	67.7829	81.8627	17.5531	52.4442	0.87741	0.543757	1.61361	0.106613	0.998069	Ndufb2
ENSMUSG00000002428	20.9322	15.9656	28.4692	37.2008	7.01414	30.5688	29.5615	12.9559	22.8335	-0.313915	0.617391	-0.508454	0.611135	0.998069	Hltf
ENSMUSG00000002455	31.3982	30.1572	10.0479	41.4932	7.89091	27.9106	60.26	54.331	32.9361	0.353178	0.616952	0.572457	0.567012	0.998069	Prpf6
ENSMUSG00000002458	38.3756	30.1572	13.3973	31.4776	22.796	10.6326	10.2328	50.9876	26.0071	-0.209268	0.62491	-0.334876	0.737718	0.998069	Rgs19
ENSMUSG00000002459	0	0	0	0	0	0	1.13698	0	0.142123	0.0974139	0.735096	0.132519	0.894574	NA	Rgs20
ENSMUSG00000002475	2.61652	0	0	0	7.01414	0	1.13698	2.08965	1.60716	0.599048	0.849074	0.705531	0.48048	NA	Abhd3
ENSMUSG00000002477	111.638	74.506	98.8048	82.9865	153.434	81.0736	180.78	77.3172	107.568	0.396748	0.413051	0.960531	0.336788	0.998069	Snrpd1
ENSMUSG00000002486	0	15.9656	48.5651	7.15401	1.75354	13.2908	0	7.10482	11.7292	-1.09733	0.860574	-1.27511	0.20227	0.998069	Tchp
ENSMUSG00000002489	2.61652	0	5.02397	0	0	9.30353	17.0547	0	4.24984	0.778424	0.899647	0.865256	0.386898	NA	Tiam1
ENSMUSG00000002496	7.84956	4.73054	0	0	0	9.30353	0	6.68689	3.57132	0.13623	0.899476	0.151454	0.879617	NA	Tsc2
ENSMUSG00000002500	8.72173	4.13922	5.02397	1.4308	20.1657	6.64538	23.8766	3.76138	9.2206	1.09534	0.78529	1.39482	0.163069	0.998069	Rpl3l
ENSMUSG00000002504	5.23304	0	0	0	0	3.98723	0	0	1.15253	-0.104608	0.754956	-0.138562	0.889796	NA	Slc9a3r2
ENSMUSG00000002524	146.525	218.787	98.8048	124.48	128.008	95.6935	67.0819	153.381	129.095	-0.385008	0.407141	-0.945639	0.344333	0.998069	Puf60
ENSMUSG00000002546	113.383	119.446	98.8048	71.5401	94.6909	151.515	152.356	88.1834	111.24	0.248319	0.387049	0.64157	0.521152	0.998069	Golga2
ENSMUSG00000002550	23.5487	38.4356	38.5171	1.4308	29.8101	11.9617	32.9725	25.0758	25.219	-0.0275987	0.666909	-0.0413831	0.966991	0.998069	Uck1
ENSMUSG00000002565	0	0	0	0	0	0	0	0	0	NA	NA	NA	NA	NA	Scin
ENSMUSG00000002578	0.872173	1.77395	0	10.0156	4.38384	7.97446	0	2.08965	3.38871	0.100608	0.904542	0.111225	0.911438	NA	Ikzf4
ENSMUSG00000002580	23.5487	44.9401	43.5411	42.924	55.2364	33.2269	15.9177	78.1531	42.186	0.228379	0.541572	0.421696	0.673247	0.998069	Mien1
ENSMUSG00000002588	6.97739	0	0	0	0	9.30353	6.82189	0	2.88785	0.401395	0.865088	0.463993	0.642653	NA	Pon1
ENSMUSG00000002602	239.848	357.747	318.185	434.964	418.218	788.142	404.766	396.616	419.811	0.54866	0.350212	1.56665	0.117196	0.998069	Axl
ENSMUSG00000002603	116.871	100.524	82.0582	85.8481	72.7717	73.0992	67.0819	78.1531	84.5509	-0.389388	0.373237	-1.04327	0.296822	0.998069	Tgfb1
ENSMUSG00000002608	8.72173	14.7829	5.02397	25.7544	6.13737	15.9489	6.82189	7.94069	11.3915	-0.460893	0.721921	-0.638427	0.523196	0.998069	Ccdc97
ENSMUSG00000002617	0	0	0	0	0	0	0	0	0	NA	NA	NA	NA	NA	Zfp40
ENSMUSG00000002625	61.9243	40.2096	72.0103	17.1696	16.6586	87.719	34.1095	9.61241	42.4267	-0.333579	0.621592	-0.536653	0.591507	0.998069	Akap8l
ENSMUSG00000002633	0	0	0	0	0	0	0	0	0	NA	NA	NA	NA	NA	Shh
ENSMUSG00000002635	7.84956	4.73054	10.0479	4.2924	8.76768	0	9.09586	11.2841	7.00851	0.105678	0.825205	0.128063	0.898099	0.998069	Pdcd2l
ENSMUSG00000002658	41.8643	41.9835	55.2637	32.9084	15.7818	54.4921	42.0683	68.9586	44.1651	0.0755738	0.518575	0.145734	0.884132	0.998069	Gtf2f1
ENSMUSG00000002660	6.97739	32.5224	6.69863	1.4308	53.4828	14.6198	11.3698	4.17931	16.4101	0.587166	0.774192	0.758424	0.448197	0.998069	Clpp
ENSMUSG00000002661	11.3383	1.77395	0	7.15401	0	3.98723	0	10.8662	4.38996	-0.216864	0.904883	-0.239659	0.810594	NA	Alkbh7
ENSMUSG00000002664	0	0	0	0	0	0	0	0	0	NA	NA	NA	NA	NA	Pspn
ENSMUSG00000002668	20.9322	8.27844	25.1199	30.0468	8.76768	2.65815	12.5068	0.835862	13.6432	-1.38996	0.746694	-1.86148	0.062676	0.974843	Dennd1c
ENSMUSG00000002679	0.872173	6.50449	0	0	0	0	4.54793	0.417931	1.54282	-0.20095	0.836396	-0.240257	0.810131	NA	Med6
ENSMUSG00000002688	0	0	0	4.2924	0	0	0	0	0.53655	-0.52039	0.73911	-0.704077	0.481385	NA	Prkd1
ENSMUSG00000002699	162.224	124.768	179.188	91.5713	108.719	110.313	191.013	111.588	134.923	-0.0930259	0.38402	-0.242242	0.808593	0.998069	Lcp2
ENSMUSG00000002718	3.48869	17.7395	8.37329	24.3236	29.8101	10.6326	12.5068	12.12	14.8743	0.225273	0.700624	0.321532	0.747807	0.998069	Cse1l
ENSMUSG00000002728	15.6991	12.4177	5.02397	4.2924	0	15.9489	13.6438	16.2993	10.4156	0.196401	0.806108	0.243641	0.807509	0.998069	Naa20
ENSMUSG00000002731	6.97739	7.09581	1.67466	0	0	0	9.09586	35.5241	7.54598	0.830483	0.898199	0.924609	0.355169	0.998069	Prkra
ENSMUSG00000002732	0	0	0	0	0	15.9489	3.41095	7.94069	3.41257	1.90654	0.893686	2.13335	0.0328961	NA	Fkbp7
ENSMUSG00000002733	32.2704	37.253	40.1918	25.7544	67.5111	47.8467	13.6438	42.211	38.3353	0.307073	0.537062	0.571765	0.567481	0.998069	Plekha3
ENSMUSG00000002741	70.646	108.802	78.7089	90.1405	165.709	65.1247	76.1778	62.2717	89.6976	0.077168	0.43694	0.17661	0.859815	0.998069	Ykt6
ENSMUSG00000002748	126.465	112.942	100.479	123.049	85.0465	217.968	84.1367	137.081	123.396	0.166156	0.405107	0.410154	0.681693	0.998069	Baz1b
ENSMUSG00000002763	0	8.86976	41.8664	0	0	1.32908	5.68491	0	7.21877	-1.37228	0.905129	-1.51612	0.12949	0.998069	Pex6
ENSMUSG00000002767	13.9548	4.13922	3.34932	7.15401	7.89091	22.5943	31.8355	26.7476	14.7082	1.32359	0.699495	1.89221	0.058463	0.957894	Mrpl2
ENSMUSG00000002768	16.5713	18.3308	11.7226	0	6.13737	3.98723	11.3698	5.85103	9.24627	-0.579968	0.801829	-0.723307	0.469492	0.998069	Mea1
ENSMUSG00000002769	0	0	0	0	0	2.65815	13.6438	0	2.03774	1.07377	0.812281	1.32192	0.186196	NA	Gnmt
ENSMUSG00000002771	0	0	0	0	0	0	0	0	0	NA	NA	NA	NA	NA	Grin2d
ENSMUSG00000002778	122.976	195.726	200.959	200.312	443.645	166.135	296.752	113.677	217.523	0.473645	0.425068	1.11428	0.265159	0.998069	Kdelr1
ENSMUSG00000002781	0	8.27844	0	0	7.01414	3.98723	1.13698	0	2.5521	0.180212	0.877935	0.205269	0.837362	NA	Tmem143
ENSMUSG00000002791	0	0	0	0	0	0	0	0	0	NA	NA	NA	NA	NA	Pdxk-ps
ENSMUSG00000002797	84.6008	48.488	87.0822	65.8169	12.2747	5.3163	13.6438	45.9724	45.3994	-1.63214	0.576525	-2.831	0.00464033	0.369879	Ggct
ENSMUSG00000002799	0	0	0	0	0	0	0	0	0	NA	NA	NA	NA	NA	Jag2
ENSMUSG00000002803	0	1.77395	0	0	0	0	0	0	0.221744	-0.411159	0.737043	-0.55785	0.576947	NA	Btbd6
ENSMUSG00000002804	6.10521	15.9656	0	0	6.13737	34.556	4.54793	7.10482	9.30211	0.770144	0.857101	0.898545	0.368895	0.998069	Nudt14
ENSMUSG00000002808	0	0	0	0	0	0	0	0	0	NA	NA	NA	NA	NA	Epdr1
ENSMUSG00000002812	79.3678	98.1587	58.613	97.2945	25.4263	55.8212	75.0408	76.0634	70.7232	-0.48707	0.454552	-1.07154	0.283927	0.998069	Flii
ENSMUSG00000002814	11.3383	0	0	0	11.398	2.65815	4.54793	17.1352	5.88468	0.90427	0.898712	1.00618	0.314327	NA	Top3a
ENSMUSG00000002820	7.84956	1.77395	1.67466	0	4.38384	13.2908	4.54793	1.67172	4.39905	0.612462	0.884163	0.692703	0.488496	NA	Atg4d
ENSMUSG00000002825	8.72173	23.0614	0	12.8772	14.0283	13.2908	1.13698	7.52275	10.0799	-0.244063	0.815472	-0.299291	0.764718	0.998069	Qtrt1
ENSMUSG00000002831	0	0	0	0	0	0	0	0	0	NA	NA	NA	NA	NA	Plin4
ENSMUSG00000002833	13.0826	32.5224	36.8425	35.77	37.701	33.2269	29.5615	38.4496	32.1446	0.224127	0.524907	0.426984	0.669391	0.998069	Hdgfrp2
ENSMUSG00000002835	8.72173	17.1482	5.02397	0	22.796	15.9489	32.9725	25.9117	16.0654	1.28253	0.723321	1.77312	0.0762092	0.998069	Chaf1a
ENSMUSG00000002844	73.2626	38.4356	80.3836	100.156	34.1939	33.2269	12.5068	51.4055	52.9464	-1.03292	0.511393	-2.01982	0.043402	0.879947	Adprh
ENSMUSG00000002845	6.97739	8.27844	1.67466	28.616	7.01414	5.3163	0	12.12	8.74962	-0.596817	0.834807	-0.714916	0.474661	0.998069	Tmem39a
ENSMUSG00000002846	5.23304	0.591317	0	0	0	0	0	8.77655	1.82511	0.178017	0.82398	0.216045	NA	NA	Timmdc1
ENSMUSG00000002847	10.4661	0	0	7.15401	0	0	0	0	2.20251	-1.21001	0.830927	-1.45622	0.145332	NA	Pla1a
ENSMUSG00000002870	3.48869	11.235	3.34932	0	10.5212	2.65815	4.54793	21.7324	7.19159	0.744641	0.846569	0.879599	0.379077	0.998069	Mcm2
ENSMUSG00000002871	20.9322	7.68712	16.7466	0	7.01414	5.3163	2.27396	5.01517	8.12318	-0.850764	0.82409	-1.03237	0.3019	0.998069	Tpra1
ENSMUSG00000002881	58.4356	36.6617	70.3356	64.3861	19.2889	30.5688	31.8355	18.8069	41.2899	-1.10531	0.485892	-2.2748	0.022918	0.742242	Nab1
ENSMUSG00000002885	220.66	20.6961	87.0822	165.973	9.64445	29.2397	53.4382	7.10482	74.2298	-2.00968	0.622586	-3.22796	0.00124676	0.191244	Cd97
ENSMUSG00000002897	706.46	312.216	775.366	640.999	375.257	447.899	492.313	430.051	522.57	-0.461162	0.340234	-1.35543	0.175281	0.998069	Il17ra
ENSMUSG00000002900	5.23304	0	6.69863	14.308	0	5.3163	18.1917	4.17931	6.74088	0.0545023	0.885454	0.061553	0.950919	NA	Lamb1
ENSMUSG00000002908	0	0	0	0	0	0	0	0	0	NA	NA	NA	NA	NA	Kcnn1
ENSMUSG00000002910	0	0	0	0	1.75354	2.65815	0	1.25379	0.708185	0.624317	0.74496	0.838055	0.402	NA	Arrdc2
ENSMUSG00000002930	0	0	0	0	0	0	6.82189	0	0.852737	0.671752	0.747121	0.899121	0.368588	NA	Ppp1r17
ENSMUSG00000002944	204.961	170.891	41.8664	81.5557	134.145	163.476	125.068	192.248	139.276	0.272009	0.455586	0.597054	0.550471	0.998069	Cd36
ENSMUSG00000002948	54.0747	14.1916	53.589	30.0468	31.5636	63.7957	30.6985	41.3752	39.9169	0.132387	0.540553	0.244909	0.806527	0.998069	Map2k7
ENSMUSG00000002949	7.84956	20.6961	31.8185	15.7388	39.4546	26.5815	22.7396	30.9269	24.4757	0.594833	0.583935	1.01866	0.308363	0.998069	Timm44
ENSMUSG00000002957	24.4209	114.124	95.4555	165.973	51.7293	87.719	78.4518	73.5558	86.4287	-0.417424	0.496382	-0.840933	0.400385	0.998069	Ap2a2
ENSMUSG00000002963	18.3156	11.8263	6.69863	15.7388	11.398	9.30353	6.82189	17.5531	12.207	-0.174071	0.687796	-0.253086	0.800202	0.998069	Pnkp
ENSMUSG00000002968	0.872173	5.91317	68.661	0	19.2889	19.9361	6.82189	11.2841	16.5972	-0.260544	0.829786	-0.31399	0.753529	0.998069	Med25
ENSMUSG00000002980	6.10521	4.73054	0	20.0312	5.26061	21.2652	10.2328	1.25379	8.60993	0.191605	0.840558	0.22795	0.819685	0.998069	Bcam
ENSMUSG00000002981	37.5035	49.0793	33.4932	32.9084	58.7434	34.556	50.0272	41.7931	42.263	0.24769	0.465272	0.532355	0.59448	0.998069	Clptm1
ENSMUSG00000002983	116.871	58.5404	82.0582	71.5401	37.701	73.0992	63.671	19.6427	65.3905	-0.716219	0.486624	-1.47181	0.141072	0.998069	Relb
ENSMUSG00000002984	5.23304	18.3308	0	2.8616	35.0707	17.278	12.5068	8.35862	12.455	1.04719	0.78414	1.33546	0.181726	0.998069	Tomm40
ENSMUSG00000002985	20.06	33.7051	100.479	0	14.9051	19.9361	17.0547	83.1682	36.1636	-0.134524	0.740993	-0.181545	0.85594	0.998069	Apoe
ENSMUSG00000002992	0	0	0	0	0	0	0	0	0	NA	NA	NA	NA	NA	Apoc2
ENSMUSG00000002996	46.2252	24.8353	30.1438	30.0468	27.1798	10.6326	13.6438	15.8814	24.8236	-0.84964	0.566459	-1.49991	0.133636	0.998069	Hbp1
ENSMUSG00000002997	83.7286	91.0629	6.69863	22.8928	67.5111	90.3772	39.7944	153.381	69.4308	0.671289	0.597883	1.12278	0.261532	0.998069	Prkar2b
ENSMUSG00000003031	78.4956	28.9745	68.661	51.5088	40.3313	6.64538	28.4246	22.5683	40.7012	-1.075	0.557916	-1.92681	0.0540039	0.920465	Cdkn1b
ENSMUSG00000003032	180.54	291.519	211.007	260.406	151.681	284.422	151.219	604.746	266.942	0.319068	0.43846	0.727701	0.466797	0.998069	Klf4
ENSMUSG00000003033	19.1878	21.8787	11.7226	11.4464	11.398	37.2141	28.4246	39.2855	22.5697	0.730563	0.602092	1.21337	0.224987	0.998069	Ap1m1
ENSMUSG00000003037	128.209	96.976	123.925	110.172	75.402	103.668	87.5476	84.0041	101.238	-0.374488	0.358796	-1.04373	0.296609	0.998069	Rab8a
ENSMUSG00000003038	4.36087	11.235	0	5.7232	0	6.64538	0	1.25379	3.65228	-0.739506	0.905136	-0.817011	0.413922	NA	Hmgn2
ENSMUSG00000003039	955.902	807.148	2381.36	1183.27	695.277	2012.22	807.257	607.253	1181.21	-0.348014	0.429762	-0.809784	0.418064	0.998069	Fam32a
ENSMUSG00000003051	0	6.50449	0	0	0	10.6326	5.68491	0	2.85275	0.431283	0.865644	0.498223	0.618327	NA	Elf3
ENSMUSG00000003053	0	0	0	0	0	0	1.13698	0	0.142123	0.0974139	0.735096	0.132519	0.894574	NA	Cyp2c29
ENSMUSG00000003062	6.10521	1.77395	1.67466	8.58481	7.01414	1.32908	1.13698	3.76138	3.92253	-0.261228	0.877282	-0.29777	0.765879	NA	Stard3nl
ENSMUSG00000003068	22.6765	40.2096	11.7226	54.3704	11.398	55.8212	21.6027	34.2703	31.5089	-0.0677979	0.606033	-0.111872	0.910925	0.998069	Stk11
ENSMUSG00000003070	0	8.27844	0	0	0	0	12.5068	5.4331	3.27729	0.397567	0.878159	0.452728	0.650745	NA	Efna2
ENSMUSG00000003072	93.3225	132.455	55.2637	137.357	99.9515	247.208	148.945	109.916	128.052	0.493553	0.428691	1.1513	0.249608	0.998069	Atp5d
ENSMUSG00000003099	6.97739	0.591317	0	17.1696	22.796	10.6326	6.82189	19.6427	10.5789	0.927185	0.818736	1.13246	0.257441	0.998069	Ppp5c
ENSMUSG00000003119	84.6008	62.0883	50.2397	88.7097	33.3172	102.339	59.1231	31.3448	63.9703	-0.325027	0.484188	-0.671282	0.502041	0.998069	Cdk12
ENSMUSG00000003123	20.9322	41.3922	85.4075	38.6316	12.2747	127.591	9.09586	21.7324	44.6322	-0.110712	0.664306	-0.166658	0.867639	0.998069	Lipe
ENSMUSG00000003131	43.6087	57.9491	46.8904	75.8325	89.4303	45.1886	30.6985	68.1227	57.2151	0.0618365	0.471765	0.131075	0.895716	0.998069	Pafah1b2
ENSMUSG00000003134	0	2.95659	46.8904	0	0	0	10.2328	0	7.50998	-0.492712	0.769486	-0.640313	NA	NA	Tbc1d8
ENSMUSG00000003135	8.72173	10.6437	25.1199	11.4464	17.5354	39.8723	26.1506	17.1352	19.5781	0.745724	0.621601	1.19968	0.230262	0.998069	Cnot11
ENSMUSG00000003153	4.36087	0	41.8664	12.8772	0	3.98723	20.4657	0	10.4447	-0.714437	0.897358	-0.796156	0.425942	0.998069	Slc2a3
ENSMUSG00000003154	16.5713	12.4177	30.1438	4.2924	28.9333	11.9617	28.4246	12.5379	18.1603	0.317664	0.66389	0.478488	0.632303	0.998069	Foxj2
ENSMUSG00000003161	200.6	111.168	65.3116	128.772	147.297	90.3772	81.8627	140.425	120.727	-0.129787	0.422409	-0.307254	0.75865	0.998069	Sri
ENSMUSG00000003166	20.9322	9.46108	36.8425	20.0312	13.1515	34.556	34.1095	25.0758	24.27	0.271071	0.598476	0.452935	0.650595	0.998069	Dgcr2
ENSMUSG00000003184	27.0374	30.7485	6.69863	32.9084	7.01414	21.2652	10.2328	12.5379	18.5554	-0.810784	0.649494	-1.24833	0.211909	0.998069	Irf3
ENSMUSG00000003190	1.74435	0	0	0	0	0	1.13698	5.01517	0.987062	0.376702	0.751325	0.501384	0.616101	NA	Bcl2l12
ENSMUSG00000003198	0	5.32186	0	0	7.01414	5.3163	0	4.17931	2.72895	0.629201	0.892078	0.705321	0.480611	NA	Zfp959
ENSMUSG00000003199	27.9095	43.1662	31.8185	24.3236	7.01414	11.9617	37.5204	30.091	26.7256	-0.483923	0.602223	-0.803561	0.421651	0.998069	Mpnd
ENSMUSG00000003200	25.293	8.86976	6.69863	7.15401	17.5354	0	9.09586	7.52275	10.2712	-0.362962	0.796528	-0.45568	0.64862	0.998069	Sh3gl1
ENSMUSG00000003206	48.8417	4.13922	40.1918	30.0468	0.876768	0	15.9177	5.85103	18.2331	-1.82244	0.781775	-2.33116	0.0197451	0.696834	Ebi3
ENSMUSG00000003208	0	3.5479	0	0	6.13737	10.6326	0	6.68689	3.3756	1.12835	0.901887	1.2511	0.210897	NA	Ccdc94
ENSMUSG00000003226	69.7739	73.3233	115.551	17.1696	43.8384	85.0609	102.328	80.2427	73.4111	0.160151	0.509661	0.31423	0.753346	0.998069	Ranbp2
ENSMUSG00000003227	0	0	0	0	0	0	5.68491	0	0.710614	0.620123	0.744757	0.832652	0.405041	NA	Edar
ENSMUSG00000003228	40.12	14.7829	26.7945	10.0156	16.6586	30.5688	21.6027	10.8662	21.4262	-0.191644	0.623885	-0.307178	0.758708	0.998069	Grk5
ENSMUSG00000003233	0	0	0	0	5.26061	2.65815	5.68491	0	1.70046	1.16581	0.831119	1.4027	0.160707	NA	Dvl3
ENSMUSG00000003234	6.97739	13.6003	0	22.8928	19.2889	3.98723	13.6438	8.35862	11.0936	0.0407245	0.788242	0.051665	0.958796	0.998069	Abcf3
ENSMUSG00000003235	56.6913	46.7141	61.9623	31.4776	22.796	62.4666	31.8355	50.5696	45.5641	-0.213724	0.494814	-0.431927	0.665794	0.998069	Eif2b5
ENSMUSG00000003269	10.4661	45.5314	25.1199	11.4464	43.8384	27.9106	38.6574	2.92552	25.737	0.223526	0.685425	0.326112	0.744339	0.998069	Cyth2
ENSMUSG00000003271	0	0	0	0	0	0	5.68491	0	0.710614	0.620123	0.744757	0.832652	0.405041	NA	Sult2b1
ENSMUSG00000003273	0	0	8.37329	0	0	0	0	2.08965	1.30787	-0.396298	0.755721	-0.524396	0.600003	NA	Car11
ENSMUSG00000003279	8.72173	11.8263	58.613	32.9084	6.13737	1.32908	11.3698	0	16.3632	-1.8922	0.795944	-2.37731	0.0174394	0.665418	Dlgap1
ENSMUSG00000003282	0	0	0	0	0	5.3163	0	0	0.664538	0.594683	0.743483	0.799861	0.423791	NA	Plag1
ENSMUSG00000003283	214.555	177.986	127.274	170.265	182.368	138.224	168.273	168.844	168.474	-0.0693023	0.33524	-0.206725	0.836225	0.998069	Hck
ENSMUSG00000003299	21.8043	36.6617	20.0959	14.308	22.796	23.9234	31.8355	44.7186	27.0179	0.356605	0.558027	0.639046	0.522793	0.998069	Mrpl4
ENSMUSG00000003308	77.6234	79.2365	83.7329	27.1852	72.7717	204.678	80.7257	99.0496	90.6254	0.707063	0.473847	1.49218	0.135653	0.998069	Keap1
ENSMUSG00000003309	0	0	0	0	0	0	0	0	0	NA	NA	NA	NA	NA	Ap1m2
ENSMUSG00000003316	137.803	239.483	211.007	214.62	131.515	284.422	176.232	191.412	198.312	-0.0357737	0.363844	-0.0983217	0.921677	0.998069	Glg1
ENSMUSG00000003341	0	0	0	0	0	0	0	0	0	NA	NA	NA	NA	NA	Atp8b3
ENSMUSG00000003344	0	3.5479	5.02397	5.7232	0	0	0	1.25379	1.94361	-1.06864	0.871094	-1.22678	0.219906	NA	Btbd2
ENSMUSG00000003345	40.9921	30.1572	10.0479	42.924	77.1556	41.2014	52.3012	40.5393	41.9148	0.685786	0.525984	1.30382	0.192296	0.998069	Csnk1g2
ENSMUSG00000003346	18.3156	10.0524	6.69863	11.4464	17.5354	25.2524	7.95887	38.4496	16.9637	0.789097	0.662275	1.19149	0.23346	0.998069	Abhd17a
ENSMUSG00000003348	117.743	76.8712	78.7089	123.049	10.5212	37.2141	20.4657	80.6606	68.1543	-1.25816	0.537949	-2.33881	0.0193455	0.685807	Mob3a
ENSMUSG00000003352	11.3383	0	0	0	0	2.65815	9.09586	7.52275	3.82688	0.32653	0.898906	0.363253	0.716416	NA	Cacnb3
ENSMUSG00000003354	0	0	0	0	0	0	0	0	0	NA	NA	NA	NA	NA	Ccdc65
ENSMUSG00000003355	0	0	0	4.2924	0	0	3.41095	1.25379	1.11964	0.0362492	0.763065	0.0475048	0.962111	NA	Fkbp11
ENSMUSG00000003360	14.8269	18.3308	118.901	35.77	6.13737	49.1758	36.3834	25.9117	38.1796	-0.563033	0.654769	-0.859895	0.389847	0.998069	Ddx23
ENSMUSG00000003363	200.6	293.885	98.8048	264.698	342.816	346.889	255.821	235.295	254.851	0.434232	0.379847	1.14317	0.252966	0.998069	Pld3
ENSMUSG00000003378	0	0	0	0	0	0	0	0	0	NA	NA	NA	NA	NA	Grik5
ENSMUSG00000003379	0	0	0	0	0	0	0	0	0	NA	NA	NA	NA	NA	Cd79a
ENSMUSG00000003380	99.4278	91.0629	88.7569	118.756	111.35	166.135	94.3695	82.3324	106.524	0.176786	0.383247	0.461285	0.644594	0.998069	Rabac1
ENSMUSG00000003382	9.59391	14.1916	25.1199	28.616	28.9333	21.2652	18.1917	0.835862	18.3434	-0.131423	0.725518	-0.181144	0.856255	0.998069	Etv3
ENSMUSG00000003402	58.4356	69.1841	73.6849	117.326	49.9758	69.112	55.7121	89.0193	72.8062	-0.246164	0.425809	-0.578109	0.56319	0.998069	Prkcsh
ENSMUSG00000003410	0	0	0	0	0	0	5.68491	0.835862	0.815096	0.661762	0.746686	0.886266	0.375474	NA	Elavl3
ENSMUSG00000003411	0	0	0	0	0	0	0	0	0	NA	NA	NA	NA	NA	Rab3b
ENSMUSG00000003418	0	0	0	0	0	0	0	0	0	NA	NA	NA	NA	NA	St8sia6
ENSMUSG00000003420	47.9695	82.1931	35.1678	72.9709	69.2647	110.313	102.328	122.454	80.3327	0.710138	0.427386	1.66159	0.0965959	0.998069	Fcgrt
ENSMUSG00000003421	18.3156	23.0614	1.67466	70.1093	5.26061	7.97446	10.2328	26.7476	20.4221	-0.907937	0.734385	-1.23632	0.216338	0.998069	Nosip
ENSMUSG00000003423	2.61652	6.50449	0	5.7232	1.75354	0	2.27396	4.59724	2.93362	-0.396144	0.904348	-0.438044	0.661354	NA	Pih1d1
ENSMUSG00000003429	55.8191	36.6617	21.7705	67.2477	163.079	43.8595	85.2737	35.1062	63.6021	0.765206	0.536811	1.42546	0.154023	0.998069	Rps11
ENSMUSG00000003435	84.6008	105.846	130.623	107.31	99.0748	114.301	18.1917	78.9889	92.367	-0.426204	0.48268	-0.882994	0.377239	0.998069	Supt5
ENSMUSG00000003436	0	0	0	0	0	0	0	0	0	NA	NA	NA	NA	NA	Dll3
ENSMUSG00000003437	22.6765	47.3054	11.7226	20.0312	11.398	22.5943	31.8355	7.10482	21.8335	-0.444312	0.644271	-0.689636	0.490423	0.998069	Paf1
ENSMUSG00000003438	14.8269	13.009	1.67466	1.4308	4.38384	7.97446	18.1917	10.8662	9.0447	0.273238	0.796843	0.3429	0.731674	0.998069	Timm50
ENSMUSG00000003444	1.74435	1.18263	18.4212	21.462	0	0	11.3698	5.4331	7.45164	-0.792086	0.885014	-0.894999	0.370788	0.998069	Med29
ENSMUSG00000003452	12.2104	0	11.7226	8.58481	10.5212	13.2908	2.27396	10.8662	8.68375	0.146185	0.829888	0.17615	0.860176	0.998069	Bicd1
ENSMUSG00000003458	8.72173	5.32186	1.67466	0	7.89091	7.97446	3.41095	5.01517	5.00122	0.371197	0.86396	0.429646	0.667454	NA	Ncstn
ENSMUSG00000003464	11.3383	14.7829	15.0719	27.1852	7.01414	22.5943	3.41095	33.4345	16.854	-0.0134761	0.698565	-0.0192911	0.984609	0.998069	Pex19
ENSMUSG00000003469	0	0	0	0	1.75354	0	0	0	0.219192	0.269866	0.736337	0.366498	0.713993	NA	Phyhip
ENSMUSG00000003476	0	0	0	0	0	0	0	0	0	NA	NA	NA	NA	NA	Crhr2
ENSMUSG00000003477	0	0	0	0	0	6.64538	0	0	0.830673	0.658959	0.746562	0.882659	0.377421	NA	Inmt
ENSMUSG00000003484	34.0148	10.6437	50.2397	82.9865	6.13737	13.2908	32.9725	22.1503	31.5545	-1.06173	0.635099	-1.67176	0.0945715	0.998069	Cyp4f18
ENSMUSG00000003500	12.2104	1.18263	0	37.2008	0	5.3163	3.41095	0.417931	7.46738	-1.44726	0.89029	-1.6256	0.104034	0.998069	Impdh1
ENSMUSG00000003505	0	0	0	0	0	0	0	0	0	NA	NA	NA	NA	NA	Psg18
ENSMUSG00000003518	92.4504	138.368	108.853	60.0936	130.638	170.122	145.534	246.997	136.632	0.752542	0.393566	1.91211	0.0558621	0.937006	Dusp3
ENSMUSG00000003526	0	0	1.67466	0	0	13.2908	0	0.417931	1.92292	0.801639	0.830529	0.965214	0.334438	NA	Prodh
ENSMUSG00000003527	8.72173	7.09581	0	0	8.76768	22.5943	18.1917	1.25379	8.32813	1.04085	0.861009	1.20887	0.226714	0.998069	Dgcr14
ENSMUSG00000003528	18.3156	36.6617	26.7945	0	16.6586	43.8595	55.7121	36.7779	29.3475	0.735199	0.681607	1.07863	0.280755	0.998069	Slc25a1
ENSMUSG00000003531	2.61652	4.73054	0	0	3.50707	0	7.95887	7.10482	3.23973	0.62427	0.905095	0.689729	0.490365	NA	Dgcr6
ENSMUSG00000003534	5.23304	0	0	8.58481	0	11.9617	10.2328	0	4.50155	0.300431	0.900898	0.333479	0.738772	NA	Ddr1
ENSMUSG00000003541	1489.67	146.647	2930.65	1997.4	190.259	116.959	1049.43	38.8676	994.986	-1.62563	0.803148	-2.02408	0.0429621	0.879947	Ier3
ENSMUSG00000003545	5.23304	2.36527	92.1062	4.2924	3.50707	3.98723	13.6438	6.68689	16.4777	-1.3607	0.806169	-1.68786	NA	NA	Fosb
ENSMUSG00000003546	47.9695	12.4177	1.67466	2.8616	9.64445	9.30353	22.7396	19.2248	15.7295	-0.0869798	0.762442	-0.114081	0.909174	0.998069	Klc4
ENSMUSG00000003549	4.36087	0	0	2.8616	11.398	1.32908	0	5.4331	3.17283	0.615887	0.903004	0.682043	0.495212	NA	Ercc1
ENSMUSG00000003555	0	0	0	0	0	0	0	0	0	NA	NA	NA	NA	NA	Cyp17a1
ENSMUSG00000003559	0	0	0	0	0.876768	1.32908	0	2.08965	0.536937	0.553391	0.741382	0.746432	0.455407	NA	As3mt
ENSMUSG00000003573	10.4661	11.8263	0	14.308	15.7818	11.9617	4.54793	5.4331	9.29062	0.013197	0.794986	0.0166003	0.986755	0.998069	Homer3
ENSMUSG00000003575	8.72173	4.13922	0	20.0312	2.6303	14.6198	6.82189	0	7.12053	-0.292371	0.882995	-0.331112	0.74056	0.998069	Crtc1
ENSMUSG00000003581	9.59391	14.7829	60.2877	14.308	14.9051	13.2908	12.5068	7.10482	18.3475	-0.862572	0.674464	-1.2789	0.200932	0.998069	Rnf215
ENSMUSG00000003585	8.72173	12.4177	3.34932	4.2924	30.6869	6.64538	22.7396	26.7476	14.4501	1.26718	0.700866	1.80802	0.0706031	0.998069	Sec14l2
ENSMUSG00000003604	4.36087	18.9222	0	30.0468	0.876768	10.6326	4.54793	5.4331	9.35253	-0.915523	0.837468	-1.0932	0.274305	0.998069	Aven
ENSMUSG00000003617	0	0	0	1.4308	0	119.617	0	0	15.131	0.858591	0.770597	1.11419	NA	NA	Cp
ENSMUSG00000003623	13.9548	0	0	0	7.01414	13.2908	0	6.26896	5.06608	0.43182	0.904608	0.477356	0.633109	NA	Crot
ENSMUSG00000003644	23.5487	49.6706	53.589	38.6316	62.2505	51.834	54.5751	54.7489	48.6061	0.408877	0.457802	0.893131	0.371787	0.998069	Rps6ka1
ENSMUSG00000003657	0	0	0	0	0	0	0	0	0	NA	NA	NA	NA	NA	Calb2
ENSMUSG00000003660	95.0669	88.1063	50.2397	54.3704	67.5111	78.4155	80.7257	64.3613	72.3496	0.00108059	0.41354	0.00261303	0.997915	0.99943	Snrnp200
ENSMUSG00000003662	4.36087	2.95659	0	7.15401	3.50707	0	0	7.10482	3.13542	-0.192788	0.90459	-0.213122	0.831232	NA	Ciao1
ENSMUSG00000003665	0	0	0	0	0	0	0	0	0	NA	NA	NA	NA	NA	Has1
ENSMUSG00000003680	8.72173	10.0524	5.02397	4.2924	40.3313	9.30353	13.6438	11.2841	12.8317	1.11058	0.715191	1.55285	0.12046	0.998069	Taf6l
ENSMUSG00000003721	10.4661	20.6961	30.1438	7.15401	41.2081	10.6326	13.6438	16.2993	18.7805	0.226682	0.662837	0.341988	0.73236	0.998069	Insig2
ENSMUSG00000003731	14.8269	9.46108	10.0479	20.0312	22.796	22.5943	5.68491	12.9559	14.7998	0.199469	0.669345	0.298006	0.765698	0.998069	Kpna6
ENSMUSG00000003746	14.8269	11.235	10.0479	1.4308	0	1.32908	0	2.50758	5.17217	-1.86899	0.885072	-2.11168	0.0347136	NA	Man1a
ENSMUSG00000003752	13.9548	10.0524	10.0479	0	0	0	4.54793	20.8965	7.43745	-0.227442	0.89402	-0.254404	0.799184	0.998069	Itpkc
ENSMUSG00000003762	10.4661	4.13922	3.34932	37.2008	13.1515	23.9234	12.5068	17.1352	15.234	0.231904	0.723554	0.320508	0.748584	0.998069	Adck4
ENSMUSG00000003778	38.3756	14.7829	51.9144	55.8012	85.0465	59.8084	37.5204	10.0303	44.16	0.230809	0.596585	0.386884	0.698842	0.998069	Brd8
ENSMUSG00000003779	0.872173	0	0	2.8616	0	2.65815	0	0.835862	0.903474	-0.0227468	0.77022	-0.0295329	0.97644	NA	Kif20a
ENSMUSG00000003808	144.781	147.829	159.092	97.2945	120.994	237.905	271.739	185.561	170.649	0.543411	0.372263	1.45975	0.144359	0.998069	Farsa
ENSMUSG00000003809	11.3383	3.5479	0	0	3.50707	1.32908	2.27396	8.35862	3.79436	0.0233962	0.901814	0.0259435	0.979302	NA	Gcdh
ENSMUSG00000003810	0	3.5479	0	0	5.26061	37.2141	14.7808	3.34345	8.01836	2.29928	0.876033	2.62465	0.00867383	0.498271	Mast2
ENSMUSG00000003812	80.2399	87.515	87.0822	42.924	87.6768	55.8212	75.0408	63.5255	72.4782	-0.0766625	0.419314	-0.182829	0.854933	0.998069	Dnase2a
ENSMUSG00000003813	18.3156	8.86976	23.4452	11.4464	11.398	41.2014	9.09586	30.509	19.2851	0.494304	0.653949	0.755876	0.449724	0.998069	Rad23a
ENSMUSG00000003814	1040.5	2722.42	1406.71	1462.28	472.578	2462.78	1134.71	3214.31	1739.54	0.125718	0.464074	0.270901	0.786467	0.998069	Calr
ENSMUSG00000003824	12.2104	2.36527	0	5.7232	11.398	5.3163	13.6438	0	6.33212	0.330927	0.885871	0.373562	0.70873	NA	Syce2
ENSMUSG00000003847	50.5861	15.3742	30.1438	32.9084	21.0424	34.556	42.0683	12.9559	29.9544	-0.207904	0.576529	-0.360613	0.718389	0.998069	Nfat5
ENSMUSG00000003848	1.74435	15.9656	0	5.7232	6.13737	7.97446	10.2328	5.4331	6.65136	0.195378	0.843629	0.231593	0.816854	NA	Nob1
ENSMUSG00000003849	3.48869	0	0	5.7232	0	0	0	0	1.15149	-0.798398	0.749719	-1.06493	0.286908	NA	Nqo1
ENSMUSG00000003863	2.61652	0	0	51.5088	16.6586	22.5943	12.5068	1.25379	13.3924	-0.015846	0.875056	-0.0181086	0.985552	0.998069	Ppfia3
ENSMUSG00000003865	55.8191	60.9057	87.0822	70.1093	21.0424	29.2397	9.09586	43.4648	47.0949	-1.26648	0.514566	-2.46126	0.0138451	0.615601	Gys1
ENSMUSG00000003868	3.48869	0	0	0	5.26061	5.3163	2.27396	0	2.04245	0.627476	0.869063	0.722014	0.470286	NA	Ruvbl2
ENSMUSG00000003872	0	0	0	0	0	0	0	0	0	NA	NA	NA	NA	NA	Lin7b
ENSMUSG00000003873	269.502	326.407	356.702	446.41	354.214	423.975	292.204	211.891	335.163	-0.122156	0.337305	-0.362154	0.717237	0.998069	Bax
ENSMUSG00000003882	7.84956	6.50449	16.7466	0	14.0283	18.6071	2.27396	14.6276	10.0797	0.502453	0.803034	0.625693	0.531516	0.998069	Il7r
ENSMUSG00000003923	0.872173	2.95659	18.4212	2.8616	2.6303	6.64538	15.9177	5.4331	6.96727	0.225574	0.839571	0.268677	0.788178	0.998069	Tfam
ENSMUSG00000003929	4.36087	8.86976	0	24.3236	0	22.5943	12.5068	0	9.08192	-0.0681667	0.894823	-0.0761789	0.939277	0.998069	Zfp81
ENSMUSG00000003934	0	0	0	0	0	0	1.13698	0	0.142123	0.0974139	0.735096	0.132519	0.894574	NA	Efnb3
ENSMUSG00000003948	34.8869	34.2964	1.67466	7.15401	45.5919	2.65815	30.6985	7.94069	20.6127	0.100712	0.759453	0.132611	0.894501	0.998069	Mmd
ENSMUSG00000003949	0	0	0	0	0	3.98723	0	0	0.498404	0.4401	0.738671	0.5958	0.551309	NA	Hlf
ENSMUSG00000003955	7.84956	4.13922	0	7.15401	25.4263	2.65815	6.82189	6.26896	7.53976	0.756604	0.833075	0.908207	0.363769	0.998069	Fam162a
ENSMUSG00000003970	576.507	644.536	696.658	482.18	450.659	649.918	428.642	710.064	579.895	-0.0961948	0.310175	-0.310131	0.756462	0.998069	Rpl8
ENSMUSG00000003974	0	0	0	0	0	0	0	0	0	NA	NA	NA	NA	NA	Grm3
ENSMUSG00000003992	0	0	0	0	0	10.6326	0	1.25379	1.4858	0.86769	0.770989	1.12542	0.260409	NA	Ssbp2
ENSMUSG00000004018	0	1.18263	51.9144	4.2924	7.89091	6.64538	0	0	8.99071	-1.06074	0.901082	-1.17718	0.239124	0.998069	Fancl
ENSMUSG00000004031	0	0	0	0	0	0	0	0	0	NA	NA	NA	NA	NA	Brinp2
ENSMUSG00000004032	6.97739	0	0	1.4308	0	0	0	0	1.05102	-0.785236	0.74858	-1.04897	0.294193	NA	Gstm5
ENSMUSG00000004035	0	0	0	0	0	0	0	0	0	NA	NA	NA	NA	NA	Gstm7
ENSMUSG00000004038	0	0	0	0	0	0	0	0	0	NA	NA	NA	NA	NA	Gstm3
ENSMUSG00000004040	163.969	95.7934	98.8048	88.7097	128.008	65.1247	133.027	87.7655	107.65	-0.108405	0.404822	-0.267785	0.788865	0.998069	Stat3
ENSMUSG00000004043	44.4808	45.5314	3.34932	40.0624	30.6869	23.9234	15.9177	16.2993	27.5314	-0.547465	0.631063	-0.867528	0.385653	0.998069	Stat5a
ENSMUSG00000004044	0	13.009	25.1199	17.1696	3.50707	63.7957	3.41095	53.4951	22.4384	0.870185	0.79842	1.08988	0.275764	0.998069	Ptrf
ENSMUSG00000004054	30.5261	36.0704	70.3356	18.6004	25.4263	47.8467	63.671	12.5379	38.1268	-0.0561151	0.583219	-0.0962162	0.923349	0.998069	Map3k11
ENSMUSG00000004056	105.533	118.855	55.2637	94.4329	100.828	69.112	128.479	65.1972	92.2126	-0.0488938	0.41805	-0.116957	0.906894	0.998069	Akt2
ENSMUSG00000004069	0.872173	17.1482	0	0	9.64445	0	1.13698	5.85103	4.3316	-0.071581	0.904947	-0.0790996	0.936953	NA	Dnaja3
ENSMUSG00000004070	28.7817	75.0973	26.7945	14.308	32.4404	38.5432	18.1917	50.5696	35.5908	-0.0585378	0.577917	-0.101291	0.91932	0.998069	Hmox2
ENSMUSG00000004071	12.2104	13.6003	6.69863	5.7232	37.701	15.9489	6.82189	10.0303	13.5918	0.693861	0.708618	0.979174	0.327494	0.998069	Cdip1
ENSMUSG00000004085	27.9095	14.1916	0	31.4776	18.4121	23.9234	17.0547	55.1669	23.517	0.522467	0.703954	0.742189	0.457973	0.998069	Zak
ENSMUSG00000004096	113.383	81.6018	30.1438	65.8169	66.6344	57.1503	94.3695	210.219	89.9148	0.510109	0.503386	1.01335	0.310891	0.998069	Cwc15
ENSMUSG00000004098	0	0	0	0	0	0	0	0	0	NA	NA	NA	NA	NA	Col5a3
ENSMUSG00000004099	89.8339	91.6542	35.1678	100.156	124.501	82.4027	79.5887	86.9296	86.2793	0.217022	0.428684	0.506252	0.61268	0.998069	Dnmt1
ENSMUSG00000004100	7.84956	18.3308	0	10.0156	35.9475	2.65815	10.2328	17.1352	12.7712	0.627316	0.789753	0.794319	0.42701	0.998069	Ppan
ENSMUSG00000004105	0	0	0	0	0	2.65815	0	5.85103	1.06365	0.744187	0.749983	0.992271	0.321065	NA	Angptl2
ENSMUSG00000004110	14.8269	0	11.7226	0	15.7818	0	7.95887	0	6.28628	-0.0768909	0.904871	-0.0849744	0.932282	NA	Cacna1e
ENSMUSG00000004113	0	0	33.4932	4.2924	7.89091	3.98723	13.6438	2.50758	8.22688	-0.239415	0.886909	-0.269944	0.787204	0.998069	Cacna1b
ENSMUSG00000004127	6.10521	13.009	5.02397	8.58481	2.6303	14.6198	2.27396	15.0455	8.41157	0.0529214	0.789279	0.0670504	0.946542	0.998069	Trmt10a
ENSMUSG00000004151	23.5487	4.13922	118.901	38.6316	4.38384	13.2908	18.1917	0.417931	27.6881	-1.81671	0.761789	-2.3848	0.0170885	0.665418	Etv1
ENSMUSG00000004187	0	0	0	0	0	0	0	0	0	NA	NA	NA	NA	NA	Kifc2
ENSMUSG00000004207	796.294	989.865	346.654	928.59	3908.63	526.314	1141.53	330.583	1121.06	0.855749	0.535748	1.5973	0.110199	0.998069	Psap
ENSMUSG00000004221	13.9548	20.1048	0	14.308	29.8101	15.9489	17.0547	18.8069	16.2485	0.587489	0.710306	0.827092	0.408185	0.998069	Ikbkg
ENSMUSG00000004231	0	0	0	0	0	0	0	0	0	NA	NA	NA	NA	NA	Pax2
ENSMUSG00000004233	11.3383	0	6.69863	0	0	9.30353	11.3698	1.25379	4.9955	0.134725	0.904772	0.148905	0.881629	NA	Wars2
ENSMUSG00000004263	0	4.73054	0	0	0	0	1.13698	14.6276	2.56189	0.559759	0.857588	0.652713	NA	NA	Atn1
ENSMUSG00000004264	61.0521	63.8623	58.613	80.1249	142.913	55.8212	90.9586	124.543	84.7361	0.621796	0.41907	1.48375	0.137875	0.998069	Phb2
ENSMUSG00000004266	185.773	230.614	107.178	118.756	95.5677	194.045	81.8627	412.08	178.235	0.264895	0.482179	0.549371	0.582751	0.998069	Ptpn6
ENSMUSG00000004267	0	0	0	2.8616	0	0	0	0.835862	0.462183	-0.181509	0.738855	-0.245662	0.805944	NA	Eno2
ENSMUSG00000004268	15.6991	42.5748	31.8185	50.078	46.4687	10.6326	19.3287	46.3903	32.8739	-0.150771	0.587497	-0.256633	0.797462	0.998069	Emg1
ENSMUSG00000004270	23.5487	69.7754	26.7945	121.618	75.402	110.313	78.4518	104.483	76.2983	0.557681	0.508944	1.09576	0.273183	0.998069	Lpcat3
ENSMUSG00000004285	571.274	882.837	566.034	701.093	657.576	489.1	562.806	873.893	663.077	-0.0720363	0.316444	-0.227643	0.819924	0.998069	Atp6v1f
ENSMUSG00000004296	6.10521	3.5479	18.4212	2.8616	23.6727	14.6198	26.1506	15.4634	13.8553	1.15123	0.705826	1.63103	0.102883	0.998069	Il12b
ENSMUSG00000004317	42.7365	28.9745	6.69863	31.4776	33.3172	27.9106	42.0683	51.8234	33.1259	0.4337	0.564838	0.767831	0.442588	0.998069	Clcn5
ENSMUSG00000004319	50.5861	48.488	26.7945	35.77	61.3737	93.0353	55.7121	50.9876	52.8434	0.625567	0.455776	1.37253	0.169899	0.998069	Clcn3
ENSMUSG00000004328	0	0	0	0	0	14.6198	0	0	1.82748	0.81994	0.756933	1.08324	NA	NA	Hif3a
ENSMUSG00000004341	0	0	0	0	0	0	0	0	0	NA	NA	NA	NA	NA	Gpx6
ENSMUSG00000004344	7.84956	0	48.5651	12.8772	7.89091	13.2908	0	3.34345	11.7271	-0.97024	0.860542	-1.12748	0.259541	0.998069	Gpx5
ENSMUSG00000004347	15.6991	0	0	0	0	7.97446	0	0	2.9592	-0.309088	0.834222	-0.37051	NA	NA	Pde1c
ENSMUSG00000004356	18.3156	31.3398	23.4452	20.0312	10.5212	2.65815	18.1917	12.5379	17.1301	-0.913071	0.650904	-1.40277	0.160684	0.998069	Utp20
ENSMUSG00000004359	0	0	1.67466	0	0	0	0	0	0.209332	-0.209973	0.734588	-0.285838	0.775002	NA	Spic
ENSMUSG00000004360	0	0	0	0	0	0	0	0	0	NA	NA	NA	NA	NA	9330159F19Rik
ENSMUSG00000004364	61.9243	41.3922	35.1678	80.1249	39.4546	29.2397	42.0683	27.5834	44.6194	-0.611855	0.479492	-1.27605	0.201938	0.998069	Cul3
ENSMUSG00000004366	0	0	0	0	0	0	0	0	0	NA	NA	NA	NA	NA	Sst
ENSMUSG00000004371	6.97739	0.591317	1.67466	8.58481	0	0	2.27396	0	2.51277	-1.20289	0.897061	-1.34092	0.179947	NA	Il11
ENSMUSG00000004383	46.2252	31.9311	23.4452	20.0312	63.1273	45.1886	31.8355	40.1214	37.7382	0.506176	0.507157	0.998066	0.318248	0.998069	Large
ENSMUSG00000004393	4.36087	7.09581	3.34932	11.4464	7.01414	3.98723	6.82189	11.2841	6.91997	0.128576	0.786898	0.163396	0.870207	0.998069	Ddx56
ENSMUSG00000004394	5.23304	18.9222	0	4.2924	9.64445	6.64538	4.54793	5.4331	6.83981	-0.115219	0.837285	-0.13761	0.890548	0.998069	Tmed4
ENSMUSG00000004415	0	0	0	0	0	0	2.27396	0	0.284246	0.269866	0.736337	0.366498	0.713993	NA	Col26a1
ENSMUSG00000004446	2.61652	1.77395	0	0	4.38384	0	1.13698	8.35862	2.28374	0.682047	0.896195	0.761048	0.446628	NA	Bid
ENSMUSG00000004451	76.7513	66.8188	13.3973	70.1093	75.402	17.278	40.9314	47.6441	51.0415	-0.292273	0.559826	-0.522078	0.601616	0.998069	Ralb
ENSMUSG00000004455	5.23304	2.95659	0	0	0	3.98723	0	0	1.52211	-0.303658	0.807918	-0.375853	0.707026	NA	Ppp1cc
ENSMUSG00000004460	34.8869	37.8443	53.589	40.0624	67.5111	15.9489	31.8355	33.4345	39.3891	-0.134569	0.525661	-0.256	0.797951	0.998069	Dnajb11
ENSMUSG00000004462	2.61652	1.18263	1.67466	0	10.5212	0	0	0.417931	2.05162	0.37989	0.881583	0.430918	0.666528	NA	Tbccd1
ENSMUSG00000004473	0	0	0	0	0	0	0	0	0	NA	NA	NA	NA	NA	Clec11a
ENSMUSG00000004500	7.84956	0	0	1.4308	10.5212	3.98723	0	1.67172	3.18257	0.354505	0.901964	0.393036	0.694293	NA	Zfp324
ENSMUSG00000004508	212.81	176.804	277.993	155.957	178.861	147.527	185.328	257.863	199.143	-0.087736	0.350853	-0.250065	0.802537	0.998069	Gab2
ENSMUSG00000004530	524.176	370.165	221.055	414.932	671.604	435.937	530.971	422.946	448.973	0.411506	0.344299	1.1952	0.232009	0.998069	Coro1c
ENSMUSG00000004535	251.186	167.934	561.01	203.174	130.638	155.502	164.862	168.844	225.394	-0.87878	0.404887	-2.17044	0.0299739	0.807858	Tax1bp1
ENSMUSG00000004540	0	0	0	0	0	0	0	0	0	NA	NA	NA	NA	NA	Psg17
ENSMUSG00000004542	0	0	0	0	0	0	0	0	0	NA	NA	NA	NA	NA	Psg19
ENSMUSG00000004552	0.872173	0	0	0	0	0	0	0	0.109022	-0.209973	0.734588	-0.285838	0.775002	NA	Ctse
ENSMUSG00000004558	0	0	0	0	0	0	0	0	0	NA	NA	NA	NA	NA	Ndrg2
ENSMUSG00000004561	2.61652	4.13922	10.0479	0	0	5.3163	2.27396	0.835862	3.15373	-0.523568	0.90481	-0.57865	0.562825	NA	Mettl17
ENSMUSG00000004562	39.2478	52.6272	82.0582	35.77	35.9475	49.1758	42.0683	43.8827	47.5972	-0.267226	0.465901	-0.573569	0.566259	0.998069	Arhgef40
ENSMUSG00000004565	13.0826	19.5135	26.7945	0	15.7818	49.1758	26.1506	11.2841	20.2229	0.617568	0.723676	0.853377	0.39345	0.998069	Pnpla6
ENSMUSG00000004567	65.413	79.8278	122.25	64.3861	46.4687	54.4921	57.9861	113.259	75.5104	-0.252594	0.447976	-0.563855	0.572853	0.998069	Mcoln1
ENSMUSG00000004568	16.5713	1.77395	0	11.4464	13.1515	3.98723	0	0.417931	5.91854	-0.439813	0.896205	-0.490751	0.623603	NA	Arhgef18
ENSMUSG00000004591	68.9017	70.3668	28.4692	104.448	22.796	31.8978	63.671	45.9724	54.5654	-0.668024	0.50684	-1.31802	0.187498	0.998069	Pkn2
ENSMUSG00000004609	216.299	85.1497	180.863	247.529	98.198	90.3772	104.602	45.5545	133.572	-1.04436	0.427868	-2.44084	0.0146533	0.626746	Cd33
ENSMUSG00000004610	64.5408	102.298	65.3116	31.4776	71.0182	93.0353	98.9174	94.4524	77.6314	0.400487	0.437526	0.915344	0.360011	0.998069	Etfb
ENSMUSG00000004612	0	0	36.8425	0	0	0	0	0	4.60531	-1.50268	0.862621	-1.742	NA	NA	Nkg7
ENSMUSG00000004613	0	0	0	0	0	0	0	0	0	NA	NA	NA	NA	NA	Lim2
ENSMUSG00000004626	127.337	138.96	117.226	127.341	69.2647	122.275	94.3695	109.08	113.232	-0.35868	0.361072	-0.993376	0.320527	0.998069	Stxbp2
ENSMUSG00000004630	0	0	0	0	0	0	0	0	0	NA	NA	NA	NA	NA	Pcp2
ENSMUSG00000004631	0	0	6.69863	0	5.26061	0	0	0	1.4949	-0.0671011	0.758718	-0.0884401	0.929527	NA	Sgce
ENSMUSG00000004633	5.23304	0	6.69863	5.7232	0	0	0	0	2.20686	-1.4737	0.863292	-1.70707	0.0878096	NA	Chn2
ENSMUSG00000004637	13.0826	1.18263	1.67466	28.616	0	35.8851	12.5068	17.971	13.8648	0.399577	0.835832	0.478059	0.632608	0.998069	Wwox
ENSMUSG00000004642	1.74435	5.91317	5.02397	14.308	0	18.6071	0	0	5.69957	-0.292426	0.904577	-0.323273	0.746488	NA	Slbp
ENSMUSG00000004651	6.97739	0	0	8.58481	0	0	0	0	1.94527	-1.10805	0.81533	-1.35902	0.174142	NA	Tyr
ENSMUSG00000004654	0	0	0	0	0	0	0	0	0	NA	NA	NA	NA	NA	Ghrhr
ENSMUSG00000004655	0	0	0	0	0	0	0	0	0	NA	NA	NA	NA	NA	Aqp1
ENSMUSG00000004661	28.7817	7.09581	33.4932	5.7232	0.876768	3.98723	6.82189	18.389	13.1461	-0.963157	0.776171	-1.24091	0.214639	0.998069	Arid3b
ENSMUSG00000004665	47.9695	4.73054	26.7945	15.7388	25.4263	10.6326	13.6438	12.5379	19.6842	-0.505862	0.674939	-0.749493	0.45356	0.998069	Cnn2
ENSMUSG00000004667	25.293	39.6183	18.4212	74.4017	31.5636	31.8978	53.4382	37.1958	38.9787	-0.0296305	0.535527	-0.0553295	0.955876	0.998069	Polr2e
ENSMUSG00000004668	0	0	31.8185	0	0	2.65815	23.8766	0	7.29416	-0.0606055	0.769699	-0.0787392	0.93724	0.998069	Abca13
ENSMUSG00000004677	38.3756	53.8099	60.2877	4.2924	31.5636	27.9106	38.6574	27.1655	35.2578	-0.287526	0.600133	-0.479104	0.631865	0.998069	Myo9b
ENSMUSG00000004698	5.23304	0	0	0	0	3.98723	2.27396	0	1.43678	0.0502684	0.794392	0.0632791	0.949544	NA	Hdac9
ENSMUSG00000004707	111.638	76.8712	56.9384	45.7856	38.5778	45.1886	81.8627	45.5545	62.8021	-0.442504	0.463141	-0.955442	0.339354	0.998069	Ly9
ENSMUSG00000004709	32.2704	11.8263	11.7226	0	2.6303	5.3163	4.54793	0	8.53924	-1.40791	0.867093	-1.62372	0.104436	0.998069	Cd244
ENSMUSG00000004730	35.7591	91.6542	11.7226	37.2008	55.2364	17.278	19.3287	46.8083	39.3735	-0.308768	0.601013	-0.513746	0.60743	0.998069	Emr1
ENSMUSG00000004748	1.74435	7.09581	0	0	0	1.32908	2.27396	5.4331	2.23454	-0.00260657	0.89186	-0.00292263	0.997668	NA	Mtfp1
ENSMUSG00000004768	13.9548	0.591317	26.7945	28.616	4.38384	21.2652	10.2328	5.85103	13.9612	-0.56383	0.774175	-0.728299	0.466431	0.998069	Rab23
ENSMUSG00000004771	20.06	44.3488	28.4692	38.6316	21.0424	17.278	21.6027	25.9117	27.168	-0.550503	0.538954	-1.02143	0.307051	0.998069	Rab11a
ENSMUSG00000004788	40.12	64.4536	65.3116	80.1249	47.3455	91.7063	73.9038	48.8979	63.9829	0.0589834	0.442392	0.133328	0.893934	0.998069	Eif2b2
ENSMUSG00000004789	33.1426	34.2964	41.8664	10.0156	54.3596	21.2652	28.4246	26.3296	31.2125	0.113398	0.568815	0.199358	0.841982	0.998069	Dlst
ENSMUSG00000004791	0	0	0	0	0	3.98723	0	0	0.498404	0.4401	0.738671	0.5958	0.551309	NA	Pgf
ENSMUSG00000004798	7.84956	22.4701	0	35.77	6.13737	11.9617	1.13698	19.6427	13.1211	-0.544365	0.809862	-0.67217	0.501476	0.998069	Ulk2
ENSMUSG00000004814	0	0	0	0	0	0	0	0	0	NA	NA	NA	NA	NA	Ccl24
ENSMUSG00000004815	6.10521	2.95659	20.0959	0	17.5354	17.278	5.68491	29.2552	12.3639	0.975609	0.78763	1.23866	0.21547	0.998069	Dgkq
ENSMUSG00000004821	0	0	0	0	0	0	0	0	0	NA	NA	NA	NA	NA	Tmed11
ENSMUSG00000004837	0	0	0	0	0	0	1.13698	0	0.142123	0.0974139	0.735096	0.132519	0.894574	NA	Grap
ENSMUSG00000004842	0	0	1.67466	0	0	1.32908	0	0	0.375467	-0.03973	0.736103	-0.0539734	0.956956	NA	Pou1f1
ENSMUSG00000004843	65.413	37.253	26.7945	24.3236	63.1273	63.7957	88.6846	31.7627	50.1443	0.608419	0.506008	1.20239	0.229212	0.998069	Chmp2b
ENSMUSG00000004846	96.8112	211.1	28.4692	120.187	65.7576	93.0353	125.068	117.439	107.233	-0.179055	0.492958	-0.363225	0.716437	0.998069	Plod3
ENSMUSG00000004849	34.0148	124.768	51.9144	91.5713	43.8384	67.7829	87.5476	116.185	77.2028	0.0551991	0.488096	0.113091	0.909959	0.998069	Ap1s1
ENSMUSG00000004864	9.59391	4.13922	21.7705	44.3548	0	1.32908	0	0	10.1484	-3.54056	0.85528	-4.13965	3.48e-05	0.0391071	Mapk13
ENSMUSG00000004865	60.18	62.0883	87.0822	34.3392	56.9899	73.0992	59.1231	127.051	69.9941	0.359538	0.457593	0.785716	0.432034	0.998069	Srpk1
ENSMUSG00000004872	0	0	1.67466	0	0	0	9.09586	0	1.34631	0.493975	0.755181	0.654115	0.513038	NA	Pax3
ENSMUSG00000004880	28.7817	14.7829	92.1062	77.2633	3.50707	3.98723	44.3423	22.1503	35.8651	-1.24833	0.685027	-1.82231	0.0684083	0.998069	Lbr
ENSMUSG00000004885	0	0	0	0	0	0	0	2.08965	0.261207	0.381033	0.737472	0.516674	0.605384	NA	Crabp2
ENSMUSG00000004891	0	0	0	0	0	0	0	0	0	NA	NA	NA	NA	NA	Nes
ENSMUSG00000004892	0	0	0	0	0	0	0	0	0	NA	NA	NA	NA	NA	Bcan
ENSMUSG00000004894	0	0	0	0	0	0	0	0	0	NA	NA	NA	NA	NA	Hapln2
ENSMUSG00000004895	0.872173	0	1.67466	2.8616	19.2889	9.30353	0	12.5379	5.81735	1.7219	0.888609	1.93775	0.0526542	NA	Prcc
ENSMUSG00000004896	15.6991	0.591317	16.7466	0	7.89091	22.5943	2.27396	11.2841	9.63504	0.286421	0.846921	0.338192	0.735219	0.998069	Rrnad1
ENSMUSG00000004897	68.9017	61.497	33.4932	58.6628	77.1556	69.112	46.6163	92.3627	63.4751	0.332385	0.4394	0.756452	0.449378	0.998069	Hdgf
ENSMUSG00000004902	0	0	0	0	0	0	0	0	0	NA	NA	NA	NA	NA	Slc25a18
ENSMUSG00000004929	0	0.591317	0	8.58481	0	0	0	5.01517	1.77391	-0.224807	0.819618	-0.274282	0.783868	NA	Thop1
ENSMUSG00000004931	0	0	0	0	2.6303	0	2.27396	0.417931	0.665275	0.607657	0.744142	0.816588	0.414164	NA	Apba3
ENSMUSG00000004933	0	0.591317	0	0	0	0	0	0	0.0739147	-0.209973	0.734588	-0.285838	0.775002	NA	Matk
ENSMUSG00000004934	4.36087	30.7485	73.6849	12.8772	62.2505	18.6071	6.82189	13.3738	27.8406	-0.204615	0.712901	-0.287018	0.774099	0.998069	Pias4
ENSMUSG00000004936	8.72173	11.235	13.3973	11.4464	21.9192	5.3163	10.2328	11.7021	11.7464	0.125613	0.695362	0.180645	0.856646	0.998069	Map2k1
ENSMUSG00000004937	114.255	111.759	175.839	57.232	106.089	148.857	143.26	146.276	125.446	0.235651	0.400964	0.587711	0.556726	0.998069	Sgta
ENSMUSG00000004939	0	0	0	0	0	0	0	0	0	NA	NA	NA	NA	NA	Nmrk2
ENSMUSG00000004945	11.3383	11.235	8.37329	5.7232	45.5919	39.8723	1.13698	16.2993	17.4463	1.16632	0.731998	1.59333	0.111086	0.998069	Tmem242
ENSMUSG00000004947	6.10521	32.5224	10.0479	1.4308	11.398	11.9617	19.3287	0.835862	11.7038	-0.18159	0.805334	-0.225484	0.821603	0.998069	Dtx2
ENSMUSG00000004948	0	0	0	0	0	0	0	0	0	NA	NA	NA	NA	NA	Zp3
ENSMUSG00000004951	0	0.591317	0	0	0	0	0	2.08965	0.335121	0.226506	0.73897	0.306517	0.759211	NA	Hspb1
ENSMUSG00000004952	2.61652	25.4266	68.661	12.8772	12.2747	21.2652	12.5068	0	19.4535	-0.919704	0.802619	-1.14588	0.251846	0.998069	Rasa4
ENSMUSG00000004961	0	0	21.7705	0	0	18.6071	0	0	5.0472	-0.0782317	0.866104	-0.0903259	0.928028	NA	Syt5
ENSMUSG00000004980	134.315	117.081	271.295	150.234	198.15	108.984	127.342	91.9448	149.918	-0.330291	0.405211	-0.815109	0.41501	0.998069	Hnrnpa2b1
ENSMUSG00000004988	0	0	0	7.15401	0	0	0	0	0.894251	-0.738702	0.745396	-0.991019	0.321676	NA	Fxyd4
ENSMUSG00000004994	11.3383	8.27844	0	27.1852	12.2747	3.98723	1.13698	9.61241	9.22666	-0.53975	0.828981	-0.6511	0.514982	0.998069	Ccdc130
ENSMUSG00000004996	16.5713	7.68712	13.3973	58.6628	12.2747	21.2652	2.27396	34.6883	20.8526	-0.339166	0.718032	-0.472355	0.636673	0.998069	Mri1
ENSMUSG00000005034	20.9322	29.5659	80.3836	11.4464	14.0283	30.5688	3.41095	46.3903	29.5908	-0.472784	0.677893	-0.697431	0.485533	0.998069	Prkacb
ENSMUSG00000005043	4.36087	0	0	17.1696	0	0	0	6.26896	3.47493	-0.635722	0.880099	-0.72233	0.470092	NA	Sgsh
ENSMUSG00000005045	18.3156	18.9222	1.67466	0	0	23.9234	23.8766	17.1352	12.981	0.472437	0.848824	0.556578	0.577816	0.998069	Chd5
ENSMUSG00000005054	109.894	94.6108	125.599	95.8637	259.523	49.1758	117.109	73.9738	115.719	0.215981	0.474126	0.455534	0.648725	0.998069	Cstb
ENSMUSG00000005057	323.576	125.359	592.829	390.609	147.297	120.946	158.041	110.752	246.176	-1.33141	0.420512	-3.16617	0.00154461	0.207329	Sh2b2
ENSMUSG00000005069	0.872173	0.591317	0	1.4308	0	0	1.13698	1.25379	0.660633	-0.0660646	0.76346	-0.0865332	0.931043	NA	Pex5
ENSMUSG00000005078	19.1878	24.244	30.1438	7.15401	17.5354	18.6071	18.1917	27.1655	20.2787	0.0182461	0.608353	0.0299926	0.976073	0.998069	Jkamp
ENSMUSG00000005087	1082.37	759.251	617.949	935.744	1163.47	544.921	1081.27	767.739	869.089	0.0645946	0.336783	0.191799	0.8479	0.998069	Cd44
ENSMUSG00000005089	0	3.5479	0	0	0	0	3.41095	0	0.869856	-0.0365171	0.750018	-0.0486883	0.961168	NA	Slc1a2
ENSMUSG00000005102	14.8269	41.3922	0	101.587	33.3172	15.9489	42.0683	22.9862	34.0158	-0.374235	0.716156	-0.522561	0.601279	0.998069	Eif2ak4
ENSMUSG00000005103	105.533	96.3847	60.2877	103.018	79.7859	63.7957	31.8355	84.0041	78.0805	-0.459898	0.436344	-1.05398	0.291892	0.998069	Wdr1
ENSMUSG00000005107	66.2852	21.2874	68.661	70.1093	111.35	33.2269	81.8627	22.5683	59.4188	0.128478	0.551683	0.232884	0.815852	0.998069	Slc2a9
ENSMUSG00000005124	0	0	31.8185	0	0	0	0	5.01517	4.60421	-0.877183	0.871427	-1.00661	NA	NA	Wisp1
ENSMUSG00000005125	17.4435	0	35.1678	10.0156	0	0	4.54793	7.94069	9.38944	-1.35169	0.884972	-1.52738	0.126666	0.998069	Ndrg1
ENSMUSG00000005131	0	0	0	0	0	0	0	0	0	NA	NA	NA	NA	NA	4930550C14Rik
ENSMUSG00000005142	88.9617	86.3323	98.8048	98.7253	92.0606	91.7063	123.931	134.156	101.835	0.240845	0.363045	0.663405	0.507072	0.998069	Man2b1
ENSMUSG00000005148	4.36087	4.73054	0	2.8616	0	115.63	13.6438	3.34345	18.0712	2.22333	0.852554	2.60785	NA	NA	Klf5
ENSMUSG00000005150	11.3383	5.32186	11.7226	0	20.1657	10.6326	7.95887	16.7172	10.4821	0.741047	0.773789	0.957686	0.338221	0.998069	Wdr83
ENSMUSG00000005161	24.4209	55.5838	3.34932	62.9553	25.4263	35.8851	19.3287	47.6441	34.3242	-0.165246	0.631623	-0.261621	0.793613	0.998069	Prdx2
ENSMUSG00000005198	143.036	130.09	145.695	183.143	71.0182	87.719	65.945	190.994	127.205	-0.492714	0.420031	-1.17304	0.240779	0.998069	Polr2a
ENSMUSG00000005202	0	0	1.67466	0	0	0	0	0	0.209332	-0.209973	0.734588	-0.285838	0.775002	NA	Shbg
ENSMUSG00000005204	0	5.32186	1.67466	0	2.6303	7.97446	3.41095	0.417931	2.67877	0.451369	0.90409	0.499252	0.617602	NA	Senp3
ENSMUSG00000005220	0	0	0	0	0	0	0	0	0	NA	NA	NA	NA	NA	Corin
ENSMUSG00000005225	4.36087	2.95659	0	2.8616	6.13737	15.9489	5.68491	4.17931	5.2662	1.04684	0.85268	1.2277	0.219559	NA	Plekha8
ENSMUSG00000005232	0	0	0	0	0	0	0	0	0	NA	NA	NA	NA	NA	G6pc2
ENSMUSG00000005233	18.3156	7.09581	68.661	22.8928	16.6586	13.2908	19.3287	29.6731	24.4895	-0.447681	0.649522	-0.689246	0.490668	0.998069	Spc25
ENSMUSG00000005237	6.10521	14.7829	8.37329	1.4308	7.01414	22.5943	6.82189	0.835862	8.4948	0.159737	0.822403	0.194233	0.845994	0.998069	Dnah2
ENSMUSG00000005251	0	0	0	0	0	0	0	0	0	NA	NA	NA	NA	NA	Ripk4
ENSMUSG00000005262	25.293	11.235	43.5411	8.58481	17.5354	13.2908	27.2876	22.9862	21.2192	-0.0911826	0.631937	-0.14429	0.885271	0.998069	Ufd1l
ENSMUSG00000005267	0	6.50449	0	1.4308	12.2747	1.32908	0	0	2.69239	0.274436	0.876996	0.312927	0.754336	NA	Zfp287
ENSMUSG00000005268	15.6991	0	5.02397	0	6.13737	9.30353	4.54793	0	5.08899	-0.0407111	0.904789	-0.0449951	0.964111	NA	Prlr
ENSMUSG00000005299	21.8043	36.6617	35.1678	28.616	49.9758	25.2524	31.8355	45.9724	34.4107	0.305777	0.505888	0.604436	0.545554	0.998069	Letm1
ENSMUSG00000005312	87.2173	151.377	61.9623	82.9865	140.283	73.0992	98.9174	67.2869	95.3912	-0.02396	0.430413	-0.0556675	0.955607	0.998069	Ubqln1
ENSMUSG00000005320	0	0	0	0	0	0	0	0	0	NA	NA	NA	NA	NA	Fgfr4
ENSMUSG00000005338	0	0	0	0	0	0	0	0	0	NA	NA	NA	NA	NA	Cadm3
ENSMUSG00000005339	0	0	0	0	0	0	0	0	0	NA	NA	NA	NA	NA	Fcer1a
ENSMUSG00000005354	41.8643	35.479	20.0959	24.3236	80.6626	77.0864	15.9177	26.3296	40.2199	0.620048	0.571033	1.08584	0.277551	0.998069	Txn2
ENSMUSG00000005355	0	0	0	0	0	0	0	0	0	NA	NA	NA	NA	NA	Casp14
ENSMUSG00000005357	0	0	0	0	0	0	0	0	0	NA	NA	NA	NA	NA	Slc1a6
ENSMUSG00000005360	11.3383	6.50449	8.37329	18.6004	19.2889	5.3163	14.7808	8.35862	11.5701	0.0855656	0.71031	0.120462	0.904117	0.998069	Slc1a3
ENSMUSG00000005362	17.4435	8.86976	10.0479	65.8169	29.8101	15.9489	28.4246	2.92552	22.4109	-0.327676	0.713105	-0.459506	0.645871	0.998069	Crbn
ENSMUSG00000005364	0	0	0	0	0	0	0	0	0	NA	NA	NA	NA	NA	Il5ra
ENSMUSG00000005370	0	7.09581	0	12.8772	5.26061	1.32908	4.54793	6.68689	4.72469	-0.0844359	0.894952	-0.0943468	0.924834	NA	Msh6
ENSMUSG00000005371	41.8643	17.1482	63.637	18.6004	18.4121	13.2908	26.1506	19.2248	27.291	-0.756542	0.585977	-1.29108	0.196677	0.998069	Fbxo11
ENSMUSG00000005373	0	0	0	0	0	0	0	0	0	NA	NA	NA	NA	NA	Mlxipl
ENSMUSG00000005374	6.10521	8.27844	5.02397	12.8772	1.75354	2.65815	19.3287	11.7021	8.46591	0.104678	0.795284	0.131623	0.895282	0.998069	Tbl2
ENSMUSG00000005378	12.2104	7.68712	0	0	0	2.65815	14.7808	3.34345	5.08499	0.00755207	0.90327	0.00836082	0.993329	NA	Wbscr22
ENSMUSG00000005397	0	0	0	0	0	0	0	0	0	NA	NA	NA	NA	NA	Nid1
ENSMUSG00000005410	22.6765	24.244	8.37329	8.58481	8.76768	17.278	27.2876	66.8689	23.0101	0.756639	0.665733	1.13655	0.255726	0.998069	Mcm5
ENSMUSG00000005413	328.809	266.684	413.64	250.39	264.784	104.997	89.8216	253.684	246.601	-0.769543	0.409561	-1.87894	0.0602521	0.967565	Hmox1
ENSMUSG00000005417	34.0148	37.253	0	41.4932	28.0566	94.3644	40.9314	26.3296	37.8054	0.611189	0.668043	0.914895	0.360247	0.998069	Mprip
ENSMUSG00000005442	50.5861	57.9491	60.2877	57.232	31.5636	78.4155	26.1506	73.1379	54.4153	-0.0991753	0.483221	-0.205238	0.837386	0.998069	Cic
ENSMUSG00000005447	18.3156	44.3488	0	41.4932	10.5212	30.5688	42.0683	34.2703	27.6983	0.130181	0.701055	0.185694	0.852685	0.998069	Pafah1b3
ENSMUSG00000005465	4.36087	0	0	0	0	9.30353	0	0	1.70805	0.246493	0.776397	0.317483	0.750877	NA	Il27ra
ENSMUSG00000005469	54.0747	128.907	102.154	74.4017	102.582	73.0992	71.6299	102.393	88.6552	-0.0359271	0.415312	-0.0865062	0.931064	0.998069	Prkaca
ENSMUSG00000005470	0	0	1.67466	1.4308	17.5354	0	7.95887	5.01517	4.20186	1.64126	0.90442	1.81471	0.0695692	NA	Asf1b
ENSMUSG00000005474	0	0	0	0	0	0	0	0	0	NA	NA	NA	NA	NA	Myl10
ENSMUSG00000005481	27.9095	79.8278	112.202	21.462	62.2505	38.5432	9.09586	34.6883	48.2474	-0.641754	0.598325	-1.07258	0.283458	0.998069	Ddx39
ENSMUSG00000005483	23.5487	80.4191	46.8904	74.4017	43.8384	19.9361	10.2328	7.94069	38.401	-1.28284	0.597585	-2.14671	0.0318162	0.826137	Dnajb1
ENSMUSG00000005493	0	0	0	0	0	0	0	0	0	NA	NA	NA	NA	NA	Msh4
ENSMUSG00000005501	34.0148	28.3832	53.589	45.7856	27.1798	15.9489	31.8355	24.6579	32.6744	-0.62274	0.513155	-1.21355	0.224919	0.998069	Usp40
ENSMUSG00000005503	0	0	0	0	0	0	0	0	0	NA	NA	NA	NA	NA	Evx1
ENSMUSG00000005505	0	1.18263	0	0	0	2.65815	10.2328	0	1.7592	0.811024	0.82199	0.986659	0.32381	NA	Kbtbd4
ENSMUSG00000005506	55.8191	94.6108	33.4932	48.6472	134.145	37.2141	79.5887	96.1241	72.4553	0.524741	0.48576	1.08025	0.280031	0.998069	Celf1
ENSMUSG00000005510	0	1.18263	0	0	17.5354	3.98723	2.27396	3.34345	3.54033	1.88611	0.905073	2.08393	0.0371661	NA	Ndufs3
ENSMUSG00000005514	94.1947	76.8712	110.527	95.8637	71.895	175.438	64.808	60.6	93.7748	-0.0219578	0.439721	-0.0499358	0.960174	0.998069	Por
ENSMUSG00000005533	75.8791	7.68712	110.527	68.6785	12.2747	19.9361	22.7396	9.61241	40.9169	-1.7549	0.618892	-2.83555	0.0045747	0.369879	Igf1r
ENSMUSG00000005534	24.4209	31.3398	1.67466	25.7544	48.2222	27.9106	20.4657	10.0303	23.7273	0.277543	0.674195	0.411666	0.680585	0.998069	Insr
ENSMUSG00000005540	0	0	0	0	0	0	0	0	0	NA	NA	NA	NA	NA	Fcer2a
ENSMUSG00000005547	0	5.91317	0	0	16.6586	108.984	25.0136	1.25379	19.7279	2.91731	0.847331	3.44294	0.000575419	0.129926	Cyp2a5
ENSMUSG00000005553	0	0	0	0	0	0	0	0	0	NA	NA	NA	NA	NA	Atp4a
ENSMUSG00000005566	18.3156	21.2874	18.4212	22.8928	57.8667	29.2397	14.7808	37.6138	27.5523	0.705768	0.564847	1.24949	0.211487	0.998069	Trim28
ENSMUSG00000005575	19.1878	11.8263	55.2637	32.9084	22.796	54.4921	9.09586	29.2552	29.3532	-0.0228157	0.623026	-0.0366208	0.970787	0.998069	Ube2m
ENSMUSG00000005580	0	7.68712	0	0	0	3.98723	0	0	1.45929	-0.230383	0.75852	-0.303727	0.761336	NA	Adcy9
ENSMUSG00000005583	1.74435	13.009	0	0	0	3.98723	2.27396	17.971	4.87319	0.350269	0.904906	0.387078	0.698698	NA	Mef2c
ENSMUSG00000005609	35.7591	26.018	90.4315	81.5557	33.3172	21.2652	12.5068	71.4662	46.54	-0.63778	0.580742	-1.09821	0.272111	0.998069	Ctr9
ENSMUSG00000005610	125.593	119.446	103.829	117.326	147.297	119.617	178.506	158.396	133.751	0.358729	0.339235	1.05746	0.2903	0.998069	Eif4g2
ENSMUSG00000005611	0	0	0	0	0	2.65815	0	0	0.332269	0.269866	0.736337	0.366498	0.713993	NA	Mrvi1
ENSMUSG00000005615	58.4356	58.5404	51.9144	64.3861	49.9758	46.5177	76.1778	67.2869	59.1543	0.0402054	0.418445	0.0960829	0.923455	0.998069	Pcyt1a
ENSMUSG00000005621	26.1652	18.9222	36.8425	25.7544	20.1657	25.2524	12.5068	15.4634	22.6341	-0.487774	0.567501	-0.859512	0.390058	0.998069	Zfp592
ENSMUSG00000005625	347.125	211.692	716.753	443.548	276.182	402.71	377.478	311.776	385.908	-0.311476	0.3805	-0.818596	0.413017	0.998069	Psmd4
ENSMUSG00000005628	0	0	0	0	6.13737	0	0	1.25379	0.923896	0.703032	0.748419	0.939357	0.347548	NA	Tmod4
ENSMUSG00000005640	0	0	0	0	0	0	0	0	0	NA	NA	NA	NA	NA	Insrr
ENSMUSG00000005649	0	0	0	0	0	0	0	0	0	NA	NA	NA	NA	NA	Cabp5
ENSMUSG00000005656	34.0148	27.7919	110.527	34.3392	47.3455	14.6198	32.9725	49.3158	43.8659	-0.437632	0.564301	-0.77553	0.438027	0.998069	Snx6
ENSMUSG00000005667	57.5634	48.488	0	64.3861	41.2081	46.5177	12.5068	63.9434	41.8267	-0.0464625	0.680067	-0.0683204	0.945531	0.998069	Mthfd2
ENSMUSG00000005672	10.4661	0	0	0	0.876768	0	6.82189	0	2.27059	-0.15105	0.83996	-0.17983	0.857286	NA	Kit
ENSMUSG00000005674	4.36087	13.6003	0	17.1696	4.38384	23.9234	0	17.5531	10.1239	0.249746	0.853542	0.2926	0.769828	0.998069	Tomm40l
ENSMUSG00000005677	0	0	11.7226	0	10.5212	0	0	0	2.78048	-0.0340505	0.826644	-0.0411912	0.967143	NA	Nr1i3
ENSMUSG00000005681	0	0	0	0	0	0	0	0	0	NA	NA	NA	NA	NA	Apoa2
ENSMUSG00000005682	3.48869	0	0	1.4308	0	9.30353	4.54793	0	2.34637	0.516271	0.87239	0.591789	0.553992	NA	Pan2
ENSMUSG00000005683	31.3982	54.4012	43.5411	7.15401	13.1515	23.9234	34.1095	25.9117	29.1988	-0.438404	0.604491	-0.725245	0.468302	0.998069	Cs
ENSMUSG00000005686	8.72173	30.1572	15.0719	8.58481	4.38384	63.7957	26.1506	17.1352	21.7501	0.657146	0.695651	0.94465	0.344838	0.998069	Ampd3
ENSMUSG00000005687	15.6991	30.1572	8.37329	37.2008	50.8525	23.9234	21.6027	45.1365	29.1182	0.555677	0.586978	0.946675	0.343804	0.998069	Bcas2
ENSMUSG00000005696	0	0	0	0	0	0	0	0	0	NA	NA	NA	NA	NA	Sh2d1a
ENSMUSG00000005698	254.675	159.064	98.8048	148.803	141.16	245.879	179.643	231.116	182.393	0.253055	0.383006	0.660708	0.5088	0.998069	Ctcf
ENSMUSG00000005699	6.97739	10.6437	0	7.15401	7.89091	11.9617	0	7.94069	6.57105	0.0884881	0.866044	0.102175	0.918618	NA	Pard6a
ENSMUSG00000005705	0	0	0	0	0	0	0	0	0	NA	NA	NA	NA	NA	Agrp
ENSMUSG00000005716	0	0	0	0	0	0	0	0	0	NA	NA	NA	NA	NA	Pvalb
ENSMUSG00000005718	1.74435	0	0	0	0	0	0	0	0.218043	-0.353545	0.73617	-0.480249	0.63105	NA	Tfap4
ENSMUSG00000005732	52.3304	63.8623	38.5171	91.5713	135.899	27.9106	52.3012	66.8689	66.1576	0.187431	0.507893	0.369035	0.712101	0.998069	Ranbp1
ENSMUSG00000005763	0	0	10.0479	0	0	0	0	0	1.25599	-0.803059	0.750806	-1.0696	0.284802	NA	Cd247
ENSMUSG00000005774	6.97739	3.5479	10.0479	15.7388	10.5212	25.2524	7.95887	1.25379	10.1623	0.228143	0.784783	0.290708	0.771274	0.998069	Rfx5
ENSMUSG00000005779	119.488	154.925	152.394	150.234	313.883	104.997	150.082	96.542	155.318	0.194499	0.420566	0.462469	0.643745	0.998069	Psmb4
ENSMUSG00000005800	619.243	23.6527	380.147	459.287	23.6727	43.8595	152.356	33.8524	217.009	-2.21524	0.610164	-3.63056	0.000282805	0.097165	Mmp8
ENSMUSG00000005802	1.74435	2.36527	0	0	7.89091	2.65815	17.0547	4.17931	4.48659	1.61321	0.888182	1.81631	0.0693234	NA	Slc30a4
ENSMUSG00000005803	0	2.36527	0	21.462	0	7.97446	10.2328	2.92552	5.62001	-0.0904284	0.903504	-0.100086	0.920276	NA	Sqrdl
ENSMUSG00000005804	7.84956	4.13922	0	52.9396	5.26061	13.2908	1.13698	5.01517	11.204	-0.95263	0.84075	-1.13307	0.257185	0.998069	Bloc1s6
ENSMUSG00000005813	68.9017	65.6362	40.1918	40.0624	99.9515	39.8723	26.1506	77.3172	57.2605	0.164305	0.502341	0.327079	0.743608	0.998069	Metap1
ENSMUSG00000005823	27.0374	49.6706	10.0479	15.7388	33.3172	30.5688	40.9314	28.0014	29.4142	0.300692	0.575507	0.522481	0.601335	0.998069	Gpr108
ENSMUSG00000005824	6.97739	0	0	0	2.6303	0	0	0	1.20096	-0.308452	0.755324	-0.40837	0.683002	NA	Tnfsf14
ENSMUSG00000005836	0	4.13922	0	0	6.13737	0	0	0.417931	1.33682	0.152552	0.787094	0.193816	0.84632	NA	Gata6
ENSMUSG00000005846	59.3078	62.6796	20.0959	70.1093	89.4303	38.5432	72.7669	75.6455	61.0723	0.347718	0.483287	0.719486	0.471842	0.998069	Rsl1d1
ENSMUSG00000005864	0	0	0	0	0	0	0	0	0	NA	NA	NA	NA	NA	Cnga2
ENSMUSG00000005871	15.6991	15.3742	50.2397	38.6316	39.4546	39.8723	64.808	19.2248	35.413	0.409964	0.570676	0.718384	0.472521	0.998069	Apc
ENSMUSG00000005873	232.87	235.344	272.969	213.189	411.204	489.1	311.533	212.727	297.367	0.554296	0.34398	1.61142	0.107088	0.998069	Reep5
ENSMUSG00000005881	0	9.46108	0	2.8616	1.75354	38.5432	14.7808	27.1655	11.8207	1.78809	0.8435	2.11984	0.0340194	0.83397	Ergic3
ENSMUSG00000005882	11.3383	17.1482	3.34932	14.308	3.50707	3.98723	7.95887	11.7021	9.16238	-0.585749	0.759973	-0.77075	0.440855	0.998069	Uqcc1
ENSMUSG00000005883	0	0	0	0	0	0	0	0	0	NA	NA	NA	NA	NA	Spo11
ENSMUSG00000005886	7.84956	5.32186	20.0959	17.1696	6.13737	19.9361	25.0136	10.0303	13.9443	0.240612	0.700501	0.343485	0.731234	0.998069	Ncoa2
ENSMUSG00000005891	0	0	0	5.7232	0	1.32908	0	0	0.881535	-0.426478	0.747341	-0.57066	0.56823	NA	Prl4a1
ENSMUSG00000005892	0	0	0	0	0	0	0	0	0	NA	NA	NA	NA	NA	Trh
ENSMUSG00000005893	136.931	70.9581	336.606	281.868	105.212	224.614	204.657	89.8551	181.338	-0.372584	0.474724	-0.784845	0.432545	0.998069	Nr2c2
ENSMUSG00000005897	2.61652	3.5479	0	1.4308	0	1.32908	0	7.52275	2.05588	0.0929524	0.886361	0.10487	0.916479	NA	Nr2c1
ENSMUSG00000005899	0	0	0	0	27.1798	9.30353	2.27396	16.7172	6.93432	3.25746	0.892576	3.6495	0.000262747	0.097165	Smpd4
ENSMUSG00000005907	10.4661	16.5569	5.02397	8.58481	7.01414	10.6326	1.13698	12.12	8.94193	-0.307096	0.773121	-0.397216	0.691209	0.998069	Pex1
ENSMUSG00000005917	0	0	0	11.4464	4.38384	19.9361	11.3698	0	5.89203	0.78927	0.904778	0.872335	0.383025	NA	Otx1
ENSMUSG00000005936	12.2104	15.3742	46.8904	117.326	8.76768	5.3163	20.4657	12.9559	29.9133	-1.66786	0.668516	-2.49487	0.0126004	0.600999	Kctd20
ENSMUSG00000005947	0	0	0	0	0	0	9.09586	0	1.13698	0.752762	0.75029	1.00329	0.315719	NA	Itgae
ENSMUSG00000005949	129.954	175.621	229.428	144.511	182.368	102.339	114.835	139.171	152.278	-0.315078	0.366025	-0.860809	0.389343	0.998069	Ctns
ENSMUSG00000005950	24.4209	9.46108	0	15.7388	26.303	14.6198	45.4793	20.4786	19.5627	0.880995	0.706964	1.24617	0.212703	0.998069	P2rx5
ENSMUSG00000005951	0.872173	0	0	0	0	2.65815	0	0	0.441291	0.118221	0.738257	0.160136	0.872774	NA	Shpk
ENSMUSG00000005952	0	0	0	0	0	0	0	0	0	NA	NA	NA	NA	NA	Trpv1
ENSMUSG00000005958	0	1.18263	0	0	14.0283	26.5815	11.3698	0	6.64528	2.39801	0.901672	2.65952	0.00782523	NA	Ephb3
ENSMUSG00000005968	0	0	0	0	7.89091	0	0	2.92552	1.35205	0.826702	0.762281	1.08451	0.278138	NA	Tuft1
ENSMUSG00000005973	0	0	0	0	0	0	0	0	0	NA	NA	NA	NA	NA	Rcn1
ENSMUSG00000005980	0	0	0	0	0	0	0	0	0	NA	NA	NA	NA	NA	Dnase1
ENSMUSG00000005981	5.23304	15.3742	20.0959	5.7232	8.76768	15.9489	5.68491	3.76138	10.0737	-0.360239	0.7504	-0.480062	0.631183	0.998069	Trap1
ENSMUSG00000005982	17.4435	14.1916	28.4692	7.15401	32.4404	22.5943	5.68491	26.3296	19.2884	0.329296	0.655682	0.502218	0.615514	0.998069	Naa60
ENSMUSG00000005983	0	0	1.67466	0	8.76768	1.32908	0	1.67172	1.68039	0.870076	0.854706	1.01798	0.308686	NA	1700037C18Rik
ENSMUSG00000005986	0	4.13922	0	0	0	0	0	1.25379	0.674127	-0.342091	0.744796	-0.459309	0.646012	NA	Ankrd13d
ENSMUSG00000005994	0	0	0	0	0.876768	0	0	0	0.109596	0.0974139	0.735096	0.132519	0.894574	NA	Tyrp1
ENSMUSG00000006005	255.547	229.431	360.051	354.839	252.509	240.563	331.999	260.371	285.664	-0.136586	0.319752	-0.427163	0.669261	0.998069	Tpr
ENSMUSG00000006007	0	0	0	7.15401	8.76768	0	0	0	1.99021	0.0835092	0.79345	0.105248	0.916179	NA	Pdc
ENSMUSG00000006010	10.4661	24.244	16.7466	18.6004	33.3172	33.2269	20.4657	26.3296	22.9246	0.610491	0.568849	1.0732	0.28318	0.998069	BC003331
ENSMUSG00000006014	0	0	0	0	0	0	0	0	0	NA	NA	NA	NA	NA	Prg4
ENSMUSG00000006019	0	8.27844	26.7945	0	0	5.3163	7.95887	0.835862	6.148	-0.698991	0.903084	-0.774005	0.438928	NA	Dhx34
ENSMUSG00000006021	0	0.591317	3.34932	0	0	7.97446	2.27396	0	1.77363	0.439607	0.847788	0.518535	0.604085	NA	Kptn
ENSMUSG00000006024	16.5713	14.7829	20.0959	105.879	56.1131	13.2908	17.0547	17.5531	32.6676	-0.489033	0.662601	-0.73805	0.460484	0.998069	Napa
ENSMUSG00000006050	30.5261	13.009	30.1438	4.2924	35.9475	27.9106	38.6574	15.0455	24.4415	0.505343	0.629675	0.802545	0.422238	0.998069	Sra1
ENSMUSG00000006056	0.872173	0	0	0	0	0	12.5068	0	1.67237	0.722351	0.77883	0.927482	NA	NA	Calcoco2
ENSMUSG00000006057	5.23304	27.2006	30.1438	0	3.50707	3.98723	44.3423	34.6883	18.6378	0.346041	0.801128	0.431942	0.665783	0.998069	Atp5g1
ENSMUSG00000006058	57.5634	81.6018	46.8904	30.0468	76.2788	89.0481	51.1642	65.1972	62.2238	0.341627	0.453046	0.754068	0.450809	0.998069	Snf8
ENSMUSG00000006095	58.4356	54.4012	15.0719	41.4932	53.4828	37.2141	57.9861	34.2703	44.0444	0.0837026	0.512059	0.163463	0.870154	0.998069	Tbcb
ENSMUSG00000006127	10.4661	7.09581	5.02397	0	30.6869	3.98723	19.3287	18.389	11.8722	1.24733	0.776081	1.60721	0.108008	0.998069	Inpp5k
ENSMUSG00000006134	0	0	0	0	0	0	3.41095	0	0.426368	0.4401	0.738671	0.5958	0.551309	NA	Crkl
ENSMUSG00000006143	0	0	0	0	0	0	1.13698	0	0.142123	0.0974139	0.735096	0.132519	0.894574	NA	Upk3bl
ENSMUSG00000006154	0	17.1482	28.4692	12.8772	9.64445	62.4666	0	15.8814	18.3109	0.410112	0.833759	0.491884	0.622802	0.998069	Eps8l1
ENSMUSG00000006169	184.901	47.8967	97.1301	208.897	72.7717	134.237	45.4793	96.1241	110.93	-0.577545	0.485671	-1.18917	0.234373	0.998069	Clint1
ENSMUSG00000006179	0	0	1.67466	0	0	0	0	0	0.209332	-0.209973	0.734588	-0.285838	0.775002	NA	Prss16
ENSMUSG00000006191	7.84956	2.95659	0	0	0	0	2.27396	0	1.63501	-0.61881	0.821228	-0.753518	0.451139	NA	Cdkal1
ENSMUSG00000006200	0	0	0	0	0	0	0	0	0	NA	NA	NA	NA	NA	Rhox6
ENSMUSG00000006204	0	0	0	0	0	0	0	0	0	NA	NA	NA	NA	NA	5430419D17Rik
ENSMUSG00000006205	0	0	11.7226	0	0	0	0	0	1.46533	-0.815995	0.753763	-1.08256	0.279003	NA	Htra1
ENSMUSG00000006215	0.872173	4.73054	10.0479	10.0156	24.5495	3.98723	9.09586	0.835862	8.01684	0.420059	0.837843	0.501358	0.616119	0.998069	Zbtb17
ENSMUSG00000006216	0	0	0	0	0	0	0	0	0	NA	NA	NA	NA	NA	Clcnkb
ENSMUSG00000006218	0	0	0	0	0	0	0	0	0	NA	NA	NA	NA	NA	Fam131c
ENSMUSG00000006219	7.84956	5.32186	6.69863	8.58481	34.1939	6.64538	6.82189	30.9269	13.3804	1.19852	0.719036	1.66684	0.0955454	0.998069	Fblim1
ENSMUSG00000006221	0	0	0	0	0	0	0	0	0	NA	NA	NA	NA	NA	Hspb7
ENSMUSG00000006235	0	0	0	0	0	0	0	0	0	NA	NA	NA	NA	NA	Epor
ENSMUSG00000006241	0	0	0	0	0	0	0	0	0	NA	NA	NA	NA	NA	Ccdc159
ENSMUSG00000006262	12.2104	13.009	31.8185	8.58481	14.0283	37.2141	6.82189	18.389	17.7595	0.192767	0.670317	0.287575	0.773672	0.998069	Mob1b
ENSMUSG00000006269	0	0	0	2.8616	1.75354	30.5688	0	0	4.39799	1.25798	0.888928	1.41517	NA	NA	Atp6v1b1
ENSMUSG00000006270	0	0	0	0	0	0	0	0	0	NA	NA	NA	NA	NA	Vax1
ENSMUSG00000006273	396.839	367.208	410.291	394.901	548.857	166.135	306.985	357.749	368.621	-0.175374	0.367175	-0.47763	0.632913	0.998069	Atp6v1b2
ENSMUSG00000006276	0.872173	7.09581	0	10.0156	1.75354	14.6198	1.13698	5.85103	5.16812	0.214052	0.884022	0.242134	0.808676	NA	Eps15l1
ENSMUSG00000006281	12.2104	26.6093	1.67466	5.7232	26.303	29.2397	14.7808	52.2414	21.0978	1.1259	0.6858	1.64174	0.100644	0.998069	Tep1
ENSMUSG00000006288	11.3383	0	0	0	0	0	0	0	1.41728	-0.81734	0.754067	-1.08391	NA	NA	Ttc5
ENSMUSG00000006289	17.4435	8.86976	20.0959	15.7388	32.4404	1.32908	5.68491	17.5531	14.8944	-0.0746212	0.734004	-0.101663	0.919024	0.998069	Osgep
ENSMUSG00000006299	115.127	138.368	73.6849	177.419	191.135	93.0353	93.2325	141.261	127.908	0.0390806	0.409607	0.0954099	0.923989	0.998069	Aamp
ENSMUSG00000006301	119.488	204.004	33.4932	82.9865	184.121	89.0481	114.835	165.083	124.132	0.297139	0.47927	0.619983	0.535269	0.998069	Tmbim1
ENSMUSG00000006304	1104.17	1328.1	1286.14	1147.5	732.978	1710.52	957.339	1906.18	1271.62	0.120727	0.34555	0.349375	0.726807	0.998069	Arpc2
ENSMUSG00000006307	32.2704	52.0359	10.0479	18.6004	9.64445	33.2269	30.6985	29.2552	26.9725	-0.141711	0.614199	-0.230724	0.817529	0.998069	Kmt2b
ENSMUSG00000006310	0	7.09581	0	0	0	1.32908	3.41095	5.85103	2.21086	0.193846	0.872687	0.222125	0.824216	NA	Zbtb32
ENSMUSG00000006311	3.48869	0	45.2158	74.4017	0	9.30353	2.27396	0	16.8355	-1.24599	0.888661	-1.4021	0.160887	0.998069	Etv2
ENSMUSG00000006313	0	0	0	0	0	0	0	0	0	NA	NA	NA	NA	NA	Upk1a
ENSMUSG00000006315	29.6539	29.5659	13.3973	12.8772	35.9475	22.5943	26.1506	30.9269	25.1392	0.369558	0.56488	0.654224	0.512968	0.998069	Tmem147
ENSMUSG00000006333	687.273	603.144	756.945	706.816	638.287	408.026	659.45	470.172	616.264	-0.329886	0.296843	-1.11131	0.266434	0.998069	Rps9
ENSMUSG00000006335	10.4661	4.13922	1.67466	7.15401	19.2889	11.9617	1.13698	39.7034	11.9406	1.21184	0.786396	1.54101	0.123314	0.998069	Tfpt
ENSMUSG00000006342	0	0	0	0	0	0	0	0	0	NA	NA	NA	NA	NA	Susd2
ENSMUSG00000006344	10.4661	0	0	7.15401	0	0	12.5068	0	3.76586	-0.194801	0.878781	-0.221672	0.824569	NA	Ggt5
ENSMUSG00000006345	5.23304	0	0	0	0	13.2908	0	0	2.31548	0.35062	0.811787	0.431912	0.665805	NA	Ggt1
ENSMUSG00000006356	13.9548	0	0	12.8772	0.876768	0	0	0	3.46359	-1.56539	0.889092	-1.76066	0.0782952	NA	Crip2
ENSMUSG00000006360	37.5035	40.8009	132.298	38.6316	60.497	77.0864	35.2464	35.5241	57.1985	-0.22701	0.524725	-0.432626	0.665286	0.998069	Crip1
ENSMUSG00000006362	0.872173	1.18263	10.0479	1.4308	0.876768	27.9106	10.2328	12.5379	8.13646	1.3396	0.846033	1.58339	0.113333	0.998069	Cbfa2t3
ENSMUSG00000006369	0	0	8.37329	0	0	1.32908	1.13698	0	1.35492	-0.412809	0.782615	-0.527473	0.597865	NA	Fbln1
ENSMUSG00000006373	16.5713	1.77395	0	0	2.6303	3.98723	0	5.85103	3.85173	-0.280881	0.905072	-0.310341	0.756302	NA	Pgrmc1
ENSMUSG00000006378	0	0	0	0	0	1.32908	0	4.59724	0.740789	0.647822	0.746061	0.868324	0.385217	NA	Gcat
ENSMUSG00000006386	0	0	0	0	0	0	0	0	0	NA	NA	NA	NA	NA	Tek
ENSMUSG00000006389	0	0	0	0	0	0	0	0	0	NA	NA	NA	NA	NA	Mpl
ENSMUSG00000006390	95.0669	145.464	80.3836	34.3392	73.6485	89.0481	82.9997	171.352	96.5377	0.210907	0.472374	0.446483	0.655248	0.998069	Elovl1
ENSMUSG00000006392	77.6234	109.394	26.7945	62.9553	48.2222	62.4666	96.6435	27.1655	63.9081	-0.237062	0.514494	-0.460767	0.644965	0.998069	Med8
ENSMUSG00000006395	27.9095	28.9745	15.0719	30.0468	29.8101	18.6071	18.1917	22.1503	23.8453	-0.18386	0.555934	-0.330723	0.740854	0.998069	Hyi
ENSMUSG00000006398	6.97739	4.73054	0	0	0	0	4.54793	0	2.03198	-0.438174	0.841494	-0.520709	0.602569	NA	Cdc20
ENSMUSG00000006403	9.59391	0	11.7226	50.078	0	0	14.7808	2.50758	11.0854	-1.20659	0.887526	-1.3595	0.173988	0.998069	Adamts4
ENSMUSG00000006411	1.74435	0	0	0	5.26061	1.32908	10.2328	0	2.32086	1.06356	0.877098	1.21259	0.225287	NA	Pvrl4
ENSMUSG00000006412	20.06	53.2186	56.9384	84.4173	112.226	62.4666	67.0819	65.1972	65.2008	0.485516	0.483728	1.0037	0.315525	0.998069	Pfdn2
ENSMUSG00000006418	13.9548	1.18263	23.4452	0	11.398	1.32908	1.13698	2.92552	6.92152	-0.726241	0.876917	-0.828175	0.407571	0.998069	Rnf114
ENSMUSG00000006423	0	0	0	0	0	0	0	0	0	NA	NA	NA	NA	NA	C330007P06Rik
ENSMUSG00000006435	0	0	0	0	0	2.65815	0	0	0.332269	0.269866	0.736337	0.366498	0.713993	NA	Neurl1a
ENSMUSG00000006442	16.5713	18.3308	21.7705	11.4464	33.3172	18.6071	3.41095	19.6427	17.8871	0.122923	0.664831	0.184894	0.853312	0.998069	Srm
ENSMUSG00000006445	0	0	0	0	12.2747	6.64538	0	0	2.36502	1.21672	0.834515	1.458	0.144842	NA	Epha2
ENSMUSG00000006456	2.61652	24.8353	46.8904	1.4308	17.5354	1.32908	0	14.6276	13.6581	-0.777076	0.844551	-0.920105	0.357518	0.998069	Rbm14
ENSMUSG00000006457	0	0	0	0	0	0	0	0	0	NA	NA	NA	NA	NA	Actn3
ENSMUSG00000006462	7.84956	2.36527	18.4212	0	0	6.64538	0	0	4.41018	-0.963765	0.902764	-1.06757	0.285714	NA	A530013C23Rik
ENSMUSG00000006463	6.97739	14.1916	0	1.4308	8.76768	1.32908	0	0.835862	4.19155	-0.576473	0.903046	-0.638365	0.523236	NA	Zdhhc24
ENSMUSG00000006464	0	0	0	0	0	0	0	0	0	NA	NA	NA	NA	NA	Bbs1
ENSMUSG00000006469	0	0	0	0	0	0	0	0	0	NA	NA	NA	NA	NA	Slc34a3
ENSMUSG00000006471	4.36087	0	26.7945	0	1.75354	18.6071	5.68491	2.08965	7.41132	-0.0787497	0.891306	-0.0883531	0.929596	0.998069	Ndor1
ENSMUSG00000006476	13.0826	7.09581	11.7226	5.7232	22.796	14.6198	14.7808	0.417931	11.2798	0.352423	0.784024	0.449506	0.653067	0.998069	Nsmf
ENSMUSG00000006488	0	0	0	0	0	0	0	0	0	NA	NA	NA	NA	NA	Prl7a1
ENSMUSG00000006490	0	0	0	0	0	0	0	0	0	NA	NA	NA	NA	NA	Prl8a9
ENSMUSG00000006494	6.10521	0.591317	26.7945	0	6.13737	1.32908	0	8.35862	6.16452	-0.576464	0.896385	-0.643099	0.52016	NA	Pdk1
ENSMUSG00000006498	81.1121	89.2889	43.5411	61.5245	38.5778	61.1375	69.3559	65.6151	63.7691	-0.227185	0.437307	-0.51951	0.603405	0.998069	Ptbp1
ENSMUSG00000006517	104.661	121.811	264.596	271.852	88.5536	179.425	47.7532	132.484	151.392	-0.709349	0.46071	-1.53969	0.123636	0.998069	Mvd
ENSMUSG00000006519	569.529	711.946	783.74	648.153	399.806	466.506	492.313	727.618	599.951	-0.365677	0.30869	-1.18461	0.236173	0.998069	Cyba
ENSMUSG00000006522	0	0	0	0	0	0	0	0	0	NA	NA	NA	NA	NA	Itih3
ENSMUSG00000006526	24.4209	19.5135	11.7226	1.4308	18.4121	9.30353	5.68491	5.01517	11.9379	-0.46356	0.754748	-0.614193	0.539088	0.998069	Tmem110
ENSMUSG00000006527	14.8269	15.3742	15.0719	1.4308	4.38384	6.64538	19.3287	11.7021	11.0955	-0.126764	0.753717	-0.168185	0.866438	0.998069	Sfmbt1
ENSMUSG00000006529	0	0	0	0	0	0	0	0	0	NA	NA	NA	NA	NA	Itih1
ENSMUSG00000006538	0	0	0	0	0	0	0	0	0	NA	NA	NA	NA	NA	Ihh
ENSMUSG00000006542	7.84956	0	0	0	0	0	0	0	0.981195	-0.773224	0.747612	-1.03426	NA	NA	Prkag3
ENSMUSG00000006546	0	0	0	0	0	0	0	0	0	NA	NA	NA	NA	NA	Cryba2
ENSMUSG00000006567	0	0	0	0	4.38384	21.2652	7.95887	0	4.20099	2.0877	0.89948	2.32101	0.0202864	NA	Atp7b
ENSMUSG00000006570	0	0	0	0	0	0	0	0	0	NA	NA	NA	NA	NA	Defb2
ENSMUSG00000006574	34.8869	0	0	0	0	0	0	0	4.36087	-1.48779	0.861297	-1.72739	NA	NA	Slc4a1
ENSMUSG00000006575	0	0	0	0	0	0	0	0	0	NA	NA	NA	NA	NA	Rundc3a
ENSMUSG00000006576	0	5.32186	3.34932	0	0	1.32908	5.68491	0	1.96064	-0.12032	0.858258	-0.140191	0.888509	NA	Slc4a3
ENSMUSG00000006585	22.6765	20.6961	0	0	23.6727	10.6326	9.09586	45.5545	16.541	0.729703	0.810683	0.900109	0.368062	0.998069	Cdt1
ENSMUSG00000006586	0	0	0	5.7232	0.876768	0	0	0	0.824997	-0.491821	0.745732	-0.659514	0.509566	NA	Runx1t1
ENSMUSG00000006587	0	0	0	0	0	0	0	0	0	NA	NA	NA	NA	NA	Snai3
ENSMUSG00000006589	91.5782	111.759	92.1062	80.1249	93.8142	114.301	65.945	155.47	100.637	0.185988	0.397517	0.467874	0.639875	0.998069	Aprt
ENSMUSG00000006599	16.5713	11.235	3.34932	11.4464	9.64445	11.9617	12.5068	11.7021	11.0521	0.0656673	0.704637	0.0931931	0.92575	0.998069	Gtf2h1
ENSMUSG00000006611	0	4.13922	0	22.8928	0	0	0	0	3.379	-1.59528	0.871939	-1.82958	0.0673132	NA	Hfe
ENSMUSG00000006638	0	0	0	0	0	0	0	0	0	NA	NA	NA	NA	NA	Abhd1
ENSMUSG00000006641	0.872173	1.18263	0	0	5.26061	0	0	2.92552	1.28012	0.536693	0.824689	0.650783	0.515187	NA	Slc5a6
ENSMUSG00000006642	0	0	0	0	0	0	0	0	0	NA	NA	NA	NA	NA	Tcf23
ENSMUSG00000006649	0	0	0	0	0	0	0	0	0	NA	NA	NA	NA	NA	Nphs1
ENSMUSG00000006651	0	0	0	0	0	0	0	0	0	NA	NA	NA	NA	NA	Aplp1
ENSMUSG00000006673	20.9322	28.3832	13.3973	8.58481	4.38384	18.6071	19.3287	38.8676	19.0606	0.150814	0.674531	0.223583	0.823082	0.998069	Qrich1
ENSMUSG00000006675	0	0	0	0	0	0	0	0	0	NA	NA	NA	NA	NA	P4htm
ENSMUSG00000006676	12.2104	12.4177	28.4692	40.0624	27.1798	29.2397	12.5068	26.3296	23.552	0.0513525	0.604136	0.0850016	0.93226	0.998069	Usp19
ENSMUSG00000006678	39.2478	35.479	53.589	38.6316	0	39.8723	42.0683	37.6138	35.8127	-0.399152	0.680114	-0.58689	0.557278	0.998069	Pola1
ENSMUSG00000006699	193.622	215.239	90.4315	254.683	201.657	146.198	144.397	200.189	180.802	-0.117729	0.382702	-0.307626	0.758367	0.998069	Cdc42
ENSMUSG00000006705	23.5487	43.7575	5.02397	25.7544	59.6202	59.8084	21.6027	36.36	34.4345	0.725837	0.593364	1.22326	0.221233	0.998069	Pknox1
ENSMUSG00000006711	2.61652	0.591317	65.3116	0	1.75354	18.6071	12.5068	0	12.6734	-0.617738	0.891646	-0.692806	0.488431	0.998069	D130043K22Rik
ENSMUSG00000006715	33.1426	15.3742	20.0959	21.462	15.7818	18.6071	6.82189	6.68689	17.2466	-0.794252	0.639131	-1.24271	0.213976	0.998069	Gmnn
ENSMUSG00000006717	24.4209	20.1048	1.67466	64.3861	19.2889	21.2652	2.27396	20.0607	21.6844	-0.642546	0.729903	-0.880318	0.378687	0.998069	Acot13
ENSMUSG00000006720	0	0	0	0	0	0	0	0	0	NA	NA	NA	NA	NA	Zfp184
ENSMUSG00000006724	0	0	0	0	0	0	0	0	0	NA	NA	NA	NA	NA	Cyp27b1
ENSMUSG00000006728	39.2478	78.0539	0	58.6628	31.5636	77.0864	18.1917	62.6896	45.687	0.0806703	0.678416	0.11891	0.905347	0.998069	Cdk4
ENSMUSG00000006731	61.0521	63.8623	41.8664	45.7856	49.099	95.6935	38.6574	132.066	66.0103	0.525363	0.479681	1.09523	0.273414	0.998069	B4galnt1
ENSMUSG00000006732	31.3982	38.4356	35.1678	64.3861	23.6727	95.6935	36.3834	60.6	48.2172	0.321226	0.521779	0.615635	0.538135	0.998069	Mettl1
ENSMUSG00000006736	7.84956	1.77395	0	0	7.89091	1.32908	10.2328	6.68689	4.4704	0.7983	0.893512	0.89344	0.371621	NA	Tspan31
ENSMUSG00000006740	137.803	219.379	197.61	210.328	199.026	221.956	191.013	331.419	213.567	0.294483	0.34576	0.8517	0.394381	0.998069	Kif5b
ENSMUSG00000006763	10.4661	2.36527	0	0	5.26061	2.65815	0	0	2.59376	-0.28582	0.882183	-0.323992	0.745944	NA	Saal1
ENSMUSG00000006764	0	0	0	0	0	0	0	0	0	NA	NA	NA	NA	NA	Tph2
ENSMUSG00000006777	0	6.50449	0	0	3.50707	13.2908	0	1.25379	3.06951	0.562122	0.892369	0.629921	0.528746	NA	Krt23
ENSMUSG00000006782	13.0826	6.50449	0	0	0.876768	26.5815	2.27396	7.52275	7.10526	0.522393	0.886048	0.589577	0.555474	0.998069	Cnp
ENSMUSG00000006784	1.74435	6.50449	0	1.4308	3.50707	1.32908	9.09586	0	2.95146	0.215745	0.904711	0.238468	0.811518	NA	Ttc25
ENSMUSG00000006800	65.413	140.734	15.0719	40.0624	137.653	58.4793	96.6435	112.423	83.31	0.557689	0.536344	1.0398	0.298434	0.998069	Sulf2
ENSMUSG00000006818	362.824	253.084	241.151	356.269	493.62	94.3644	146.671	145.858	261.73	-0.429848	0.456566	-0.941481	0.346459	0.998069	Sod2
ENSMUSG00000006850	4.36087	0	0	0	0	2.65815	0	0	0.877377	-0.176438	0.749544	-0.235393	0.813903	NA	Tmco6
ENSMUSG00000006906	5.23304	2.95659	23.4452	42.924	0	13.2908	37.5204	4.17931	16.1937	-0.309632	0.820379	-0.377426	0.705857	0.998069	Stambp
ENSMUSG00000006920	13.0826	18.9222	38.5171	10.0156	28.9333	34.556	11.3698	55.1669	26.3204	0.621223	0.618063	1.00511	0.314843	0.998069	Ezh1
ENSMUSG00000006930	0	0	0	0	0	1.32908	0	0	0.166135	0.0974139	0.735096	0.132519	0.894574	NA	Hap1
ENSMUSG00000006931	0	4.73054	8.37329	14.308	5.26061	0	6.82189	0	4.93679	-0.613683	0.903913	-0.678917	0.49719	NA	Leprel4
ENSMUSG00000006932	317.471	318.72	241.151	404.917	446.275	229.93	322.903	409.99	336.42	0.132919	0.336143	0.395424	0.69253	0.998069	Ctnnb1
ENSMUSG00000006941	126.465	136.003	63.637	52.9396	204.287	130.249	87.5476	141.261	117.799	0.527642	0.433698	1.21661	0.223752	0.998069	Eif1b
ENSMUSG00000006948	0	0	0	0	0	0	0	0	0	NA	NA	NA	NA	NA	Klk4
ENSMUSG00000006958	0	0	0	0	0	0	0	0	0	NA	NA	NA	NA	NA	Chrd
ENSMUSG00000006998	155.247	144.873	149.045	51.5088	89.4303	118.288	134.164	111.588	119.268	-0.13948	0.413359	-0.33743	0.735793	0.998069	Psmd2
ENSMUSG00000007021	0	0	0	0	0	0	0	0	0	NA	NA	NA	NA	NA	Syngr3
ENSMUSG00000007029	12.2104	18.3308	8.37329	21.462	6.13737	25.2524	5.68491	20.8965	14.7935	-0.0519946	0.690733	-0.0752745	0.939996	0.998069	Vars
ENSMUSG00000007030	0	0	0	0	0	0	0	0	0	NA	NA	NA	NA	NA	Vwa7
ENSMUSG00000007033	0	1.77395	0	0	0	0	0	0	0.221744	-0.411159	0.737043	-0.55785	0.576947	NA	Hspa1l
ENSMUSG00000007034	0	0	0	0	0	0	0	0	0	NA	NA	NA	NA	NA	Slc44a4
ENSMUSG00000007035	0	0	0	0	0	7.97446	0	0	0.996807	0.71113	0.748739	0.94977	0.342229	NA	Msh5
ENSMUSG00000007036	15.6991	34.2964	1.67466	15.7388	38.5778	17.278	26.1506	10.0303	19.9307	0.340439	0.690632	0.492939	0.622056	0.998069	Abhd16a
ENSMUSG00000007038	133.443	111.168	70.3356	161.681	175.354	151.515	151.219	185.561	142.534	0.456659	0.367408	1.24292	0.213898	0.998069	Neu1
ENSMUSG00000007039	0	0	8.37329	0	0	0	0	0	1.04666	-0.772255	0.747532	-1.03307	0.30157	NA	Ddah2
ENSMUSG00000007041	1890	1033.03	1919.16	1782.78	1114.37	1646.73	1899.9	882.67	1521.08	-0.247822	0.341369	-0.725965	0.46786	0.998069	Clic1
ENSMUSG00000007050	16.5713	7.68712	3.34932	0	4.38384	19.9361	9.09586	27.1655	11.0236	0.807754	0.800954	1.00849	0.313219	0.998069	Lsm2
ENSMUSG00000007080	7.84956	3.5479	3.34932	24.3236	24.5495	17.278	10.2328	0.417931	11.4436	0.308469	0.810653	0.380519	0.70356	0.998069	Pole
ENSMUSG00000007097	0	2.36527	1.67466	11.4464	3.50707	6.64538	3.41095	0	3.63122	-0.102242	0.904757	-0.113005	0.910026	NA	Atp1a2
ENSMUSG00000007107	0	0	0	0	0	0	0	0	0	NA	NA	NA	NA	NA	Atp1a4
ENSMUSG00000007122	0	0	0	0	0	0	0	0	0	NA	NA	NA	NA	NA	Casq1
ENSMUSG00000007207	0	0	0	0	0	0	0	0	0	NA	NA	NA	NA	NA	Stx1a
ENSMUSG00000007209	0	0	0	0	0	0	0	0	0	NA	NA	NA	NA	NA	Ceacam9
ENSMUSG00000007216	3.48869	5.32186	0	1.4308	7.01414	0	0	12.5379	3.72418	0.454691	0.905091	0.502371	0.615407	NA	Zfp775
ENSMUSG00000007279	0	0	0	0	0	0	0	0	0	NA	NA	NA	NA	NA	Scube2
ENSMUSG00000007338	9.59391	10.0524	0	5.7232	12.2747	0	15.9177	14.2096	8.47146	0.486493	0.846507	0.574706	0.56549	0.998069	Mrpl49
ENSMUSG00000007379	0	0	0	0	1.75354	0	0	0	0.219192	0.269866	0.736337	0.366498	0.713993	NA	Dennd2c
ENSMUSG00000007411	12.2104	22.4701	0	10.0156	22.796	45.1886	17.0547	1.25379	16.3736	0.67146	0.790872	0.849012	0.395874	0.998069	Mark3
ENSMUSG00000007415	27.9095	72.1407	18.4212	61.5245	51.7293	17.278	17.0547	30.509	37.0709	-0.555231	0.575016	-0.965592	0.334248	0.998069	Gatad1
ENSMUSG00000007440	0	0	0	0	0	0	0	0	0	NA	NA	NA	NA	NA	Pcdha10
ENSMUSG00000007457	0	0	0	0	0	0	0	0	0	NA	NA	NA	NA	NA	2310003L06Rik
ENSMUSG00000007458	31.3982	35.479	113.877	28.616	61.3737	13.2908	20.4657	42.211	43.3389	-0.5137	0.589286	-0.871733	0.383354	0.998069	M6pr
ENSMUSG00000007476	4.36087	11.235	0	12.8772	2.6303	1.32908	12.5068	10.8662	6.97569	-0.040976	0.849995	-0.0482074	0.961551	0.998069	Lrrc8a
ENSMUSG00000007480	0	0	0	0	0	0	0	0	0	NA	NA	NA	NA	NA	Mc5r
ENSMUSG00000007564	33.1426	51.4446	41.8664	40.0624	53.4828	69.112	71.6299	17.971	47.339	0.305397	0.511655	0.596881	0.550587	0.998069	Ppp2r1a
ENSMUSG00000007570	7.84956	28.3832	5.02397	20.0312	14.0283	11.9617	13.6438	14.2096	14.3914	-0.170401	0.682537	-0.249657	0.802852	0.998069	Fance
ENSMUSG00000007589	14.8269	0	18.4212	5.7232	0	0	0	21.3145	7.53573	-0.416772	0.904974	-0.460535	0.645132	0.998069	Tinf2
ENSMUSG00000007591	0	0	0	0	0	0	0	0	0	NA	NA	NA	NA	NA	Tssk4
ENSMUSG00000007594	0	0	0	0	0	0	0	0	0	NA	NA	NA	NA	NA	Hapln4
ENSMUSG00000007603	0	2.36527	1.67466	0	7.89091	1.32908	0	0.417931	1.70973	0.438109	0.869984	0.503582	0.614555	NA	Dus3l
ENSMUSG00000007610	4.36087	0.591317	0	0	4.38384	0	0	6.26896	1.95062	0.3836	0.865704	0.443107	0.657688	NA	Gtpbp3
ENSMUSG00000007613	108.149	105.846	40.1918	60.0936	212.178	54.4921	118.246	70.2124	96.1761	0.482893	0.490008	0.98548	0.324388	0.998069	Tgfbr1
ENSMUSG00000007617	8.72173	26.018	48.5651	4.2924	18.4121	3.98723	12.5068	38.0317	20.0669	-0.185419	0.72054	-0.257333	0.796922	0.998069	Homer1
ENSMUSG00000007646	0	1.18263	0	4.2924	5.26061	2.65815	18.1917	0	3.94819	1.06487	0.904942	1.17673	0.239304	NA	Rad51c
ENSMUSG00000007653	0	0	0	0	0	0	0	0	0	NA	NA	NA	NA	NA	Gabrb2
ENSMUSG00000007655	18.3156	18.9222	13.3973	24.3236	21.9192	1.32908	12.5068	17.971	16.0856	-0.379464	0.689235	-0.550559	0.581936	0.998069	Cav1
ENSMUSG00000007656	224.149	183.308	232.777	138.788	285.826	406.697	195.561	182.636	231.218	0.436124	0.369831	1.17925	0.238298	0.998069	Arpp19
ENSMUSG00000007659	142.164	20.1048	242.825	161.681	63.1273	62.4666	145.534	70.2124	113.514	-0.654452	0.541008	-1.20969	0.226397	0.998069	Bcl2l1
ENSMUSG00000007670	25.293	36.0704	13.3973	20.0312	45.5919	18.6071	10.2328	25.0758	24.2874	0.0521654	0.607063	0.0859308	0.931521	0.998069	Khsrp
ENSMUSG00000007682	0	0	8.37329	0	0	0	0	0	1.04666	-0.772255	0.747532	-1.03307	0.30157	NA	Dio2
ENSMUSG00000007721	4.36087	15.3742	0	5.7232	36.8242	17.278	3.41095	5.85103	11.1028	0.91069	0.811208	1.12263	0.261593	0.998069	Ccdc124
ENSMUSG00000007739	27.9095	53.8099	6.69863	5.7232	49.099	10.6326	21.6027	56.0027	28.9348	0.43773	0.677135	0.646444	0.517992	0.998069	Cct4
ENSMUSG00000007777	0.872173	4.13922	0	14.308	0	0	1.13698	0.835862	2.66153	-1.31589	0.899599	-1.46276	0.143534	NA	0610009B22Rik
ENSMUSG00000007783	0	0	0	0	0	0	0	0	0	NA	NA	NA	NA	NA	Cpt1c
ENSMUSG00000007805	0	0	0	0	0	0	0	0	0	NA	NA	NA	NA	NA	Twist2
ENSMUSG00000007812	14.8269	20.6961	13.3973	38.6316	16.6586	29.2397	12.5068	14.2096	20.0208	-0.240229	0.614846	-0.390714	0.696009	0.998069	Zfp655
ENSMUSG00000007815	2770.02	3222.68	711.73	2306.45	2143.7	1213.45	2162.54	1997.71	2066.03	-0.248303	0.401395	-0.6186	0.53618	0.998069	Rhoa
ENSMUSG00000007817	143.036	146.055	93.7808	130.203	122.747	150.186	146.671	122.454	131.892	0.0686281	0.346275	0.19819	0.842897	0.998069	Zmiz1
ENSMUSG00000007827	27.9095	26.6093	25.1199	35.77	17.5354	19.9361	5.68491	10.8662	21.1789	-0.965833	0.595537	-1.62179	0.104849	0.998069	Ankrd26
ENSMUSG00000007833	9.59391	22.4701	10.0479	5.7232	31.5636	15.9489	15.9177	41.3752	19.0801	0.94613	0.646795	1.4628	0.143523	0.998069	Aldh16a1
ENSMUSG00000007836	258.163	303.346	254.548	206.035	679.495	229.93	334.273	186.397	306.523	0.457179	0.407533	1.12182	0.261939	0.998069	Hnrnpa0
ENSMUSG00000007837	21.8043	26.6093	33.4932	50.078	22.796	34.556	19.3287	31.7627	30.0535	-0.244133	0.532168	-0.458753	0.646412	0.998069	Prrg2
ENSMUSG00000007850	38.3756	47.8967	50.2397	45.7856	20.1657	62.4666	29.5615	38.8676	41.6699	-0.253929	0.496595	-0.51134	0.609113	0.998069	Hnrnph1
ENSMUSG00000007867	6.10521	0	0	0	0	9.30353	10.2328	14.2096	4.9814	1.16772	0.905138	1.2901	0.197014	NA	Ift43
ENSMUSG00000007872	10.4661	9.46108	6.69863	7.15401	2.6303	0	3.41095	4.17931	5.50004	-1.15006	0.840212	-1.36878	0.171069	NA	Id3
ENSMUSG00000007877	0	0	0	0	0	0	0	0	0	NA	NA	NA	NA	NA	Tcap
ENSMUSG00000007880	54.9469	35.479	170.815	75.8325	52.6061	61.1375	42.0683	50.9876	67.9841	-0.634258	0.497396	-1.27516	0.202253	0.998069	Arid1a
ENSMUSG00000007888	0	0	0	0	6.13737	0	0	0	0.767172	0.649499	0.746137	0.870482	0.384037	NA	Crlf1
ENSMUSG00000007891	1950.18	2763.23	1860.54	2299.3	1839.46	2900.04	2271.69	2881.22	2345.71	0.152359	0.292516	0.520855	0.602468	0.998069	Ctsd
ENSMUSG00000007892	1702.48	2292.54	2287.58	1811.39	2138.44	2303.29	2235.31	2085.47	2107.06	0.111905	0.264105	0.423714	0.671775	0.998069	Rplp1
ENSMUSG00000007907	0	0	0	0	0	0	0	0	0	NA	NA	NA	NA	NA	Cabs1
ENSMUSG00000007908	2.61652	0	0	0	0	0	3.41095	0	0.753433	0.0584088	0.746988	0.0781924	0.937675	NA	Hmgcll1
ENSMUSG00000007944	0	0	0	0	0	0	0	0	0	NA	NA	NA	NA	NA	Ttc9b
ENSMUSG00000007946	0	0	0	0	0	0	0	0	0	NA	NA	NA	NA	NA	Phox2a
ENSMUSG00000007950	3.48869	0.591317	0	0	0	0	0	0	0.510001	-0.607355	0.740825	-0.819836	0.41231	NA	Abhd8
ENSMUSG00000007987	8.72173	8.86976	3.34932	27.1852	0	11.9617	2.27396	20.0607	10.3028	-0.324124	0.831766	-0.389682	0.696772	0.998069	Ift22
ENSMUSG00000007989	0	0	0	0	0	0	0	0	0	NA	NA	NA	NA	NA	Fzd3
ENSMUSG00000008028	0	0	0	0	0	0	0	0	0	NA	NA	NA	NA	NA	1700008O03Rik
ENSMUSG00000008035	2.61652	7.09581	0	11.4464	0	3.98723	2.27396	5.4331	4.10663	-0.477696	0.897652	-0.532161	0.594614	NA	Mid1ip1
ENSMUSG00000008036	502.372	400.322	1212.45	629.553	476.962	804.091	487.765	468.5	622.752	-0.279825	0.381758	-0.73299	0.463564	0.998069	Ap2s1
ENSMUSG00000008090	0.872173	4.73054	0	0	0	3.98723	17.0547	0	3.33058	0.726365	0.891149	0.815088	0.415022	NA	Fgfrl1
ENSMUSG00000008129	0	0	0	0	0	0	0	5.4331	0.679138	0.630211	0.745241	0.845647	NA	NA	4930432K21Rik
ENSMUSG00000008136	0	0	0	0	0	1.32908	0	0	0.166135	0.0974139	0.735096	0.132519	0.894574	NA	Fhl2
ENSMUSG00000008140	47.9695	66.8188	68.661	93.0021	59.6202	77.0864	48.8902	48.48	63.816	-0.226234	0.42644	-0.530518	0.595752	0.998069	Emc10
ENSMUSG00000008153	0	1.77395	0	0	0	1.32908	2.27396	0	0.672124	0.157473	0.745396	0.211261	0.832683	NA	Clstn3
ENSMUSG00000008167	0	5.91317	0	7.15401	4.38384	17.278	0	0	4.34113	0.312118	0.900641	0.346551	0.728929	NA	Fbxw9
ENSMUSG00000008193	0	0	0	0	0	0	0	0	0	NA	NA	NA	NA	NA	Spib
ENSMUSG00000008200	31.3982	32.5224	0	18.6004	21.9192	118.288	30.6985	15.8814	33.6635	0.929556	0.708365	1.31226	0.189434	0.998069	Fnbp4
ENSMUSG00000008206	2.61652	7.68712	3.34932	1.4308	0	18.6071	0	0	4.21135	0.116596	0.903827	0.129003	0.897355	NA	Cers4
ENSMUSG00000008226	5.23304	0.591317	0	0	1.75354	0	0	0	0.947237	-0.365992	0.750658	-0.487562	0.62586	NA	Scrn3
ENSMUSG00000008301	40.9921	35.479	8.37329	30.0468	12.2747	69.112	14.7808	45.9724	32.1289	0.249676	0.627265	0.39804	0.690601	0.998069	Phax
ENSMUSG00000008305	10.4661	20.6961	5.02397	8.58481	27.1798	6.64538	6.82189	20.8965	13.2893	0.358712	0.715968	0.501017	0.616359	0.998069	Tle1
ENSMUSG00000008307	0	0	0	0	0	0	0	2.92552	0.365689	0.463963	0.739165	0.627685	0.53021	NA	1700109H08Rik
ENSMUSG00000008318	18.3156	0	6.69863	7.15401	21.0424	37.2141	12.5068	12.12	14.3815	1.02567	0.778249	1.31792	0.187531	0.998069	Relt
ENSMUSG00000008333	138.676	166.751	209.332	231.79	199.026	207.336	183.054	143.768	184.967	-0.0235638	0.338791	-0.0695524	0.94455	0.998069	Snrpb2
ENSMUSG00000008348	1019.57	1039.54	2481.84	832.726	614.614	1083.2	1086.95	1215.76	1171.78	-0.404696	0.383574	-1.05506	0.291396	0.998069	Ubc
ENSMUSG00000008373	40.9921	44.9401	21.7705	14.308	6.13737	50.5049	29.5615	50.9876	32.4003	0.134067	0.619364	0.21646	0.828629	0.998069	Prpf31
ENSMUSG00000008384	40.9921	14.7829	13.3973	20.0312	35.9475	5.3163	18.1917	10.8662	19.9407	-0.291224	0.663841	-0.438696	0.660882	0.998069	Sertad1
ENSMUSG00000008393	20.06	18.3308	3.34932	28.616	22.796	23.9234	2.27396	7.94069	15.9113	-0.256941	0.728206	-0.35284	0.724208	0.998069	Carhsp1
ENSMUSG00000008398	23.5487	22.4701	6.69863	44.3548	22.796	5.3163	7.95887	10.8662	18.0012	-0.862974	0.677392	-1.27396	0.202676	0.998069	Elk3
ENSMUSG00000008429	20.9322	2.95659	3.34932	7.15401	16.6586	3.98723	0	9.61241	8.08129	-0.120507	0.843568	-0.142854	0.886405	0.998069	Herpud2
ENSMUSG00000008435	4.36087	0	18.4212	4.2924	0.876768	0	7.95887	0.835862	4.59325	-0.782362	0.902453	-0.866928	0.385981	NA	Rdh13
ENSMUSG00000008438	0	0	0	0	0	0	0	0	0	NA	NA	NA	NA	NA	Adam21
ENSMUSG00000008450	7.84956	11.8263	0	0	0	0	4.54793	1.25379	3.1847	-0.759325	0.896565	-0.846927	0.397036	NA	Nutf2
ENSMUSG00000008461	0.872173	0	0	0	0	0	0	0	0.109022	-0.209973	0.734588	-0.285838	0.775002	NA	Fut1
ENSMUSG00000008475	119.488	93.4281	127.274	91.5713	184.998	73.0992	138.712	86.9296	114.437	0.157106	0.40563	0.387313	0.698525	0.998069	Arpc5
ENSMUSG00000008482	0	0	0	0	0	0	0	0	0	NA	NA	NA	NA	NA	Rnf151
ENSMUSG00000008489	6.10521	0.591317	11.7226	5.7232	0	0	13.6438	0	4.72327	-0.405665	0.90506	-0.448219	0.653995	NA	Elavl2
ENSMUSG00000008496	54.9469	14.7829	40.1918	4.2924	29.8101	29.2397	46.6163	8.35862	28.5298	-0.0112314	0.666683	-0.0168467	0.986559	0.998069	Pou2f2
ENSMUSG00000008540	23.5487	21.2874	13.3973	12.8772	50.8525	1.32908	20.4657	12.12	19.4847	0.200675	0.71089	0.282287	0.777723	0.998069	Mgst1
ENSMUSG00000008575	1.74435	1.77395	1.67466	15.7388	7.89091	34.556	5.68491	0.417931	8.68519	0.801412	0.856955	0.935185	0.349693	0.998069	Nfib
ENSMUSG00000008590	0	0	0	0	0	0	0	0	0	NA	NA	NA	NA	NA	Htr3b
ENSMUSG00000008601	0	0	0	0	0	9.30353	0	3.34345	1.58087	0.926969	0.784145	1.18214	0.23715	NA	Rab25
ENSMUSG00000008604	11.3383	19.5135	28.4692	15.7388	4.38384	25.2524	38.6574	9.19448	19.0685	0.0297123	0.677308	0.0438682	0.965009	0.998069	Ubqln4
ENSMUSG00000008658	0	0	0	0	0	0	0	0.417931	0.0522414	0.0842344	0.734987	0.114607	0.908757	NA	Rbfox1
ENSMUSG00000008668	35.7591	47.8967	30.1438	32.9084	139.406	29.2397	81.8627	22.5683	52.4731	0.793129	0.558026	1.42131	0.155226	0.998069	Rps18
ENSMUSG00000008682	3.48869	1.18263	0	1.4308	11.398	0	6.82189	0.417931	3.09249	0.762634	0.905085	0.842611	0.399446	NA	Rpl10
ENSMUSG00000008683	204.089	166.16	144.021	234.651	347.2	135.566	150.082	135.41	189.647	0.0353013	0.400457	0.0881523	0.929756	0.998069	Rps15a
ENSMUSG00000008690	12.2104	27.2006	11.7226	28.616	28.9333	29.2397	22.7396	8.77655	21.1799	0.128039	0.621361	0.206063	0.836742	0.998069	Ncaph2
ENSMUSG00000008730	88.9617	83.3757	92.1062	74.4017	75.402	69.112	127.342	145.44	94.5176	0.290367	0.401531	0.723149	0.469588	0.998069	Hipk1
ENSMUSG00000008734	0	0	0	0	0	0	0	0	0	NA	NA	NA	NA	NA	Gprc5b
ENSMUSG00000008763	52.3304	78.6452	35.1678	28.616	38.5778	143.54	70.4929	66.0331	64.1754	0.630066	0.504224	1.24957	0.211455	0.998069	Man1a2
ENSMUSG00000008789	0	0	0	0	0	0	0	0	0	NA	NA	NA	NA	NA	Ceacam5
ENSMUSG00000008813	0	0	0	0	0	0	0	0	0	NA	NA	NA	NA	NA	Tppp2
ENSMUSG00000008822	0	0	0	0	6.13737	10.6326	3.41095	0	2.52262	1.53965	0.871628	1.7664	0.0773281	NA	Acyp1
ENSMUSG00000008843	0	0	0	0	0	0	0	0	0	NA	NA	NA	NA	NA	Cldn13
ENSMUSG00000008845	0	0	0	0	0	0	0	6.68689	0.835862	0.685658	0.74771	0.917011	NA	NA	Cd163
ENSMUSG00000008855	5.23304	13.009	13.3973	7.15401	12.2747	14.6198	6.82189	10.4483	10.3698	0.150431	0.71179	0.211341	0.832621	0.998069	Hdac5
ENSMUSG00000008859	66.2852	73.3233	88.7569	50.078	60.497	46.5177	62.534	111.17	69.8952	0.0224082	0.438822	0.0510645	0.959274	0.998069	Rala
ENSMUSG00000008874	0	0	0	0	0	0	1.13698	0	0.142123	0.0974139	0.735096	0.132519	0.894574	NA	Clec3a
ENSMUSG00000008892	0.872173	6.50449	0	10.0156	2.6303	0	15.9177	0.417931	4.54478	0.0539669	0.903494	0.0597313	0.95237	NA	Vdac3
ENSMUSG00000008932	0	0	0	0	0	0	0	0	0	NA	NA	NA	NA	NA	Slc1a7
ENSMUSG00000008958	79.3678	51.4446	56.9384	47.2164	54.3596	83.7318	14.7808	42.211	53.7563	-0.250772	0.51466	-0.487258	0.626075	0.998069	Vps72
ENSMUSG00000008976	13.0826	20.1048	31.8185	27.1852	14.0283	17.278	10.2328	7.10482	17.6044	-0.798681	0.625212	-1.27746	0.201441	0.998069	Gabpa
ENSMUSG00000008999	5.23304	0	0	0	0	0	2.27396	0	0.938376	-0.27153	0.750792	-0.361658	0.717608	NA	Bmp7
ENSMUSG00000009013	34.0148	22.4701	75.3596	10.0156	31.5636	14.6198	20.4657	59.3462	33.4819	-0.122471	0.62077	-0.197289	0.843602	0.998069	Dynll1
ENSMUSG00000009030	9.59391	7.68712	1.67466	10.0156	1.75354	1.32908	5.68491	14.6276	6.5458	-0.192952	0.835752	-0.230873	0.817414	NA	Pdcl
ENSMUSG00000009035	0.872173	1.77395	15.0719	10.0156	24.5495	9.30353	13.6438	40.1214	14.419	1.34368	0.758129	1.77237	0.0763338	0.998069	Tmem184b
ENSMUSG00000009047	0	0	0	0	0	0	0	0	0	NA	NA	NA	NA	NA	Gm5965
ENSMUSG00000009070	0	0	0	0	0	9.30353	0	0	1.16294	0.754992	0.750369	1.00616	0.314338	NA	Rsph14
ENSMUSG00000009073	41.8643	41.9835	61.9623	35.77	14.0283	37.2141	32.9725	97.3779	45.3966	0.0167644	0.558043	0.0300413	0.976034	0.998069	Nf2
ENSMUSG00000009075	0	0	0	0	0	0	0	0	0	NA	NA	NA	NA	NA	Cabp7
ENSMUSG00000009076	12.2104	18.3308	3.34932	0	0	6.64538	12.5068	7.94069	7.62293	-0.229198	0.870263	-0.263366	0.792268	0.998069	Zmat5
ENSMUSG00000009079	28.7817	33.7051	31.8185	22.8928	108.719	42.5304	59.1231	25.4938	44.1331	0.909097	0.525909	1.72862	0.0838773	0.998069	Ewsr1
ENSMUSG00000009090	15.6991	41.3922	28.4692	38.6316	25.4263	73.0992	43.2053	46.3903	39.0392	0.537031	0.526557	1.01989	0.30778	0.998069	Ap1b1
ENSMUSG00000009092	0	0	0	0	0	0	0	0	0	NA	NA	NA	NA	NA	Derl3
ENSMUSG00000009093	0	0	0	0	0	1.32908	0	0	0.166135	0.0974139	0.735096	0.132519	0.894574	NA	Gstt4
ENSMUSG00000009097	0	0	0	0	0	7.97446	0	0	0.996807	0.71113	0.748739	0.94977	0.342229	NA	Tbx1
ENSMUSG00000009108	0	0	0	0	0	0	0	0	0	NA	NA	NA	NA	NA	Gnat2
ENSMUSG00000009112	28.7817	21.8787	0	20.0312	1.75354	13.2908	0	6.26896	11.5006	-1.19857	0.839734	-1.42732	0.153487	0.998069	Bcl2l13
ENSMUSG00000009114	0	0	0	0	0	6.64538	0	0	0.830673	0.658959	0.746562	0.882659	0.377421	NA	2610028H24Rik
ENSMUSG00000009115	0	0	0	0	0	0	0	0	0	NA	NA	NA	NA	NA	Spatc1l
ENSMUSG00000009145	0.872173	0	1.67466	8.58481	24.5495	0	1.13698	4.17931	5.12468	0.77863	0.90302	0.862251	0.388549	NA	Dqx1
ENSMUSG00000009185	0	0	0	0	0	0	0	27.1655	3.39569	1.26006	0.838218	1.50326	NA	NA	Ccl8
ENSMUSG00000009207	21.8043	0.591317	13.3973	17.1696	20.1657	1.32908	5.68491	10.4483	11.3238	-0.339673	0.803682	-0.422646	0.672554	0.998069	Lnp
ENSMUSG00000009210	0	0	0	0	0	0	0	0	0	NA	NA	NA	NA	NA	2310007L24Rik
ENSMUSG00000009214	0	0	0	0	0	0	0	0	0	NA	NA	NA	NA	NA	Tmem8c
ENSMUSG00000009216	0	0	0	0	0	0	0	0	0	NA	NA	NA	NA	NA	Fam163b
ENSMUSG00000009246	6.97739	0	0	0	0	0	0	0	0.872173	-0.746891	0.745789	-1.00148	0.316596	NA	Trpm5
ENSMUSG00000009248	0	0	0	0	0	0	0	0	0	NA	NA	NA	NA	NA	Ascl2
ENSMUSG00000009281	0	0	0	0	0	0	0	0	0	NA	NA	NA	NA	NA	Rarres2
ENSMUSG00000009291	91.5782	98.1587	61.9623	38.6316	59.6202	42.5304	48.8902	111.17	69.0677	-0.133735	0.474734	-0.281704	0.77817	0.998069	Pttg1ip
ENSMUSG00000009292	69.7739	18.9222	311.486	138.788	2.6303	10.6326	62.534	0	76.8459	-1.61569	0.892042	-1.81123	0.0701054	0.998069	Trpm2
ENSMUSG00000009293	20.06	20.6961	6.69863	51.5088	64.0041	3.98723	21.6027	7.52275	24.51	-0.019601	0.715795	-0.0273835	0.978154	0.998069	Ube2g2
ENSMUSG00000009350	0	0	0	0	0	0	0	0	0	NA	NA	NA	NA	NA	Mpo
ENSMUSG00000009356	0	0	0	0	0	0	0	0	0	NA	NA	NA	NA	NA	Lpo
ENSMUSG00000009376	5.23304	4.73054	48.5651	4.2924	6.13737	2.65815	3.41095	6.68689	10.2143	-1.22223	0.800648	-1.52655	0.126874	0.998069	Met
ENSMUSG00000009378	0	0	0	0	0	0	0	0	0	NA	NA	NA	NA	NA	Slc16a12
ENSMUSG00000009394	0.872173	0.591317	13.3973	0	7.01414	1.32908	4.54793	0	3.46899	-0.0781256	0.904596	-0.0863652	0.931176	NA	Syn2
ENSMUSG00000009406	8.72173	9.46108	1.67466	2.8616	26.303	6.64538	14.7808	5.01517	9.43293	0.872418	0.78032	1.11803	0.263556	0.998069	Elk1
ENSMUSG00000009418	13.9548	23.6527	0	21.462	11.398	2.65815	2.27396	25.4938	12.6117	-0.348517	0.808152	-0.431252	0.666285	0.998069	Nav1
ENSMUSG00000009470	59.3078	28.3832	28.4692	97.2945	38.5778	53.163	60.26	32.5986	49.7568	-0.192947	0.514945	-0.374694	0.707888	0.998069	Tnpo1
ENSMUSG00000009471	0	0	0	0	0	0	0	0	0	NA	NA	NA	NA	NA	Myod1
ENSMUSG00000009487	0.872173	0	0	0	0	0	1.13698	0	0.251144	-0.03973	0.736103	-0.0539734	0.956956	NA	Otog
ENSMUSG00000009535	11.3383	3.5479	3.34932	18.6004	21.0424	35.8851	12.5068	25.9117	16.5227	1.14258	0.685922	1.66575	0.0957631	0.998069	Rnmt
ENSMUSG00000009545	0	0	0	0	0	5.3163	0	0	0.664538	0.594683	0.743483	0.799861	0.423791	NA	Kcnq1
ENSMUSG00000009549	54.9469	64.4536	13.3973	48.6472	120.117	25.2524	84.1367	41.3752	56.5408	0.505781	0.556661	0.908598	0.363562	0.998069	Srp14
ENSMUSG00000009551	16.5713	5.32186	41.8664	21.462	4.38384	6.64538	6.82189	0	12.8841	-1.67912	0.794389	-2.11372	0.0345391	0.834151	6330409D20Rik
ENSMUSG00000009555	6.97739	14.7829	0	2.8616	13.1515	3.98723	3.41095	5.01517	6.27335	0.00507092	0.851196	0.00595741	0.995247	NA	Cdk9
ENSMUSG00000009563	20.9322	8.27844	16.7466	2.8616	14.0283	9.30353	6.82189	5.85103	10.6029	-0.351775	0.739693	-0.475569	0.634381	0.998069	Tor2a
ENSMUSG00000009566	7.84956	15.3742	0	0	33.3172	5.3163	22.7396	4.17931	11.097	0.975763	0.842332	1.15841	0.246698	0.998069	Fpgs
ENSMUSG00000009569	47.9695	56.1751	1.67466	81.5557	60.497	126.262	10.2328	47.2262	53.9492	0.312355	0.670326	0.465975	0.641234	0.998069	Mkl2
ENSMUSG00000009575	27.0374	25.4266	0	1.4308	44.7152	33.2269	19.3287	34.6883	23.2317	0.98881	0.736217	1.3431	0.179241	0.998069	Cbx5
ENSMUSG00000009580	0	0	0	0	0	0	0	0	0	NA	NA	NA	NA	NA	Odam
ENSMUSG00000009585	7.84956	26.6093	31.8185	5.7232	15.7818	13.2908	19.3287	9.61241	16.2518	-0.263823	0.677894	-0.389181	0.697143	0.998069	Apobec3
ENSMUSG00000009588	0	0	0	0	0	0	0	0	0	NA	NA	NA	NA	NA	St6galnac1
ENSMUSG00000009596	0	0	0	0	0	0	0	0	0	NA	NA	NA	NA	NA	Taf7l
ENSMUSG00000009614	20.06	1.77395	0	0	1.75354	9.30353	0	3.76138	4.58155	-0.302336	0.905047	-0.334055	0.738338	NA	Sardh
ENSMUSG00000009621	34.0148	27.2006	6.69863	12.8772	97.3212	31.8978	65.945	28.0014	37.9946	1.26088	0.589469	2.13902	0.0324341	0.826137	Vav2
ENSMUSG00000009628	0	0	0	0	0	0	0	0	0	NA	NA	NA	NA	NA	Tex15
ENSMUSG00000009630	17.4435	29.5659	10.0479	1.4308	31.5636	58.4793	42.0683	14.2096	25.6011	1.06708	0.668473	1.59629	0.110425	0.998069	Ppp2cb
ENSMUSG00000009633	46.2252	6.50449	77.0343	41.4932	15.7818	7.97446	26.1506	1.25379	27.8022	-1.41585	0.709809	-1.99468	0.0460773	0.893972	G0s2
ENSMUSG00000009640	2.61652	5.32186	0	0	0	6.64538	20.4657	1.67172	4.59014	0.902379	0.904361	0.997809	0.318372	NA	Dmap1
ENSMUSG00000009646	0	0	0	0	0	0	0	0	0	NA	NA	NA	NA	NA	Pla2g12b
ENSMUSG00000009647	12.2104	7.68712	0	27.1852	1.75354	25.2524	14.7808	2.92552	11.4744	-0.0699421	0.822654	-0.0850201	0.932245	0.998069	Mcu
ENSMUSG00000009654	0	0	0	0	0	0	0	0	0	NA	NA	NA	NA	NA	Oit3
ENSMUSG00000009670	0	0	0	0	0	0	0	0	0	NA	NA	NA	NA	NA	Tex11
ENSMUSG00000009681	0.872173	0	0	5.7232	0	0	3.41095	2.08965	1.512	-0.0683323	0.836868	-0.0816525	0.934923	NA	Bcr
ENSMUSG00000009687	206.705	225.292	438.76	393.47	281.442	434.608	213.753	216.07	301.263	-0.133671	0.380216	-0.351567	0.725163	0.998069	Fxyd5
ENSMUSG00000009731	0	0	0	0	0	0	0	0	0	NA	NA	NA	NA	NA	Kcnd1
ENSMUSG00000009733	0.872173	5.32186	0	0	7.89091	0	5.68491	13.7917	4.1952	1.05657	0.904108	1.16864	0.24255	NA	Tfcp2
ENSMUSG00000009734	6.97739	4.73054	26.7945	1.4308	10.5212	9.30353	1.13698	1.25379	7.7686	-0.572772	0.840806	-0.681219	0.495733	0.998069	Pou6f2
ENSMUSG00000009739	13.9548	0.591317	25.1199	0	7.89091	3.98723	11.3698	3.76138	8.33441	-0.356977	0.855104	-0.417466	0.676338	0.998069	Pou6f1
ENSMUSG00000009741	37.5035	21.2874	33.4932	62.9553	123.624	104.997	32.9725	50.1517	58.3731	0.920928	0.521623	1.7655	0.0774792	0.998069	Ubp1
ENSMUSG00000009772	23.5487	24.8353	53.589	4.2924	20.1657	78.4155	50.0272	59.7641	39.3297	0.852176	0.607191	1.40347	0.160476	0.998069	Nuak2
ENSMUSG00000009828	0.872173	18.3308	3.34932	0	32.4404	10.6326	15.9177	11.2841	11.6034	1.12831	0.815155	1.38417	0.166306	0.998069	Ick
ENSMUSG00000009863	75.0069	95.7934	83.7329	121.618	68.3879	124.933	65.945	74.8096	88.7784	-0.16579	0.402751	-0.411645	0.6806	0.998069	Sdhb
ENSMUSG00000009876	0	0	0	0	0	0	0	0	0	NA	NA	NA	NA	NA	Cox4i2
ENSMUSG00000009894	0	1.77395	0	0	0	2.65815	0	4.59724	1.12867	0.431738	0.7692	0.561282	0.574605	NA	Snap47
ENSMUSG00000009900	0	0	0	0	0	0	0	0	0	NA	NA	NA	NA	NA	Wnt3a
ENSMUSG00000009905	6.97739	4.13922	3.34932	2.8616	27.1798	6.64538	2.27396	3.76138	7.14851	0.83513	0.824043	1.01345	0.310843	0.998069	Kdsr
ENSMUSG00000009907	117.743	41.9835	90.4315	50.078	118.364	27.9106	72.7669	91.5269	76.3506	0.0521349	0.499615	0.10435	0.916891	0.998069	Vps4b
ENSMUSG00000009927	139.548	144.281	308.137	226.067	174.477	257.841	222.848	150.873	203.009	-0.0172689	0.376798	-0.0458306	0.963445	0.998069	Rps25
ENSMUSG00000009941	0	0	0	0	0	0	0	0	0	NA	NA	NA	NA	NA	Nxf2
ENSMUSG00000009995	30.5261	57.9491	1.67466	28.616	11.398	41.2014	40.9314	18.8069	28.8879	-0.0921268	0.672017	-0.13709	0.89096	0.998069	Taz
ENSMUSG00000010021	0	0	0	0	0	0	0	0	0	NA	NA	NA	NA	NA	Kif19a
ENSMUSG00000010025	10.4661	9.46108	10.0479	2.8616	15.7818	2.65815	10.2328	7.10482	8.57679	0.0920964	0.768926	0.119773	0.904663	0.998069	Aldh3a2
ENSMUSG00000010044	1.74435	4.13922	0	0	14.0283	22.5943	5.68491	0	6.02388	1.47655	0.898457	1.64343	0.100293	NA	Zmynd10
ENSMUSG00000010045	11.3383	10.0524	0	21.462	7.01414	9.30353	37.5204	6.68689	12.9222	0.360717	0.782354	0.461067	0.644751	0.998069	Tmem115
ENSMUSG00000010047	1.74435	8.27844	0	0	1.75354	0	4.54793	0.417931	2.09277	-0.261569	0.886664	-0.295004	0.767991	NA	Hyal2
ENSMUSG00000010048	5.23304	25.4266	1.67466	28.616	18.4121	9.30353	6.82189	12.12	13.451	-0.305049	0.746037	-0.408893	0.682618	0.998069	Ifrd2
ENSMUSG00000010051	1.74435	0	1.67466	0	9.64445	1.32908	1.13698	1.25379	2.09791	0.841111	0.898078	0.936568	0.348981	NA	Hyal1
ENSMUSG00000010054	4.36087	5.91317	5.02397	0	18.4121	14.6198	12.5068	6.68689	8.44046	1.27856	0.791681	1.615	0.106311	0.998069	Tusc2
ENSMUSG00000010057	0	10.0524	0	14.308	0	3.98723	5.68491	2.50758	4.56752	-0.528692	0.904364	-0.5846	0.558817	NA	Nprl2
ENSMUSG00000010064	0	0	0	0	0	0	0	0	0	NA	NA	NA	NA	NA	Slc38a3
ENSMUSG00000010066	21.8043	0.591317	43.5411	24.3236	8.76768	9.30353	15.9177	11.7021	16.9939	-0.754101	0.74302	-1.01491	0.310147	0.998069	Cacna2d2
ENSMUSG00000010067	290.434	199.865	262.921	339.1	235.851	271.132	311.533	251.176	270.251	-0.0279602	0.317194	-0.0881485	0.929759	0.998069	Rassf1
ENSMUSG00000010080	0	0	0	0	0	5.3163	0	0	0.664538	0.594683	0.743483	0.799861	0.423791	NA	Epn3
ENSMUSG00000010086	0	0	0	0	0	0	0	0	0	NA	NA	NA	NA	NA	Rnf112
ENSMUSG00000010095	97.6834	73.9147	68.661	90.1405	199.026	69.112	72.7669	43.0469	89.2939	0.198482	0.479518	0.413919	0.678934	0.998069	Slc3a2
ENSMUSG00000010097	9.59391	46.1227	55.2637	28.616	22.796	47.8467	22.7396	22.9862	31.9956	-0.234066	0.585753	-0.399598	0.689452	0.998069	Nxf1
ENSMUSG00000010110	16.5713	17.1482	16.7466	24.3236	26.303	45.1886	3.41095	22.1503	21.4803	0.31666	0.652483	0.485315	0.627453	0.998069	Stx5a
ENSMUSG00000010122	0	0	0	0	0	0	0	0	0	NA	NA	NA	NA	NA	Slc47a1
ENSMUSG00000010136	0	0	0	0	0	0	0	0	0	NA	NA	NA	NA	NA	Pifo
ENSMUSG00000010142	1.74435	7.09581	0	24.3236	17.5354	11.9617	20.4657	5.85103	11.1222	0.547895	0.80648	0.679366	0.496906	0.998069	Tnfrsf13b
ENSMUSG00000010154	0	0.591317	0	0	0	0	0	0	0.0739147	-0.209973	0.734588	-0.285838	0.775002	NA	Spire2
ENSMUSG00000010175	5.23304	1.18263	1.67466	37.2008	14.9051	25.2524	28.4246	15.8814	16.2193	0.700942	0.770054	0.91025	0.362691	0.998069	Prox1
ENSMUSG00000010205	2.61652	11.8263	0	0	7.01414	0	1.13698	4.17931	3.34666	-0.124218	0.90409	-0.137396	0.890718	NA	Raver1
ENSMUSG00000010277	13.9548	37.253	58.613	7.15401	5.26061	42.5304	35.2464	28.8372	28.6062	-0.0540339	0.665588	-0.0811821	0.935297	0.998069	2610507B11Rik
ENSMUSG00000010290	1.74435	5.91317	8.37329	1.4308	5.26061	29.2397	4.54793	6.68689	7.89959	0.984473	0.81569	1.20692	0.227462	0.998069	AI597479
ENSMUSG00000010307	10.4661	11.8263	11.7226	4.2924	16.6586	27.9106	12.5068	27.1655	15.3186	0.953234	0.654435	1.45657	0.145234	0.998069	Tmem86a
ENSMUSG00000010311	0	0	0	0	0	0	0	0	0	NA	NA	NA	NA	NA	Optc
ENSMUSG00000010342	0	0	0	0	0	0	0	0	0	NA	NA	NA	NA	NA	Tex14
ENSMUSG00000010358	27.9095	18.9222	8.37329	27.1852	29.8101	27.9106	51.1642	27.5834	27.3573	0.635029	0.56484	1.12426	0.260902	0.998069	Ifi35
ENSMUSG00000010362	17.4435	47.8967	0	15.7388	6.13737	0	1.13698	20.4786	13.604	-1.02165	0.848639	-1.20387	0.228639	0.998069	Rdm1
ENSMUSG00000010376	123.849	132.455	144.021	81.5557	135.022	101.01	67.0819	130.394	114.424	-0.141744	0.389924	-0.363517	0.716219	0.998069	Nedd8
ENSMUSG00000010392	0.872173	1.18263	21.7705	1.4308	9.64445	14.6198	12.5068	0	7.75341	0.350436	0.881314	0.397629	0.690904	0.998069	Gosr1
ENSMUSG00000010406	45.353	56.1751	36.8425	44.3548	142.036	51.834	64.808	86.0938	65.9372	0.851481	0.453093	1.87926	0.0602088	0.967565	Mrpl52
ENSMUSG00000010435	0	0	0	0	0	0	0	0	0	NA	NA	NA	NA	NA	Spaca7
ENSMUSG00000010453	51.4582	24.8353	55.2637	2.8616	52.6061	45.1886	65.945	52.6593	43.8522	0.604392	0.593406	1.01851	0.308434	0.998069	Kansl3
ENSMUSG00000010461	0	0	0	0	0	33.2269	0	0	4.15336	1.37301	0.851418	1.61261	NA	NA	Eya4
ENSMUSG00000010476	0	0	0	0	0	0	0	0	0	NA	NA	NA	NA	NA	Ebf3
ENSMUSG00000010492	0	0	0	0	0	9.30353	0	0	1.16294	0.754992	0.750369	1.00616	0.314338	NA	Uckl1os
ENSMUSG00000010505	0	0	0	0	0	0	0	0	0	NA	NA	NA	NA	NA	Myt1
ENSMUSG00000010517	13.9548	10.6437	20.0959	12.8772	0	3.98723	0	10.4483	9.00089	-1.31473	0.840597	-1.56405	0.117806	0.998069	Faf1
ENSMUSG00000010529	0	0	0	0	0	0	0	0	0	NA	NA	NA	NA	NA	Gm266
ENSMUSG00000010538	0	0	0	0	0	6.64538	0	0	0.830673	0.658959	0.746562	0.882659	0.377421	NA	Tsacc
ENSMUSG00000010554	20.06	21.8787	41.8664	38.6316	6.13737	26.5815	19.3287	35.1062	26.1988	-0.408781	0.604094	-0.676684	0.498607	0.998069	Mettl16
ENSMUSG00000010592	0	0	0	0	0	0	0	0	0	NA	NA	NA	NA	NA	Dazl
ENSMUSG00000010601	0	0	0	0	0	0	3.41095	3.76138	0.89654	0.696004	0.748135	0.930318	0.352207	NA	Apol7a
ENSMUSG00000010607	0	3.5479	0	2.8616	2.6303	11.9617	3.41095	18.8069	5.40242	1.47934	0.883115	1.67514	0.0939064	NA	Pigyl
ENSMUSG00000010608	420.388	463.593	795.462	590.921	323.527	788.142	521.875	422.11	540.752	-0.137272	0.359363	-0.381988	0.70247	0.998069	Rbm25
ENSMUSG00000010609	74.1347	101.115	55.2637	62.9553	164.832	50.5049	62.534	101.139	84.0599	0.341302	0.458496	0.744395	0.456637	0.998069	Psen2
ENSMUSG00000010651	310.494	214.057	117.226	477.888	209.548	384.103	263.78	513.637	311.341	0.275914	0.429307	0.642697	0.520421	0.998069	Acaa1b
ENSMUSG00000010660	0	0	0	0	0	0	1.13698	0	0.142123	0.0974139	0.735096	0.132519	0.894574	NA	Plcd1
ENSMUSG00000010663	1.74435	0	0	0	0	5.3163	0	2.92552	1.24827	0.499536	0.783261	0.637765	0.523627	NA	Fads1
ENSMUSG00000010721	13.0826	11.235	16.7466	0	6.13737	5.3163	0	9.61241	7.76629	-0.621163	0.856895	-0.7249	0.468513	0.998069	Lmbr1
ENSMUSG00000010751	4.36087	6.50449	0	5.7232	8.76768	10.6326	3.41095	0	4.92497	0.238476	0.893095	0.267022	0.789452	NA	Tnfrsf22
ENSMUSG00000010755	32.2704	26.6093	55.2637	31.4776	18.4121	31.8978	11.3698	15.0455	27.7933	-0.828094	0.558137	-1.48367	0.137896	0.998069	Cars
ENSMUSG00000010760	0	0	0	0	0	0	0	0	0	NA	NA	NA	NA	NA	Phlda2
ENSMUSG00000010796	0	0	0	0	0	0	0	0	0	NA	NA	NA	NA	NA	Asz1
ENSMUSG00000010797	0	0	0	0	0	0	0	0	0	NA	NA	NA	NA	NA	Wnt2
ENSMUSG00000010803	0.872173	0	8.37329	2.8616	0	0	0	0	1.51338	-1.07686	0.811263	-1.32738	0.184382	NA	Gabra1
ENSMUSG00000010825	0	0	0	0	0	0	0	0	0	NA	NA	NA	NA	NA	Grid2ip
ENSMUSG00000010830	0	0	0	0	0	0	0	0	0	NA	NA	NA	NA	NA	Kdelr3
ENSMUSG00000010841	0	0	0	0	0	0	0	0	0	NA	NA	NA	NA	NA	1700006E09Rik
ENSMUSG00000010911	13.9548	1.77395	5.02397	8.58481	0.876768	3.98723	2.27396	12.12	6.07443	-0.379649	0.847477	-0.447976	0.654171	NA	Apip
ENSMUSG00000010914	13.0826	17.1482	11.7226	32.9084	57.8667	23.9234	27.2876	12.12	24.5074	0.602052	0.619488	0.971853	0.331123	0.998069	Pdhx
ENSMUSG00000010936	3.48869	10.0524	6.69863	1.4308	14.0283	13.2908	4.54793	17.5531	8.88632	0.888953	0.773774	1.14885	0.250616	0.998069	Vac14
ENSMUSG00000011008	4.36087	1.18263	25.1199	30.0468	3.50707	13.2908	10.2328	4.17931	11.49	-0.703897	0.793207	-0.887406	0.374861	0.998069	Mcoln2
ENSMUSG00000011034	0	0.591317	43.5411	0	0	10.6326	0	0	6.84563	-0.450791	0.76924	-0.586021	NA	NA	Slc5a1
ENSMUSG00000011052	0	0	0	0	0	0	0	0	0	NA	NA	NA	NA	NA	1700049J03Rik
ENSMUSG00000011096	30.5261	31.9311	3.34932	14.308	32.4404	19.9361	26.1506	18.8069	22.1811	0.21205	0.638659	0.332024	0.739871	0.998069	Akt1s1
ENSMUSG00000011114	33.1426	63.8623	46.8904	42.924	46.4687	59.8084	100.054	71.0482	58.0249	0.526416	0.452493	1.16337	0.244681	0.998069	Tbrg1
ENSMUSG00000011118	0	0	0	0	0	0	0	0	0	NA	NA	NA	NA	NA	Panx3
ENSMUSG00000011148	7.84956	0	1.67466	0	0	0	11.3698	0	2.61175	0.074751	0.850471	0.0878936	0.929961	NA	Adssl1
ENSMUSG00000011154	0	13.009	0	0	7.01414	30.5688	0	0	6.32398	0.638506	0.898834	0.710371	0.477474	NA	1700026D08Rik
ENSMUSG00000011158	24.4209	14.1916	0	10.0156	29.8101	0	21.6027	10.8662	13.8634	0.241867	0.82098	0.294608	0.768294	0.998069	Brf1
ENSMUSG00000011171	6.97739	0	1.67466	0	7.01414	0	0	4.17931	2.48069	0.14642	0.879578	0.166466	0.86779	NA	Vipr2
ENSMUSG00000011179	1.74435	4.13922	5.02397	0	5.26061	18.6071	2.27396	2.50758	4.9446	0.847333	0.875411	0.967926	0.333081	NA	Odc1
ENSMUSG00000011254	6.10521	1.18263	0	0	0	0	0	0	0.910981	-0.759378	0.746451	-1.01732	0.309002	NA	Thg1l
ENSMUSG00000011256	54.9469	0	31.8185	32.9084	0.876768	6.64538	21.6027	4.17931	19.1222	-1.32974	0.8136	-1.63439	0.102177	0.998069	Adam19
ENSMUSG00000011257	58.4356	37.253	55.2637	80.1249	52.6061	35.8851	69.3559	30.091	52.3769	-0.274774	0.473847	-0.57988	0.561995	0.998069	Pabpc4
ENSMUSG00000011263	0	0	0	0	0	0	0	0	0	NA	NA	NA	NA	NA	Exoc3l2
ENSMUSG00000011267	0.872173	0	0	0	0	0	0	1.25379	0.265746	0.076556	0.73774	0.103771	0.917351	NA	Zfp296
ENSMUSG00000011305	0	0	0	0	0	5.3163	9.09586	0	1.80152	0.999426	0.798879	1.25104	0.210922	NA	Plin5
ENSMUSG00000011306	3.48869	1.18263	38.5171	4.2924	4.38384	14.6198	7.95887	14.6276	11.1339	-0.104192	0.807444	-0.12904	0.897326	0.998069	Sugp1
ENSMUSG00000011349	0	0	0	0	0	0	0	0	0	NA	NA	NA	NA	NA	Dmrtc2
ENSMUSG00000011350	5.23304	0	0	0	0	0	0	0	0.65413	-0.671147	0.742396	-0.904028	0.365981	NA	Gm5893
ENSMUSG00000011382	0	0	0	0	0	0	0	0	0	NA	NA	NA	NA	NA	Dhdh
ENSMUSG00000011427	0	0.591317	0	0	0	0	0	0	0.0739147	-0.209973	0.734588	-0.285838	0.775002	NA	Zfp790
ENSMUSG00000011463	0	0	0	0	0	0	0	0	0	NA	NA	NA	NA	NA	Cpb1
ENSMUSG00000011486	0	0	1.67466	0	0	0	0	0	0.209332	-0.209973	0.734588	-0.285838	0.775002	NA	Slc25a41
ENSMUSG00000011589	0	0	0	0	0	0	0	0	0	NA	NA	NA	NA	NA	Fsd1
ENSMUSG00000011632	0	0	0	0	0.876768	0	0	0	0.109596	0.0974139	0.735096	0.132519	0.894574	NA	Pinlyp
ENSMUSG00000011658	1.74435	15.3742	0	0	6.13737	11.9617	1.13698	4.59724	5.11898	0.229953	0.895582	0.256763	0.797361	NA	Fuz
ENSMUSG00000011751	9.59391	0	0	0	0	0	9.09586	0	2.33622	-0.0311903	0.811581	-0.0384315	0.969344	NA	Sptbn4
ENSMUSG00000011752	0	0	0	0	0	0	0	0	0	NA	NA	NA	NA	NA	Pgam1
ENSMUSG00000011831	34.0148	45.5314	10.0479	35.77	45.5919	29.2397	20.4657	51.8234	34.0606	0.199997	0.561124	0.356423	0.721524	0.998069	Evi5
ENSMUSG00000011832	1.74435	14.7829	0	0	0	41.2014	0	0.417931	7.26832	0.596151	0.903789	0.659613	NA	NA	Evi5l
ENSMUSG00000011837	7.84956	31.3398	0	0	28.9333	10.6326	10.2328	7.10482	12.0116	0.337132	0.840128	0.401286	0.688209	0.998069	Snapc2
ENSMUSG00000011877	55.8191	56.1751	6.69863	72.9709	73.6485	54.4921	82.9997	7.10482	51.2386	0.149175	0.63654	0.234353	0.814711	0.998069	Git1
ENSMUSG00000011884	15.6991	28.3832	6.69863	25.7544	44.7152	5.3163	13.6438	41.7931	22.7505	0.38966	0.671197	0.580545	0.561547	0.998069	Gltp
ENSMUSG00000011958	237.231	193.361	145.695	64.3861	199.903	101.01	145.534	259.535	168.332	0.130834	0.438445	0.298404	0.765395	0.998069	Bnip2
ENSMUSG00000011960	35.7591	85.1497	174.164	28.616	38.5778	33.2269	63.671	90.2731	68.6797	-0.45326	0.551967	-0.821171	0.411549	0.998069	Ccnt1
ENSMUSG00000012017	3.48869	0	0	0	2.6303	2.65815	12.5068	0	2.66049	0.85339	0.885114	0.964158	0.334967	NA	Scarf2
ENSMUSG00000012042	0	0	0	0	0	0	0	0	0	NA	NA	NA	NA	NA	4930579F01Rik
ENSMUSG00000012076	10.4661	1.77395	0	0	5.26061	0	0	10.0303	3.44137	0.141016	0.897373	0.157143	0.875132	NA	Brms1l
ENSMUSG00000012114	14.8269	10.6437	0	24.3236	20.1657	7.97446	42.0683	30.509	18.814	0.811285	0.723204	1.12179	0.26195	0.998069	Med15
ENSMUSG00000012117	29.6539	7.09581	16.7466	18.6004	14.9051	23.9234	35.2464	13.7917	19.9954	0.239047	0.63162	0.378466	0.705084	0.998069	Dhdds
ENSMUSG00000012123	0	2.36527	0	7.15401	0	2.65815	0	0.835862	1.62666	-0.463772	0.848454	-0.546608	0.584648	NA	Aim1l
ENSMUSG00000012126	0	0	23.4452	0	0	11.9617	0	0	4.42586	-0.329767	0.860021	-0.383441	0.701393	NA	Ubxn11
ENSMUSG00000012187	0	0	0	0	0	0	0	0	0	NA	NA	NA	NA	NA	Mogat1
ENSMUSG00000012211	0	0	0	0	0	0	0	0	0	NA	NA	NA	NA	NA	Tex22
ENSMUSG00000012282	0	0	0	0	0	0	0	0	0	NA	NA	NA	NA	NA	Wnt8a
ENSMUSG00000012296	5.23304	0	5.02397	14.308	30.6869	0	4.54793	0	7.47498	0.291005	0.902275	0.322524	0.747056	0.998069	Tjap1
ENSMUSG00000012350	0.872173	0	0	0	0	38.5432	18.1917	0	7.20089	2.21515	0.904886	2.44799	0.0143656	0.621192	Ehf
ENSMUSG00000012396	0	0	0	0	0	1.32908	0	0	0.166135	0.0974139	0.735096	0.132519	0.894574	NA	Nanog
ENSMUSG00000012405	1.74435	0	0	0	0	7.97446	0	0	1.21485	0.431365	0.753895	0.572181	0.567199	NA	Rpl15
ENSMUSG00000012422	17.4435	33.1138	73.6849	31.4776	20.1657	30.5688	42.0683	63.9434	39.0582	0.0308694	0.559743	0.0551493	0.95602	0.998069	Tmem167
ENSMUSG00000012428	10.4661	0	0	7.15401	0	3.98723	10.2328	0	3.98002	-0.146255	0.89742	-0.162973	0.87054	NA	Steap4
ENSMUSG00000012429	3.48869	0.591317	0	5.7232	7.01414	7.97446	3.41095	3.76138	3.99552	0.713041	0.883625	0.80695	0.419695	NA	Mplkip
ENSMUSG00000012443	6.10521	11.235	20.0959	0	11.398	27.9106	3.41095	10.8662	11.3777	0.381181	0.796099	0.478811	0.632073	0.998069	Kif11
ENSMUSG00000012483	0.872173	0	0	0	0	0	0	0	0.109022	-0.209973	0.734588	-0.285838	0.775002	NA	Rpa3
ENSMUSG00000012519	0.872173	0	5.02397	2.8616	0	10.6326	0	4.17931	2.94621	0.349799	0.898926	0.389129	0.69718	NA	Mlkl
ENSMUSG00000012520	0	0	0	1.4308	0	0	0	1.25379	0.335574	0.0765561	0.73774	0.103771	0.917351	NA	Phox2b
ENSMUSG00000012535	115.127	106.437	58.613	154.527	83.2929	115.63	97.7805	129.559	107.621	-0.0274582	0.401386	-0.0684085	0.94546	0.998069	Tnpo3
ENSMUSG00000012609	7.84956	24.8353	0	32.9084	6.13737	19.9361	6.82189	22.9862	15.1844	-0.177954	0.769993	-0.231111	0.817228	0.998069	Ttll5
ENSMUSG00000012640	19.1878	7.09581	0	0	1.75354	1.32908	0	3.76138	4.14095	-0.958379	0.905051	-1.05892	0.289635	NA	Zfp715
ENSMUSG00000012705	0	0	0	0	0	0	0	0	0	NA	NA	NA	NA	NA	Retn
ENSMUSG00000012777	0	0	0	0	3.50707	1.32908	0	0	0.604518	0.579164	0.742668	0.779842	0.435484	NA	Acpt
ENSMUSG00000012819	0	0	0	0	0	0	3.41095	0	0.426368	0.4401	0.738671	0.5958	0.551309	NA	Cdh23
ENSMUSG00000012848	613.138	792.365	639.719	552.289	704.921	814.724	623.066	719.259	682.435	0.135187	0.281255	0.480655	0.630762	0.998069	Rps5
ENSMUSG00000012889	0	0	0	5.7232	0	0	0	3.76138	1.18557	-0.114511	0.755524	-0.151565	0.87953	NA	Podnl1
ENSMUSG00000013033	0	0	0	0	0	2.65815	0	0	0.332269	0.269866	0.736337	0.366498	0.713993	NA	Lphn1
ENSMUSG00000013076	14.8269	7.68712	35.1678	7.15401	28.0566	9.30353	13.6438	2.50758	14.7934	-0.208892	0.736353	-0.283684	0.776652	0.998069	Amotl1
ENSMUSG00000013083	0	0	0	0	0	0	0	0	0	NA	NA	NA	NA	NA	2200002J24Rik
ENSMUSG00000013089	0	0	0	0	0	0	0	4.17931	0.522414	0.56075	0.741703	0.756031	0.449631	NA	Etv5
ENSMUSG00000013091	0	0	0	0	0	0	0	0	0	NA	NA	NA	NA	NA	Tmem190
ENSMUSG00000013150	0	0	0	0	0	9.30353	0	1.67172	1.37191	0.817682	0.760365	1.07538	0.282205	NA	Gfod2
ENSMUSG00000013155	0	0	0	0	2.6303	0	5.68491	3.34345	1.45733	1.06538	0.817632	1.303	0.192573	NA	Enkd1
ENSMUSG00000013158	0	0	0	0	0	0	0	0	0	NA	NA	NA	NA	NA	4933405L10Rik
ENSMUSG00000013160	86.3452	138.96	26.7945	117.326	51.7293	65.1247	89.8216	123.708	87.476	-0.151103	0.490937	-0.307786	0.758245	0.998069	Atp6v0d1
ENSMUSG00000013236	2.61652	8.86976	0	0	6.13737	2.65815	6.82189	7.52275	4.32831	0.545662	0.891849	0.611832	0.540649	NA	Ptprs
ENSMUSG00000013275	13.9548	11.235	3.34932	1.4308	22.796	7.97446	10.2328	10.0303	10.1254	0.557455	0.763802	0.729843	0.465486	0.998069	Slc41a1
ENSMUSG00000013338	0	0	0	0	0	10.6326	0	0	1.32908	0.783779	0.752105	1.04211	0.297359	NA	Fer1l4
ENSMUSG00000013353	0	0	0	0	0	0	0	0	0	NA	NA	NA	NA	NA	4931406B18Rik
ENSMUSG00000013367	0	0	0	0	5.26061	0	0	5.01517	1.28447	0.795658	0.755132	1.05367	0.292035	NA	Iglon5
ENSMUSG00000013415	4.36087	0	1.67466	0	0	0	0	0	0.754441	-0.699203	0.74356	-0.940346	0.34704	NA	Igf2bp1
ENSMUSG00000013418	0	0	0	0	0	0	0	0	0	NA	NA	NA	NA	NA	B4galnt2
ENSMUSG00000013419	6.10521	0	0	0	16.6586	10.6326	0	0	4.17455	0.822913	0.888777	0.925894	0.354501	NA	Zfp651
ENSMUSG00000013465	34.8869	13.009	63.637	8.58481	39.4546	17.278	15.9177	27.1655	27.4917	-0.209541	0.633224	-0.330912	0.740711	0.998069	Nelfb
ENSMUSG00000013483	0	0	0	0	0	0	0	0	0	NA	NA	NA	NA	NA	Card14
ENSMUSG00000013495	3.48869	3.5479	0	31.4776	0.876768	13.2908	18.1917	17.1352	11.0011	0.260209	0.839805	0.309845	0.756679	0.998069	Tmem175
ENSMUSG00000013523	0	10.6437	0	24.3236	2.6303	6.64538	0	0	5.53038	-0.91902	0.904676	-1.01586	0.309698	NA	Bcas1
ENSMUSG00000013539	40.12	51.4446	35.1678	14.308	17.5354	23.9234	26.1506	47.2262	31.9845	-0.26407	0.5616	-0.470211	0.638204	0.998069	Tango2
ENSMUSG00000013562	0	0	0	0	0	0	0	0	0	NA	NA	NA	NA	NA	4833413E03Rik
ENSMUSG00000013584	0	4.13922	0	0	3.50707	0	0	0	0.955787	-0.0670552	0.752161	-0.08915	0.928963	NA	Aldh1a2
ENSMUSG00000013593	34.0148	55.5838	108.853	44.3548	47.3455	30.5688	54.5751	43.4648	52.345	-0.415614	0.488621	-0.850586	0.395	0.998069	Ndufs2
ENSMUSG00000013611	0	0	0	0	0	0	0	0	0	NA	NA	NA	NA	NA	Snx31
ENSMUSG00000013622	12.2104	36.0704	0	4.2924	8.76768	46.5177	7.95887	24.24	17.5072	0.52051	0.778387	0.668703	0.503685	0.998069	Atraid
ENSMUSG00000013629	15.6991	14.1916	6.69863	11.4464	9.64445	11.9617	0	10.8662	10.0635	-0.428207	0.781152	-0.548174	0.583572	0.998069	Cad
ENSMUSG00000013643	0	0	0	0	0	0	0	0	0	NA	NA	NA	NA	NA	Lypd8
ENSMUSG00000013646	26.1652	25.4266	3.34932	47.2164	51.7293	5.3163	27.2876	26.7476	26.6548	0.102651	0.676299	0.151784	0.879357	0.998069	Sh3bp5l
ENSMUSG00000013653	0	0	0	0	0	0	0	0	0	NA	NA	NA	NA	NA	1810065E05Rik
ENSMUSG00000013662	31.3982	15.3742	15.0719	27.1852	32.4404	1.32908	18.1917	24.6579	20.7061	-0.167411	0.678904	-0.246591	0.805225	0.998069	Atad1
ENSMUSG00000013663	44.4808	10.0524	31.8185	42.924	12.2747	5.3163	57.9861	50.5696	31.9278	-0.0166116	0.65829	-0.0252345	0.979868	0.998069	Pten
ENSMUSG00000013668	0	0	0	0	0	0	0	0	0	NA	NA	NA	NA	NA	4933402N03Rik
ENSMUSG00000013698	69.7739	67.4102	123.925	134.495	45.5919	180.754	64.808	113.259	100.002	0.0334189	0.472924	0.0706644	0.943665	0.998069	Pea15a
ENSMUSG00000013701	0	0	0	0	0	0	0	0	0	NA	NA	NA	NA	NA	Timm23
ENSMUSG00000013707	47.0974	72.1407	35.1678	12.8772	1.75354	43.8595	35.2464	87.7655	41.9885	0.00748343	0.675536	0.0110778	0.991161	0.998671	Tnfaip8l2
ENSMUSG00000013736	9.59391	19.5135	0	15.7388	11.398	11.9617	42.0683	2.92552	14.15	0.42787	0.786657	0.543909	0.586504	0.998069	Trnt1
ENSMUSG00000013766	0	0	0	0	0	0	0	0	0	NA	NA	NA	NA	NA	Ly6g6e
ENSMUSG00000013787	51.4582	31.3398	51.9144	5.7232	21.0424	78.4155	20.4657	82.3324	42.8365	0.456363	0.620346	0.735659	0.461938	0.998069	Ehmt2
ENSMUSG00000013822	50.5861	52.0359	152.394	84.4173	39.4546	200.69	69.3559	85.6758	91.8262	0.20412	0.516556	0.395155	0.692729	0.998069	Elof1
ENSMUSG00000013833	26.1652	27.7919	133.973	38.6316	73.6485	93.0353	46.6163	37.1958	59.6322	0.141253	0.554214	0.254872	0.798822	0.998069	Med16
ENSMUSG00000013846	81.1121	36.6617	56.9384	52.9396	29.8101	17.278	71.6299	36.36	47.8412	-0.50284	0.518007	-0.970721	0.331687	0.998069	St3gal1
ENSMUSG00000013858	36.6313	44.3488	73.6849	50.078	35.0707	77.0864	71.6299	43.8827	54.0516	0.143833	0.468092	0.307275	0.758634	0.998069	Tmem259
ENSMUSG00000013878	21.8043	14.1916	0	51.5088	11.398	6.64538	7.95887	11.7021	15.6511	-0.929394	0.75775	-1.22652	0.220004	0.998069	Rnf170
ENSMUSG00000013921	0	0	0	0	0	0	0	0	0	NA	NA	NA	NA	NA	Clip3
ENSMUSG00000013928	2.61652	0	0	0	0	0	6.82189	0	1.1798	0.286459	0.754566	0.379634	0.704217	NA	Thap8
ENSMUSG00000013936	0	0	0	0	0	0	0	0	0	NA	NA	NA	NA	NA	Myl2
ENSMUSG00000013973	10.4661	11.235	18.4212	31.4776	37.701	10.6326	13.6438	12.9559	18.3167	0.0751465	0.654799	0.114763	0.908633	0.998069	Dedd
ENSMUSG00000013974	637.559	506.168	408.616	556.582	369.996	431.95	380.889	453.455	468.152	-0.356869	0.292715	-1.21917	0.22278	0.998069	Mcemp1
ENSMUSG00000013997	8.72173	9.46108	1.67466	20.0312	0	3.98723	0	7.52275	6.42483	-1.07735	0.878695	-1.22608	0.220168	NA	Nit1
ENSMUSG00000014030	0	0	0	0	0	0	0	0	0	NA	NA	NA	NA	NA	Pax5
ENSMUSG00000014039	12.2104	5.32186	3.34932	8.58481	7.89091	17.278	10.2328	0.835862	8.213	0.187093	0.804803	0.23247	0.816173	0.998069	Prdm15
ENSMUSG00000014074	37.5035	44.3488	41.8664	12.8772	33.3172	35.8851	42.0683	58.0924	38.2449	0.280463	0.521133	0.53818	0.590453	0.998069	Rnf168
ENSMUSG00000014075	14.8269	3.5479	25.1199	11.4464	7.89091	5.3163	3.41095	9.61241	10.1465	-0.792619	0.749718	-1.05722	0.29041	0.998069	Tctex1d2
ENSMUSG00000014077	57.5634	88.1063	11.7226	61.5245	92.0606	42.5304	44.3423	30.091	53.4926	-0.0724844	0.555513	-0.130482	0.896185	0.998069	Chp1
ENSMUSG00000014104	0	0	0	0	0	0	0	0	0	NA	NA	NA	NA	NA	Sval2
ENSMUSG00000014158	0	0	0	0	10.5212	9.30353	0	0	2.47809	1.25892	0.840191	1.49837	0.134036	NA	Trpv4
ENSMUSG00000014164	0	0	0	0	0	0	6.82189	0	0.852737	0.671752	0.747121	0.899121	0.368588	NA	Klhl3
ENSMUSG00000014177	9.59391	27.2006	5.02397	7.15401	12.2747	10.6326	5.68491	34.2703	13.9794	0.278187	0.729967	0.381095	0.703133	0.998069	Tvp23b
ENSMUSG00000014195	92.4504	118.855	105.503	171.696	106.966	126.262	146.671	102.393	121.35	-0.0181559	0.369773	-0.0491	0.96084	0.998069	Dnajc7
ENSMUSG00000014198	0	0	0	0	0	0	0	0	0	NA	NA	NA	NA	NA	Zfp385c
ENSMUSG00000014226	13.9548	36.6617	31.8185	38.6316	25.4263	9.30353	7.95887	39.7034	25.4323	-0.451744	0.625456	-0.722263	0.470133	0.998069	Cacybp
ENSMUSG00000014232	3.48869	4.13922	1.67466	0	4.38384	50.5049	1.13698	19.6427	10.6214	1.98496	0.840203	2.36248	0.0181531	0.6695	Cluap1
ENSMUSG00000014243	0.872173	7.09581	1.67466	0	0.876768	10.6326	5.68491	5.01517	3.98151	0.644483	0.893678	0.721158	0.470812	NA	Zswim7
ENSMUSG00000014245	0	0	0	0	0	0	0	0	0	NA	NA	NA	NA	NA	Pigl
ENSMUSG00000014294	267.757	188.63	318.185	208.897	275.305	304.358	212.616	226.101	250.231	0.0501627	0.328777	0.152574	0.878734	0.998069	Ndufa2
ENSMUSG00000014301	0	2.36527	5.02397	1.4308	0	13.2908	0	0	2.76385	0.216948	0.878122	0.247059	0.804862	NA	Pam16
ENSMUSG00000014303	0	0	0	0	0	0	0	0	0	NA	NA	NA	NA	NA	Glis2
ENSMUSG00000014313	208.449	248.353	319.86	131.634	345.447	265.815	213.753	209.801	242.889	0.180306	0.364977	0.494021	0.621291	0.998069	Cox6c
ENSMUSG00000014329	25.293	10.0524	73.6849	25.7544	23.6727	14.6198	19.3287	4.59724	24.6254	-0.933478	0.660143	-1.41406	0.157346	0.998069	Bicc1
ENSMUSG00000014349	68.0295	68.0015	38.5171	80.1249	57.8667	21.2652	25.0136	66.0331	53.1064	-0.520886	0.502199	-1.03721	0.299638	0.998069	Ube2z
ENSMUSG00000014351	0	0	0	0	0	0	0	0	0	NA	NA	NA	NA	NA	Gip
ENSMUSG00000014353	55.8191	21.2874	3.34932	1.4308	19.2889	27.9106	45.4793	51.8234	28.2986	0.645091	0.710856	0.907484	0.364151	0.998069	Tmem87b
ENSMUSG00000014355	16.5713	22.4701	20.0959	5.7232	13.1515	23.9234	7.95887	32.5986	17.8116	0.219715	0.660141	0.33283	0.739263	0.998069	Anapc1
ENSMUSG00000014361	253.802	234.753	334.932	158.819	190.259	477.138	369.519	456.38	309.45	0.577709	0.376626	1.53391	0.125053	0.998069	Mertk
ENSMUSG00000014402	4.36087	19.5135	0	1.4308	19.2889	27.9106	2.27396	14.2096	11.1235	0.890456	0.824843	1.07955	0.280345	0.998069	Tsg101
ENSMUSG00000014418	0	3.5479	0	0	0	11.9617	7.95887	6.26896	3.71718	1.21866	0.90344	1.34891	0.177364	NA	Hps5
ENSMUSG00000014426	0.872173	5.91317	21.7705	12.8772	7.01414	11.9617	4.54793	3.34345	8.53754	-0.444561	0.80458	-0.552538	0.58058	0.998069	Map3k4
ENSMUSG00000014444	32.2704	47.8967	51.9144	65.8169	45.5919	71.7701	62.534	34.2703	51.5081	0.102614	0.465052	0.220651	0.825364	0.998069	Piezo1
ENSMUSG00000014453	6.10521	0	0	0	0	0	0	0	0.763152	-0.710208	0.743997	-0.954584	0.339788	NA	Blk
ENSMUSG00000014470	42.7365	52.6272	21.7705	74.4017	110.473	25.2524	45.4793	50.1517	52.8615	0.247451	0.533613	0.463727	0.642843	0.998069	Rnf166
ENSMUSG00000014496	4.36087	3.5479	0	0	3.50707	0	0	0	1.42698	-0.317034	0.802345	-0.395135	0.692743	NA	Ankrd28
ENSMUSG00000014498	27.0374	24.244	8.37329	32.9084	9.64445	33.2269	20.4657	26.7476	22.831	-0.0445471	0.612225	-0.0727626	0.941995	0.998069	Ankrd52
ENSMUSG00000014503	0	0	3.34932	0	0	0	0	0	0.418664	-0.353545	0.73617	-0.480249	0.63105	NA	Pkd2l2
ENSMUSG00000014504	61.0521	31.9311	6.69863	24.3236	28.9333	25.2524	18.1917	57.6745	31.7572	0.0559249	0.614769	0.090969	0.927517	0.998069	Srp19
ENSMUSG00000014529	0	0	0	0	0	3.98723	0	0	0.498404	0.4401	0.738671	0.5958	0.551309	NA	Tmbim7
ENSMUSG00000014542	0	0	0	0	0	0	0	0.835862	0.104483	0.190018	0.735805	0.258244	0.796218	NA	Clec4f
ENSMUSG00000014543	2.61652	0	0	0	0	0	1.13698	0	0.469188	-0.282149	0.740453	-0.38105	0.703166	NA	Klra17
ENSMUSG00000014547	0	0	13.3973	0	0	0	0	8.77655	2.77173	-0.159753	0.829712	-0.19254	0.847319	NA	Wdfy2
ENSMUSG00000014550	13.0826	32.5224	10.0479	10.0156	13.1515	1.32908	31.8355	14.2096	15.7743	-0.109385	0.726906	-0.15048	0.880386	0.998069	Zfyve20
ENSMUSG00000014551	6.10521	44.9401	3.34932	12.8772	9.64445	46.5177	31.8355	28.0014	22.9089	0.609211	0.699512	0.87091	0.383804	0.998069	Mrps25
ENSMUSG00000014554	80.2399	248.353	73.6849	50.078	35.9475	62.4666	44.3423	162.157	94.6587	-0.509787	0.550143	-0.926645	0.354111	0.998069	Dguok
ENSMUSG00000014592	2.61652	1.77395	1.67466	0	10.5212	0	0	6.68689	2.90915	0.681393	0.902298	0.755175	0.450144	NA	Camta1
ENSMUSG00000014599	96.8112	0	65.3116	74.4017	1.75354	0	9.09586	0	30.9217	-1.68317	0.89877	-1.87275	0.0611029	0.967565	Csf1
ENSMUSG00000014601	71.5182	44.9401	8.37329	28.616	69.2647	26.5815	22.7396	68.5407	42.5718	0.244975	0.594331	0.412186	0.680203	0.998069	Strip1
ENSMUSG00000014602	6.10521	9.46108	0	0	2.6303	3.98723	0	7.10482	3.66108	-0.105909	0.905128	-0.11701	0.906852	NA	Kif1a
ENSMUSG00000014603	4.36087	0	0	0	0	0	0	0	0.545108	-0.624101	0.741125	-0.8421	0.399732	NA	Alx3
ENSMUSG00000014606	18.3156	32.5224	8.37329	35.77	8.76768	7.97446	22.7396	50.9876	23.1813	-0.046839	0.66865	-0.0700501	0.944154	0.998069	Slc25a11
ENSMUSG00000014609	0	0	0	0	0	0	0	0	0	NA	NA	NA	NA	NA	Chrne
ENSMUSG00000014633	17.4435	14.1916	60.2877	34.3392	7.89091	39.8723	12.5068	12.12	24.8315	-0.682271	0.646986	-1.05454	0.291636	0.998069	Cmc2
ENSMUSG00000014668	25.293	18.3308	53.589	77.2633	29.8101	77.0864	44.3423	25.4938	43.9011	0.0215175	0.559857	0.0384339	0.969342	0.998069	Chfr
ENSMUSG00000014686	0	4.13922	0	10.0156	10.5212	0	11.3698	14.2096	6.28194	0.788327	0.89356	0.882231	0.377652	NA	Ceacam16
ENSMUSG00000014704	0	0	0	0	0	0	0	0	0	NA	NA	NA	NA	NA	Hoxa2
ENSMUSG00000014725	0	0	0	0	0	5.3163	0	0	0.664538	0.594683	0.743483	0.799861	0.423791	NA	Adam28
ENSMUSG00000014747	0	0	0	0	0	0	0	0	0	NA	NA	NA	NA	NA	Ankrd53
ENSMUSG00000014748	103.789	131.864	110.527	135.926	165.709	111.642	106.876	137.499	125.479	0.111747	0.35325	0.31634	0.751744	0.998069	Tex261
ENSMUSG00000014763	2.61652	4.73054	0	0	0	3.98723	0	5.01517	2.04368	0.0917414	0.871529	0.105265	0.916166	NA	Fam120b
ENSMUSG00000014767	7.84956	1.77395	6.69863	2.8616	0	2.65815	10.2328	1.25379	4.16607	-0.272107	0.890015	-0.305733	0.759808	NA	Tbp
ENSMUSG00000014769	103.789	160.838	192.586	151.665	123.624	131.579	77.3148	216.07	144.683	-0.134339	0.401409	-0.33467	0.737874	0.998069	Psmb1
ENSMUSG00000014771	2.61652	8.86976	18.4212	8.58481	9.64445	11.9617	15.9177	6.26896	10.2856	0.158549	0.738819	0.214598	0.83008	0.998069	Pdcd2
ENSMUSG00000014773	0	0	0	0	0	0	0	0	0	NA	NA	NA	NA	NA	Dll1
ENSMUSG00000014776	0	0	6.69863	0	0	2.65815	0	0	1.1696	-0.286909	0.754027	-0.380502	0.703573	NA	Nol3
ENSMUSG00000014778	145.653	91.6542	162.442	82.9865	89.4303	146.198	135.301	137.917	123.948	0.0746978	0.385439	0.193799	0.846333	0.998069	Fhod1
ENSMUSG00000014782	0	0	23.4452	0	0	0	0	0	2.93065	-1.1471	0.820246	-1.39849	NA	NA	Plekhg4
ENSMUSG00000014786	0	4.73054	0	0	11.398	0	0	0	2.01607	0.316596	0.799884	0.395803	0.69225	NA	Slc9a5
ENSMUSG00000014791	5.23304	5.91317	0	0	0	7.97446	0	0	2.39008	-0.185196	0.852331	-0.217281	0.827989	NA	Elmo3
ENSMUSG00000014813	2.61652	0	3.34932	0	0.876768	0	0	0	0.855325	-0.508234	0.746543	-0.680783	0.496009	NA	Stc1
ENSMUSG00000014837	0	0	10.0479	7.15401	1.75354	0	0	0	2.36944	-0.956051	0.85583	-1.1171	0.26395	NA	4931428F04Rik
ENSMUSG00000014846	26.1652	66.8188	16.7466	17.1696	20.1657	71.7701	76.1778	38.4496	41.6829	0.592851	0.581003	1.02039	0.307542	0.998069	Tppp3
ENSMUSG00000014850	3.48869	11.8263	6.69863	0	6.13737	7.97446	7.95887	8.35862	6.55537	0.304118	0.830345	0.366255	0.714175	NA	Msh3
ENSMUSG00000014852	0	0	0	0	0	0	0	0	0	NA	NA	NA	NA	NA	Adamts13
ENSMUSG00000014856	42.7365	55.5838	30.1438	11.4464	38.5778	61.1375	5.68491	53.4951	37.3507	0.149361	0.622768	0.239833	0.810459	0.998069	Tmem208
ENSMUSG00000014859	0.872173	7.68712	0	0	7.89091	0	3.41095	2.08965	2.74385	0.25857	0.900227	0.287227	0.773938	NA	E2f4
ENSMUSG00000014867	143.909	202.822	113.877	160.25	213.055	95.6935	131.89	120.782	147.785	-0.140964	0.382376	-0.368652	0.712387	0.998069	Surf4
ENSMUSG00000014873	0	0	0	4.2924	1.75354	1.32908	0	1.25379	1.0786	0.0183145	0.796325	0.0229987	0.981651	NA	Surf2
ENSMUSG00000014905	12.2104	23.0614	0	5.7232	7.89091	3.98723	19.3287	16.7172	11.1149	0.142632	0.794296	0.17957	0.85749	0.998069	Dnajb9
ENSMUSG00000014907	10.4661	2.36527	33.4932	7.15401	5.26061	29.2397	13.6438	28.0014	16.203	0.433485	0.736242	0.58878	0.556009	0.998069	Naf1
ENSMUSG00000014932	8.72173	0	0	28.616	0	0	0	0	4.66722	-1.92829	0.891442	-2.16312	0.0305323	NA	Yes1
ENSMUSG00000014956	18.3156	5.91317	1.67466	1.4308	6.13737	10.6326	10.2328	16.7172	8.88179	0.476406	0.795856	0.598609	0.549434	0.998069	Ppp1cb
ENSMUSG00000014959	33.1426	40.2096	58.613	82.9865	79.7859	77.0864	72.7669	58.0924	62.8354	0.403665	0.444246	0.908652	0.363534	0.998069	Gorasp2
ENSMUSG00000014980	6.10521	1.18263	0	7.15401	4.38384	11.9617	0	4.17931	4.37084	0.280188	0.896267	0.312617	0.754572	NA	Tsen15
ENSMUSG00000015001	0	0	0	0	0	0	0	0	0	NA	NA	NA	NA	NA	Oc90
ENSMUSG00000015002	34.0148	36.6617	8.37329	52.9396	24.5495	15.9489	30.6985	27.5834	28.8462	-0.371142	0.582755	-0.636875	0.524207	0.998069	Efr3a
ENSMUSG00000015013	25.293	72.732	30.1438	48.6472	22.796	14.6198	27.2876	39.7034	35.1529	-0.676817	0.546245	-1.23904	0.215332	0.998069	Trappc2l
ENSMUSG00000015016	0.872173	16.5569	0	0	5.26061	0	0	0	2.83621	-0.59228	0.862593	-0.686627	NA	NA	Acsf3
ENSMUSG00000015023	12.2104	8.27844	61.9623	31.4776	17.5354	39.8723	10.2328	2.08965	22.9574	-0.568633	0.722638	-0.786885	0.431349	0.998069	Ddx19a
ENSMUSG00000015027	21.8043	36.0704	0	40.0624	17.5354	34.556	12.5068	30.509	24.1305	-0.0432074	0.700554	-0.061676	0.950821	0.998069	Galns
ENSMUSG00000015053	0	0	0	0	0	0	0	0	0	NA	NA	NA	NA	NA	Gata2
ENSMUSG00000015083	0	0	0	0	0	0	0	0	0	NA	NA	NA	NA	NA	C8g
ENSMUSG00000015085	0	0	0	0	0	0	0	0	0	NA	NA	NA	NA	NA	Entpd2
ENSMUSG00000015087	41.8643	66.2275	48.5651	10.0156	40.3313	57.1503	55.7121	40.1214	44.9985	0.1786	0.535023	0.333817	0.738518	0.998069	Rabl6
ENSMUSG00000015090	0	0	0	0	0	0	0	0	0	NA	NA	NA	NA	NA	Ptgds
ENSMUSG00000015092	32.2704	98.1587	123.925	144.511	103.459	128.92	110.287	53.9131	99.4305	-0.00679669	0.473755	-0.0143464	0.988554	0.998069	Edf1
ENSMUSG00000015093	0	1.77395	0	0	0	0	0	0	0.221744	-0.411159	0.737043	-0.55785	0.576947	NA	Clic3
ENSMUSG00000015094	0	0	0	0	0	0	0	0	0	NA	NA	NA	NA	NA	Npdc1
ENSMUSG00000015095	2.61652	7.09581	1.67466	8.58481	2.6303	13.2908	4.54793	11.2841	6.46561	0.467271	0.820124	0.569756	0.568843	NA	Fbxw5
ENSMUSG00000015112	40.9921	6.50449	13.3973	24.3236	14.0283	15.9489	28.4246	36.7779	22.5496	0.144325	0.642846	0.224509	0.822361	0.998069	Slc25a13
ENSMUSG00000015120	34.0148	0	8.37329	8.58481	8.76768	54.4921	35.2464	12.5379	20.2521	0.833066	0.781566	1.06589	0.286471	0.998069	Ube2i
ENSMUSG00000015126	16.5713	11.235	26.7945	15.7388	15.7818	13.2908	5.68491	0	13.1371	-0.767076	0.788158	-0.973251	0.330429	0.998069	Tsr3
ENSMUSG00000015127	0.872173	0	0	0	0	0	0	0	0.109022	-0.209973	0.734588	-0.285838	0.775002	NA	Unkl
ENSMUSG00000015133	30.5261	32.5224	23.4452	48.6472	36.8242	55.8212	37.5204	67.2869	41.5742	0.509166	0.487649	1.04412	0.296428	0.998069	Lrrk1
ENSMUSG00000015134	4.36087	0	0	0	0	0	0	0	0.545108	-0.624101	0.741125	-0.8421	0.399732	NA	Aldh1a3
ENSMUSG00000015143	365.441	326.998	157.418	429.24	317.39	192.716	401.355	330.583	315.143	-0.0411262	0.378018	-0.108794	0.913366	0.998069	Actn1
ENSMUSG00000015149	86.3452	127.725	110.527	118.756	54.3596	54.4921	65.945	132.902	93.8815	-0.484997	0.424479	-1.14257	0.253217	0.998069	Sirt2
ENSMUSG00000015165	49.7139	30.1572	43.5411	52.9396	45.5919	54.4921	87.5476	41.3752	50.6698	0.349974	0.465437	0.751926	0.452096	0.998069	Hnrnpl
ENSMUSG00000015176	59.3078	77.4626	50.2397	42.924	41.2081	49.1758	65.945	51.8234	54.7608	-0.145591	0.438123	-0.332305	0.739659	0.998069	Nolc1
ENSMUSG00000015189	10.4661	8.27844	3.34932	2.8616	14.0283	15.9489	9.09586	17.971	10.2499	0.916937	0.729762	1.25649	0.208939	0.998069	Casd1
ENSMUSG00000015202	11.3383	5.32186	10.0479	14.308	2.6303	2.65815	3.41095	7.10482	7.10254	-0.985882	0.786357	-1.25373	0.209939	0.998069	Cnksr3
ENSMUSG00000015214	10.4661	0	0	0	4.38384	15.9489	0	8.77655	4.94692	0.687802	0.904666	0.760283	0.447085	NA	Mtmr1
ENSMUSG00000015217	0.872173	0.591317	0	0	16.6586	1.32908	3.41095	0	2.85776	1.42351	0.897546	1.58601	0.112738	NA	Hmgb3
ENSMUSG00000015222	8.72173	2.95659	0	4.2924	0	13.2908	0	0	3.65769	-0.136276	0.895582	-0.152165	0.879057	NA	Map2
ENSMUSG00000015224	0	0	0	0	0	1.32908	0	0	0.166135	0.0974139	0.735096	0.132519	0.894574	NA	Cyp2j9
ENSMUSG00000015242	0	0	0	0	0	0	0	0	0	NA	NA	NA	NA	NA	Nipsnap3a
ENSMUSG00000015243	102.044	50.262	63.637	103.018	94.6909	89.0481	87.5476	59.7641	81.2515	0.0491897	0.417681	0.117768	0.906251	0.998069	Abca1
ENSMUSG00000015247	8.72173	0	21.7705	7.15401	7.89091	2.65815	25.0136	21.3145	11.8154	0.454073	0.819748	0.553918	0.579635	0.998069	Nipsnap3b
ENSMUSG00000015289	48.8417	74.506	30.1438	30.0468	48.2222	57.1503	30.6985	94.8703	51.81	0.296177	0.508459	0.582498	0.560231	0.998069	Lage3
ENSMUSG00000015290	22.6765	19.5135	16.7466	30.0468	40.3313	23.9234	39.7944	35.9421	28.6218	0.598437	0.525055	1.13976	0.254386	0.998069	Ubl4
ENSMUSG00000015291	18.3156	7.68712	0	21.462	9.64445	13.2908	14.7808	3.34345	11.0655	-0.174942	0.78767	-0.2221	0.824236	0.998069	Gdi1
ENSMUSG00000015305	4.36087	6.50449	73.6849	0	14.0283	5.3163	6.82189	0	13.8396	-1.07341	0.867858	-1.23685	NA	NA	Sash1
ENSMUSG00000015312	203.216	35.479	247.849	57.232	17.5354	26.5815	48.8902	3.34345	80.0159	-2.16174	0.625307	-3.45708	0.000546056	0.129926	Gadd45b
ENSMUSG00000015314	20.06	51.4446	21.7705	34.3392	4.38384	10.6326	30.6985	48.062	27.6739	-0.368667	0.651121	-0.566203	0.571256	0.998069	Slamf6
ENSMUSG00000015316	7.84956	0	0	0	4.38384	0	0	0	1.52917	-0.195791	0.763462	-0.256452	0.797602	NA	Slamf1
ENSMUSG00000015335	0	12.4177	0	0	7.89091	2.65815	3.41095	6.68689	4.13307	0.344058	0.904909	0.380213	0.703787	NA	Zdhhc12
ENSMUSG00000015337	0	8.27844	0	0	20.1657	6.64538	22.7396	19.6427	9.68398	1.89852	0.85691	2.21554	0.0267229	0.785057	Endog
ENSMUSG00000015340	1756.56	2260.61	1575.85	1688.35	1499.27	1913.87	1594.05	3260.28	1943.6	0.177233	0.326811	0.54231	0.587605	0.998069	Cybb
ENSMUSG00000015341	3.48869	0	0	7.15401	10.5212	0	0	0.417931	2.69773	0.0225511	0.879175	0.0256503	0.979536	NA	Golga7
ENSMUSG00000015342	0	0	0	0	0	0	0	0	0	NA	NA	NA	NA	NA	Xk
ENSMUSG00000015354	0	2.95659	0	0	6.13737	0	14.7808	0	2.98434	0.929504	0.87487	1.06245	0.288033	NA	Pcolce2
ENSMUSG00000015355	6.97739	7.68712	0	25.7544	21.0424	5.3163	7.95887	4.17931	9.86448	-0.0481485	0.81291	-0.0592297	0.952769	0.998069	Cd48
ENSMUSG00000015357	6.97739	5.32186	0	0	0	10.6326	3.41095	20.4786	5.85268	0.805532	0.898403	0.896627	0.369918	NA	Clpx
ENSMUSG00000015363	19.1878	9.46108	11.7226	11.4464	21.0424	17.278	25.0136	10.4483	15.7	0.424205	0.638256	0.664631	0.506287	0.998069	Trabd
ENSMUSG00000015365	0	0	0	0	0	0	1.13698	0	0.142123	0.0974139	0.735096	0.132519	0.894574	NA	Mov10l1
ENSMUSG00000015377	0	0	0	0	0	1.32908	1.13698	0.417931	0.360499	0.362308	0.737226	0.491447	0.62311	NA	Dennd6b
ENSMUSG00000015396	9.59391	28.9745	16.7466	44.3548	13.1515	2.65815	22.7396	18.8069	19.6283	-0.650252	0.675328	-0.962869	0.335613	0.998069	Cd83
ENSMUSG00000015401	0	0	0	0	0	0	0	0	0	NA	NA	NA	NA	NA	Tmem27
ENSMUSG00000015405	0	0	0	0	0	0	0	0	0	NA	NA	NA	NA	NA	Ace2
ENSMUSG00000015437	0	0	0	0	0	0	0	0	0	NA	NA	NA	NA	NA	Gzmb
ENSMUSG00000015441	0	0	0	0	0	0	0	0	0	NA	NA	NA	NA	NA	Gzmf
ENSMUSG00000015443	0	0	0	0	0	0	0	0	0	NA	NA	NA	NA	NA	Gzmn
ENSMUSG00000015451	0	0	0	0	0	0	0	0	0	NA	NA	NA	NA	NA	C4a
ENSMUSG00000015452	0	8.86976	0	7.15401	4.38384	17.278	22.7396	0.417931	7.6054	0.868222	0.884185	0.981946	0.326126	0.998069	Ager
ENSMUSG00000015461	114.255	142.507	48.5651	123.049	121.871	69.112	76.1778	149.619	105.644	-0.0372261	0.438012	-0.0849887	0.93227	0.998069	Atf6b
ENSMUSG00000015467	0	3.5479	23.4452	4.2924	7.89091	3.98723	1.13698	1.25379	5.6943	-0.670016	0.882335	-0.759367	0.447633	NA	Egfl8
ENSMUSG00000015468	0	0	0	0	0	0	0	0	0	NA	NA	NA	NA	NA	Notch4
ENSMUSG00000015474	46.2252	77.4626	85.4075	34.3392	48.2222	23.9234	42.0683	63.5255	52.6467	-0.406447	0.490103	-0.82931	0.406929	0.998069	Ppt2
ENSMUSG00000015476	7.84956	21.2874	8.37329	11.4464	21.9192	30.5688	11.3698	19.2248	16.5049	0.623672	0.647352	0.96342	0.335337	0.998069	Prrt1
ENSMUSG00000015478	0	4.73054	10.0479	12.8772	1.75354	6.64538	4.54793	0	5.07532	-0.632014	0.896059	-0.705327	0.480607	NA	Rnf5
ENSMUSG00000015484	0	0	0	0	0	0	0	0	0	NA	NA	NA	NA	NA	Fam163a
ENSMUSG00000015488	23.5487	18.9222	3.34932	38.6316	12.2747	23.9234	35.2464	43.8827	24.9724	0.383858	0.643797	0.59624	0.551015	0.998069	Cacfd1
ENSMUSG00000015501	39.2478	34.8877	63.637	17.1696	28.9333	50.5049	64.808	22.1503	40.1673	0.0874013	0.543448	0.160827	0.872229	0.998069	Hivep2
ENSMUSG00000015519	0	0	0	0	0	0	0	0	0	NA	NA	NA	NA	NA	2310057J18Rik
ENSMUSG00000015522	34.0148	8.27844	8.37329	4.2924	35.0707	6.64538	17.0547	14.6276	16.0447	0.325535	0.717351	0.453802	0.649971	0.998069	Arnt
ENSMUSG00000015533	0	0	0	0	0	0	0	0	0	NA	NA	NA	NA	NA	Itga2
ENSMUSG00000015536	12.2104	26.018	8.37329	4.2924	62.2505	25.2524	32.9725	24.6579	24.5034	1.25992	0.629938	2.00007	0.0454924	0.890609	Mocs2
ENSMUSG00000015542	11.3383	10.6437	0	2.8616	11.398	75.7573	5.68491	44.3007	20.2481	1.84373	0.760872	2.42318	0.0153855	0.633947	Nat9
ENSMUSG00000015568	3718.95	2883.85	1068.43	2383.71	2382.18	1354.33	1692.97	4846.33	2541.34	0.0295973	0.427585	0.0692197	0.944815	0.998069	Lpl
ENSMUSG00000015575	101.172	109.394	55.2637	54.3704	78.0323	45.1886	39.7944	80.2427	70.4322	-0.371159	0.453563	-0.818318	0.413176	0.998069	Atp6v0e
ENSMUSG00000015579	0	0	0	0	0	0	0	0	0	NA	NA	NA	NA	NA	Nkx2-5
ENSMUSG00000015597	20.06	42.5748	0	38.6316	25.4263	27.9106	20.4657	43.8827	27.369	0.172698	0.68245	0.253056	0.800225	0.998069	Zfp318
ENSMUSG00000015599	0.872173	0	0	0	0	0	0	0	0.109022	-0.209973	0.734588	-0.285838	0.775002	NA	Ttbk1
ENSMUSG00000015605	47.9695	32.5224	56.9384	74.4017	62.2505	35.8851	126.205	30.9269	58.3874	0.247569	0.518514	0.477459	0.633035	0.998069	Srf
ENSMUSG00000015619	0	0	0	0	0	0	0	1.25379	0.156724	0.270089	0.736339	0.3668	0.713769	NA	Gata3
ENSMUSG00000015627	0	0	0	0	0	0	0	0	0	NA	NA	NA	NA	NA	Gata5
ENSMUSG00000015647	0	0	0	0	0	0	0	0	0	NA	NA	NA	NA	NA	Lama5
ENSMUSG00000015652	0	0	0	0	0	3.98723	0	0	0.498404	0.4401	0.738671	0.5958	0.551309	NA	Steap1
ENSMUSG00000015653	0.872173	8.86976	0	2.8616	0	13.2908	4.54793	0	3.80528	0.199983	0.903293	0.221393	0.824786	NA	Steap2
ENSMUSG00000015656	196.239	465.958	88.7569	187.435	156.941	136.895	93.2325	233.623	194.885	-0.556336	0.462619	-1.20258	0.229139	0.998069	Hspa8
ENSMUSG00000015659	0	7.09581	0	0	7.01414	19.9361	0	0	4.25576	0.726752	0.889103	0.817399	0.4137	NA	Serac1
ENSMUSG00000015665	0	0	0	0	0	0	0	0	0	NA	NA	NA	NA	NA	Awat1
ENSMUSG00000015668	14.8269	10.6437	0	0	7.01414	15.9489	9.09586	30.9269	11.0571	0.886171	0.827593	1.07078	0.284268	0.998069	Pdzd11
ENSMUSG00000015671	208.449	155.516	88.7569	167.404	192.889	95.6935	159.177	129.141	149.628	-0.102119	0.389465	-0.262203	0.793165	0.998069	Psma2
ENSMUSG00000015672	2.61652	7.09581	0	15.7388	5.26061	2.65815	2.27396	8.35862	5.50031	-0.276292	0.864498	-0.319598	0.749273	NA	Mrpl32
ENSMUSG00000015697	17.4435	4.73054	1.67466	0	2.6303	0	22.7396	8.77655	7.24939	0.297937	0.883613	0.337181	0.735981	0.998069	Setdb1
ENSMUSG00000015702	0	0	0	0	0	0	0	0	0	NA	NA	NA	NA	NA	Anxa9
ENSMUSG00000015709	0	1.77395	0	0	0	1.32908	0	3.34345	0.805809	0.272347	0.748533	0.363841	0.715977	NA	Arnt2
ENSMUSG00000015711	49.7139	37.8443	15.0719	32.9084	59.6202	50.5049	43.2053	37.6138	40.8103	0.434862	0.501646	0.866869	0.386014	0.998069	Prune
ENSMUSG00000015714	59.3078	41.3922	10.0479	44.3548	54.3596	18.6071	13.6438	49.7338	36.4309	-0.160512	0.599469	-0.267757	0.788887	0.998069	Cers2
ENSMUSG00000015721	0	0	0	0	0	0	0	0	0	NA	NA	NA	NA	NA	Nlrp5
ENSMUSG00000015733	114.255	109.985	50.2397	190.297	137.653	61.1375	71.6299	182.636	114.729	-0.0281174	0.470666	-0.0597395	0.952363	0.998069	Capza2
ENSMUSG00000015745	34.8869	34.8877	200.959	8.58481	27.1798	49.1758	43.2053	53.4951	56.5468	-0.581253	0.633028	-0.918211	0.358508	0.998069	Plekho1
ENSMUSG00000015747	0	5.32186	13.3973	14.308	7.01414	0	7.95887	8.35862	7.04485	-0.291905	0.869197	-0.335833	0.736997	0.998069	Vps45
ENSMUSG00000015748	9.59391	10.0524	40.1918	14.308	23.6727	13.2908	0	1.25379	14.0454	-0.688713	0.806778	-0.853659	0.393294	0.998069	Prpf3
ENSMUSG00000015749	93.3225	60.3144	46.8904	52.9396	102.582	35.8851	68.2189	91.5269	68.96	0.219087	0.459091	0.477218	0.633207	0.998069	Anp32e
ENSMUSG00000015750	20.06	5.91317	15.0719	1.4308	7.01414	17.278	4.54793	6.68689	9.75035	-0.207752	0.777031	-0.267366	0.789188	0.998069	Aph1a
ENSMUSG00000015755	29.6539	15.3742	92.1062	15.7388	35.0707	37.2141	35.2464	65.1972	40.7002	0.179893	0.587614	0.306142	0.759497	0.998069	Tab2
ENSMUSG00000015757	68.0295	52.0359	38.5171	58.6628	65.7576	54.4921	70.4929	56.4207	58.0511	0.169247	0.422088	0.400976	0.688438	0.998069	Ppil4
ENSMUSG00000015759	1.74435	11.235	0	34.3392	7.01414	5.3163	19.3287	15.8814	11.8574	0.01413	0.815855	0.0173193	0.986182	0.998069	Cnih1
ENSMUSG00000015766	26.1652	23.6527	0	15.7388	34.1939	22.5943	34.1095	26.3296	22.848	0.674914	0.672562	1.0035	0.315621	0.998069	Eps8
ENSMUSG00000015776	34.0148	5.91317	1.67466	18.6004	5.26061	22.5943	42.0683	10.4483	17.5718	0.308978	0.745633	0.414384	0.678593	0.998069	Med22
ENSMUSG00000015787	0	0	0	0	0	0	1.13698	0	0.142123	0.0974139	0.735096	0.132519	0.894574	NA	Abo
ENSMUSG00000015790	0	14.1916	0	8.58481	5.26061	0	10.2328	22.9862	7.65701	0.440321	0.891756	0.493768	0.62147	0.998069	Surf1
ENSMUSG00000015804	68.9017	82.1931	11.7226	37.2008	50.8525	10.6326	14.7808	114.931	48.9019	-0.0520495	0.647989	-0.0803247	0.935979	0.998069	Med28
ENSMUSG00000015806	54.0747	102.889	35.1678	77.2633	95.5677	70.441	96.6435	99.4675	78.9393	0.392375	0.433561	0.905004	0.365463	0.998069	Qdpr
ENSMUSG00000015812	0	0	0	0	0	0	0	0	0	NA	NA	NA	NA	NA	Gnrh1
ENSMUSG00000015829	1.74435	0	0	0	1.75354	2.65815	0	0	0.769504	0.24627	0.747154	0.329611	0.741694	NA	Tnr
ENSMUSG00000015837	396.839	227.066	313.161	323.361	204.287	276.448	309.259	277.088	290.939	-0.23186	0.323379	-0.716993	0.473379	0.998069	Sqstm1
ENSMUSG00000015839	366.313	260.771	621.298	221.774	87.6768	115.63	133.027	215.234	252.715	-1.33047	0.411144	-3.23603	0.00121205	0.191244	Nfe2l2
ENSMUSG00000015843	0	0	0	0	0	0	0	0	0	NA	NA	NA	NA	NA	Rxrg
ENSMUSG00000015846	139.548	202.231	38.5171	115.895	45.5919	66.4538	138.712	311.776	132.341	0.162387	0.546382	0.297204	0.76631	0.998069	Rxra
ENSMUSG00000015850	6.10521	9.46108	0	4.2924	7.01414	22.5943	5.68491	3.34345	7.31194	0.61555	0.832284	0.739591	0.459548	0.998069	Adamtsl4
ENSMUSG00000015852	0	0	0	31.4776	0	0	0	0	3.9347	-1.38048	0.850591	-1.62297	NA	NA	Fcrls
ENSMUSG00000015854	0	0	0	0	0	0	0	0	0	NA	NA	NA	NA	NA	Cd5l
ENSMUSG00000015869	8.72173	39.6183	36.8425	17.1696	16.6586	25.2524	9.09586	6.68689	20.0057	-0.714486	0.657987	-1.08587	0.277538	0.998069	Prpsap1
ENSMUSG00000015879	5.23304	0	11.7226	0	0	9.30353	0	0	3.2824	-0.317807	0.870839	-0.364944	0.715153	NA	Fam184b
ENSMUSG00000015880	8.72173	10.0524	0	1.4308	0	0	9.09586	2.92552	4.02829	-0.395222	0.905128	-0.436647	0.662367	NA	Ncapg
ENSMUSG00000015882	16.5713	7.68712	30.1438	10.0156	3.50707	13.2908	40.9314	9.19448	16.4177	0.0475243	0.719512	0.0660507	0.947337	0.998069	Lcorl
ENSMUSG00000015889	21.8043	37.253	5.02397	5.7232	60.497	5.3163	31.8355	22.5683	23.7527	0.615786	0.701844	0.877383	0.380279	0.998069	Lta4h
ENSMUSG00000015890	0	0	0	0	0	0	0	0	0	NA	NA	NA	NA	NA	Amdhd1
ENSMUSG00000015932	605.288	570.621	442.11	665.323	332.295	637.957	501.409	465.157	527.52	-0.23172	0.315872	-0.733588	0.4632	0.998069	Dstn
ENSMUSG00000015937	62.7965	49.6706	138.997	52.9396	42.0849	46.5177	26.1506	51.4055	58.8202	-0.791415	0.482186	-1.64131	0.100734	0.998069	H2afy
ENSMUSG00000015942	5.23304	29.5659	0	0	5.26061	98.3516	7.95887	8.77655	19.3933	1.17349	0.844555	1.38947	NA	NA	Gtf2ird2
ENSMUSG00000015943	6.97739	0	3.34932	20.0312	19.2889	11.9617	2.27396	13.7917	9.70927	0.46352	0.836391	0.55419	0.579449	0.998069	Bola1
ENSMUSG00000015944	13.0826	4.13922	0	1.4308	8.76768	1.32908	4.54793	0	4.16216	-0.207012	0.903438	-0.229138	0.818762	NA	Gatsl2
ENSMUSG00000015947	0	0	26.7945	31.4776	4.38384	17.278	0	8.35862	11.0366	-0.554851	0.889897	-0.623501	0.532956	0.998069	Fcgr1
ENSMUSG00000015950	603.544	247.171	480.627	553.72	226.206	386.761	377.478	187.651	382.895	-0.648702	0.378975	-1.71173	0.0869471	0.998069	Ncf1
ENSMUSG00000015957	0	0	0	0	0	0	0	0	0	NA	NA	NA	NA	NA	Wnt11
ENSMUSG00000015961	31.3982	12.4177	60.2877	1.4308	10.5212	46.5177	54.5751	15.8814	29.1287	0.223233	0.705847	0.316263	0.751803	0.998069	Adss
ENSMUSG00000015962	0	0	0	0	0	0	0	0	0	NA	NA	NA	NA	NA	1700016C15Rik
ENSMUSG00000015966	0	2.95659	0	7.15401	0	0	0	0	1.26382	-0.806668	0.75164	-1.07321	0.283177	NA	Il17rb
ENSMUSG00000015968	0	0	0	0	7.89091	0	0	0	0.986364	0.7191	0.749048	0.960018	0.337046	NA	Cacna1d
ENSMUSG00000015970	0	0	0	0	0	0	0	0	0	NA	NA	NA	NA	NA	Chdh
ENSMUSG00000015971	6.97739	6.50449	0	4.2924	11.398	2.65815	9.09586	5.01517	5.74268	0.421857	0.845471	0.498961	0.617807	NA	Actr8
ENSMUSG00000015980	0.872173	0	0	0	0	0	0	0	0.109022	-0.209973	0.734588	-0.285838	0.775002	NA	Lrrc27
ENSMUSG00000015981	1.74435	0	8.37329	12.8772	0	0	0	0	2.87436	-1.70527	0.881142	-1.93529	0.0529547	NA	Stk32c
ENSMUSG00000015994	46.2252	38.4356	23.4452	42.924	49.9758	45.1886	45.4793	49.3158	42.6237	0.301164	0.461521	0.652547	0.514048	0.998069	Fnta
ENSMUSG00000016018	63.6687	83.967	77.0343	153.096	21.9192	220.627	47.7532	73.9738	92.7548	-0.0506479	0.554423	-0.0913524	0.927213	0.998069	Skiv2l2
ENSMUSG00000016024	0	7.68712	0	4.2924	0	38.5432	13.6438	0.835862	8.1253	1.1537	0.898202	1.28446	0.198982	0.998069	Lbp
ENSMUSG00000016028	0	0	0	0	0	1.32908	0	0	0.166135	0.0974139	0.735096	0.132519	0.894574	NA	Celsr1
ENSMUSG00000016087	13.0826	7.09581	31.8185	14.308	0	2.65815	7.95887	34.2703	13.899	-0.370665	0.810603	-0.457271	0.647476	0.998069	Fli1
ENSMUSG00000016128	0	0	0	0	8.76768	0	0	3.76138	1.56613	0.932909	0.785394	1.18782	0.234903	NA	Stard13
ENSMUSG00000016150	0.872173	0	0	0	11.398	1.32908	19.3287	0	4.11599	1.86991	0.902504	2.07191	0.038274	NA	Tenm1
ENSMUSG00000016179	0	0	0	0	0	0	0	0	0	NA	NA	NA	NA	NA	Camk1g
ENSMUSG00000016181	34.0148	17.7395	13.3973	14.308	42.0849	31.8978	15.9177	21.7324	23.8865	0.416415	0.590485	0.705208	0.480681	0.998069	Diexf
ENSMUSG00000016194	20.9322	0	13.3973	10.0156	0.876768	0	7.95887	3.34345	7.06551	-1.12434	0.8816	-1.27534	0.202188	0.998069	Hsd11b1
ENSMUSG00000016200	0	0	0	0	0	0	0	0	0	NA	NA	NA	NA	NA	Syt14
ENSMUSG00000016206	6.97739	8.27844	0	0	1.75354	0	3.41095	0.417931	2.60478	-0.653483	0.898617	-0.727209	0.467098	NA	H2-M3
ENSMUSG00000016239	6.10521	0.591317	0	0	14.0283	3.98723	1.13698	9.19448	4.38044	1.11481	0.898745	1.24041	0.214823	NA	Lonrf3
ENSMUSG00000016252	82.8565	83.967	112.202	90.1405	189.382	79.7446	76.1778	142.096	107.071	0.387525	0.412763	0.938856	0.347805	0.998069	Atp5e
ENSMUSG00000016253	229.382	151.969	209.332	95.8637	87.6768	276.448	96.6435	325.15	184.058	0.18284	0.46262	0.395226	0.692676	0.998069	Nelfcd
ENSMUSG00000016255	0	0	0	0	0	0	0	0	0	NA	NA	NA	NA	NA	Tubb1
ENSMUSG00000016256	334.042	513.263	567.709	393.47	305.115	276.448	292.204	472.68	394.367	-0.407471	0.331391	-1.22958	0.218855	0.998069	Ctsz
ENSMUSG00000016257	49.7139	17.1482	41.8664	11.4464	41.2081	31.8978	39.7944	4.59724	29.7091	-0.0359172	0.6487	-0.055368	0.955845	0.998069	Slmo2
ENSMUSG00000016262	0	0	0	0	0	0	0	5.01517	0.626896	0.608889	0.744203	0.818176	NA	NA	Sertad4
ENSMUSG00000016283	3.48869	6.50449	0	7.15401	5.26061	0	0	3.34345	3.21891	-0.476446	0.905039	-0.526437	0.598585	NA	H2-M2
ENSMUSG00000016308	20.06	7.09581	36.8425	22.8928	44.7152	6.64538	2.27396	17.5531	19.7598	-0.206773	0.721805	-0.286467	0.77452	0.998069	Ube2a
ENSMUSG00000016319	12.2104	12.4177	38.5171	4.2924	47.3455	10.6326	4.54793	12.9559	17.8649	0.148124	0.729512	0.203046	0.839099	0.998069	Slc25a5
ENSMUSG00000016327	0	0	0	0	0	0	0	0	0	NA	NA	NA	NA	NA	Atp1b4
ENSMUSG00000016344	4.36087	4.73054	0	0	1.75354	2.65815	1.13698	0	1.83001	-0.307786	0.880284	-0.349644	0.726606	NA	Ppdpf
ENSMUSG00000016346	0.872173	1.18263	5.02397	0	2.6303	2.65815	5.68491	0	2.25652	0.290043	0.900513	0.322087	0.747387	NA	Kcnq2
ENSMUSG00000016349	0	0	0	22.8928	0	0	0	0	2.8616	-1.13469	0.818293	-1.38666	NA	NA	Eef1a2
ENSMUSG00000016356	0	2.95659	0	0	0	5.3163	0	1.67172	1.24308	0.278502	0.782902	0.35573	0.722043	NA	Col20a1
ENSMUSG00000016382	4.36087	8.86976	15.0719	15.7388	0	2.65815	0	9.19448	6.98675	-1.15508	0.867855	-1.33096	0.183203	0.998069	Pls3
ENSMUSG00000016386	0	0	0	0	1.75354	0	0	0	0.219192	0.269866	0.736337	0.366498	0.713993	NA	Mpped2
ENSMUSG00000016409	24.4209	33.1138	3.34932	0	19.2889	17.278	15.9177	10.4483	15.4771	0.00589441	0.770447	0.00765063	0.993896	0.998956	Nkap
ENSMUSG00000016427	52.3304	18.9222	0	24.3236	210.424	1.32908	52.3012	27.1655	48.3495	0.957316	0.886448	1.07995	0.280166	0.998069	Ndufa1
ENSMUSG00000016458	0	0	11.7226	14.308	8.76768	2.65815	0	0	4.68206	-0.518342	0.900553	-0.575581	0.564898	NA	Wt1
ENSMUSG00000016477	8.72173	1.18263	3.34932	0	11.398	0	20.4657	5.01517	6.26656	0.883507	0.882957	1.00062	0.317009	NA	E2f3
ENSMUSG00000016481	36.6313	28.3832	45.2158	35.77	26.303	33.2269	39.7944	11.7021	32.1283	-0.366232	0.538583	-0.679992	0.496509	0.998069	Cr1l
ENSMUSG00000016487	33.1426	39.6183	30.1438	25.7544	16.6586	47.8467	43.2053	43.0469	34.9271	0.198237	0.518992	0.381966	0.702487	0.998069	Ppfibp1
ENSMUSG00000016493	0	2.95659	0	0	0	1.32908	10.2328	0	1.81481	0.516532	0.823067	0.62757	0.530286	NA	Cd46
ENSMUSG00000016494	0	0	0	0	0	6.64538	4.54793	0	1.39916	0.824372	0.761609	1.08241	0.279071	NA	Cd34
ENSMUSG00000016495	40.9921	12.4177	72.0103	24.3236	34.1939	13.2908	21.6027	12.5379	28.9211	-0.747983	0.611801	-1.22259	0.221484	0.998069	Plgrkt
ENSMUSG00000016496	77.6234	41.3922	142.346	98.7253	69.2647	37.2141	94.3695	117.856	84.849	-0.14634	0.479052	-0.305479	0.760001	0.998069	Cd274
ENSMUSG00000016498	0	0	0	0	17.5354	0	2.27396	0	2.47617	1.22991	0.836051	1.47109	NA	NA	Pdcd1lg2
ENSMUSG00000016503	36.6313	20.1048	0	45.7856	1.75354	21.2652	7.95887	37.1958	21.3369	-0.440232	0.775967	-0.567333	0.570488	0.998069	Gtf3a
ENSMUSG00000016510	9.59391	6.50449	1.67466	2.8616	0	7.97446	0	0.417931	3.62838	-0.710867	0.904551	-0.785879	0.431939	NA	Mtif3
ENSMUSG00000016520	6.97739	10.0524	10.0479	34.3392	12.2747	1.32908	6.82189	14.6276	12.0588	-0.593712	0.751968	-0.789545	0.429794	0.998069	Lnx2
ENSMUSG00000016524	0	0	0	0	0	0	0	0	0	NA	NA	NA	NA	NA	Il19
ENSMUSG00000016526	0	0	0	0	0	2.65815	0	0	0.332269	0.269866	0.736337	0.366498	0.713993	NA	Dyrk3
ENSMUSG00000016528	382.012	182.126	527.517	476.457	349.83	260.499	367.245	160.485	338.271	-0.437935	0.396209	-1.10531	0.269024	0.998069	Mapkapk2
ENSMUSG00000016529	0	0	0	0	0	0	0	15.0455	1.88069	0.84901	0.764105	1.11112	NA	NA	Il10
ENSMUSG00000016534	125.593	125.951	199.284	128.772	156.065	54.4921	175.095	103.647	133.612	-0.226183	0.417487	-0.541771	0.587976	0.998069	Lamp2
ENSMUSG00000016541	132.57	146.055	103.829	71.5401	73.6485	108.984	65.945	121.618	103.024	-0.281942	0.404915	-0.6963	0.486241	0.998069	Atxn10
ENSMUSG00000016552	12.2104	4.73054	5.02397	0	0	1.32908	4.54793	17.1352	5.62214	0.050763	0.893242	0.0568301	0.954681	NA	Foxred2
ENSMUSG00000016554	56.6913	60.3144	142.346	68.6785	117.487	89.0481	80.7257	72.302	85.9491	0.13478	0.432065	0.311944	0.755083	0.998069	Eif3d
ENSMUSG00000016559	381.14	194.543	430.387	170.265	355.091	155.502	316.081	333.091	292.013	-0.016092	0.400569	-0.0401728	0.967955	0.998069	H3f3b
ENSMUSG00000016619	33.1426	32.5224	31.8185	60.0936	41.2081	42.5304	21.6027	45.5545	38.5591	-0.0468719	0.500406	-0.0936677	0.925373	0.998069	Nup50
ENSMUSG00000016624	0.872173	0	5.02397	0	0	0	0	0	0.737018	-0.647492	0.74153	-0.873183	0.382563	NA	Phf21b
ENSMUSG00000016626	0	0	0	0	0	0	0	0	0	NA	NA	NA	NA	NA	Nlrp14
ENSMUSG00000016637	0.872173	0	0	0	4.38384	7.97446	1.13698	1.25379	1.95266	1.33237	0.888347	1.49983	0.133659	NA	Ift27
ENSMUSG00000016664	42.7365	32.5224	30.1438	2.8616	18.4121	25.2524	21.6027	10.4483	22.9975	-0.456068	0.655314	-0.695954	0.486457	0.998069	Pacsin2
ENSMUSG00000016756	6.97739	0	30.1438	30.0468	0	0	0	0	8.39601	-3.10859	0.900474	-3.45216	0.00055611	0.129926	Cmah
ENSMUSG00000016757	8.72173	8.27844	0	10.0156	0	0	2.27396	14.2096	5.43742	-0.369877	0.901008	-0.410515	0.681428	NA	Ttll12
ENSMUSG00000016758	0	0	0	0	0	0	0	0	0	NA	NA	NA	NA	NA	Bik
ENSMUSG00000016763	0	0	0	0	0	0	0	0	0	NA	NA	NA	NA	NA	Scube1
ENSMUSG00000016831	61.9243	44.3488	21.7705	45.7856	31.5636	34.556	11.3698	28.0014	34.915	-0.655952	0.540796	-1.21294	0.225153	0.998069	Tox4
ENSMUSG00000016833	10.4661	10.0524	5.02397	22.8928	29.8101	7.97446	11.3698	13.3738	13.8704	0.310924	0.69677	0.446236	0.655427	0.998069	Mrps18c
ENSMUSG00000016918	0	0	0	0	0	7.97446	3.41095	0	1.42318	0.833472	0.763509	1.09163	0.274994	NA	Sulf1
ENSMUSG00000016921	22.6765	50.8533	10.0479	21.462	67.5111	39.8723	50.0272	20.0607	35.3139	0.640744	0.579681	1.10534	0.269013	0.998069	Srsf6
ENSMUSG00000016933	8.72173	26.018	16.7466	0	14.0283	13.2908	13.6438	38.8676	16.4146	0.492421	0.746183	0.659919	0.509306	0.998069	Plcg1
ENSMUSG00000016940	126.465	121.811	51.9144	114.464	14.0283	86.3899	54.5751	163.829	91.6847	-0.337868	0.548326	-0.616181	0.537775	0.998069	Kctd2
ENSMUSG00000016942	0	0	0	0	0	0	4.54793	0	0.568491	0.55732	0.741554	0.751557	0.452318	NA	Tmprss6
ENSMUSG00000016946	14.8269	6.50449	0	4.2924	8.76768	5.3163	2.27396	7.52275	6.18807	-0.083827	0.846252	-0.0990568	0.921093	NA	Kctd5
ENSMUSG00000016982	0	0	0	0	0	0	0	0	0	NA	NA	NA	NA	NA	Pom121l2
ENSMUSG00000016984	11.3383	1.18263	16.7466	4.2924	7.01414	2.65815	0	10.4483	6.71005	-0.44498	0.859386	-0.517789	0.604605	NA	Etaa1
ENSMUSG00000016995	123.849	4.13922	251.199	140.219	13.1515	97.0226	69.3559	7.52275	88.3072	-1.21253	0.694857	-1.745	0.0809845	0.998069	Matn4
ENSMUSG00000016998	0	0	0	0	0	0	0	0	0	NA	NA	NA	NA	NA	Svs4
ENSMUSG00000017000	0	0	0	0	0	0	0	0	0	NA	NA	NA	NA	NA	Svs6
ENSMUSG00000017002	335.787	302.163	442.11	372.008	496.251	309.675	276.287	260.789	349.384	-0.106939	0.332472	-0.321648	0.74772	0.998069	Slpi
ENSMUSG00000017003	0	0	0	0	0	0	0	0	0	NA	NA	NA	NA	NA	Svs3a
ENSMUSG00000017004	0	0	0	0	0	0	0	0	0	NA	NA	NA	NA	NA	Svs5
ENSMUSG00000017007	6.97739	0	31.8185	7.15401	0	5.3163	6.82189	0	7.26101	-1.05554	0.899723	-1.17319	0.240721	0.998069	Rbpjl
ENSMUSG00000017009	40.9921	15.3742	234.452	0	7.89091	19.9361	22.7396	3.76138	43.1433	-1.83692	0.773007	-2.37633	0.0174857	0.665418	Sdc4
ENSMUSG00000017049	0	0	0	0	0	0	0	0	0	NA	NA	NA	NA	NA	Ccdc70
ENSMUSG00000017057	11.3383	5.32186	28.4692	35.77	10.5212	7.97446	14.7808	20.0607	16.7796	-0.46144	0.683084	-0.675524	0.499343	0.998069	Il13ra1
ENSMUSG00000017064	0	0	0	0	0	0	0	0	0	NA	NA	NA	NA	NA	Prl5a1
ENSMUSG00000017119	7.84956	12.4177	28.4692	8.58481	7.89091	11.9617	2.27396	7.10482	10.8191	-0.756667	0.736803	-1.02696	0.304439	0.998069	Nbr1
ENSMUSG00000017132	47.0974	32.5224	13.3973	2.8616	32.4404	14.6198	40.9314	28.8372	26.5884	0.223249	0.654809	0.340937	0.733151	0.998069	Cyth1
ENSMUSG00000017144	12.2104	14.7829	1.67466	2.8616	2.6303	19.9361	46.6163	17.5531	14.7832	1.07653	0.764274	1.40857	0.158963	0.998069	Rnd3
ENSMUSG00000017146	0	7.68712	1.67466	0	5.26061	0	0	0	1.8278	-0.248306	0.822975	-0.301718	0.762867	NA	Brca1
ENSMUSG00000017165	0	0	0	0	0	0	0	0	0	NA	NA	NA	NA	NA	Gast
ENSMUSG00000017167	0	5.91317	0	0	0	0	6.82189	0	1.59188	0.0329837	0.768368	0.042927	0.96576	NA	Cntnap1
ENSMUSG00000017176	27.9095	10.6437	15.0719	25.7544	27.1798	7.97446	5.68491	28.8372	18.632	-0.134554	0.66732	-0.201633	0.840204	0.998069	Nt5c3b
ENSMUSG00000017188	17.4435	17.7395	85.4075	11.4464	28.0566	41.2014	37.5204	98.2137	42.1286	0.575796	0.618381	0.931134	0.351784	0.998069	Coa3
ENSMUSG00000017195	0	0	0	0	0	0	0	0	0	NA	NA	NA	NA	NA	Zpbp2
ENSMUSG00000017204	10.4661	5.91317	1.67466	32.9084	0	2.65815	19.3287	10.4483	10.4247	-0.439195	0.841381	-0.521993	0.601675	0.998069	Gsdma
ENSMUSG00000017210	3.48869	2.95659	0	12.8772	1.75354	3.98723	1.13698	2.92552	3.64072	-0.56508	0.892208	-0.63335	0.526505	NA	Med24
ENSMUSG00000017211	0	0	5.02397	4.2924	10.5212	5.3163	6.82189	0	3.99697	0.645329	0.904977	0.71309	0.47579	NA	Gsdma2
ENSMUSG00000017221	186.645	136.594	107.178	158.819	142.036	95.6935	127.342	145.858	137.521	-0.196362	0.358034	-0.548446	0.583386	0.998069	Psmd3
ENSMUSG00000017264	19.1878	30.1572	0	24.3236	1.75354	59.8084	48.8902	52.2414	29.5453	0.882842	0.74366	1.18716	0.235165	0.998069	Exosc10
ENSMUSG00000017286	6.97739	10.6437	10.0479	21.462	7.01414	18.6071	11.3698	33.0165	14.8923	0.445452	0.687498	0.647931	0.517029	0.998069	Glod4
ENSMUSG00000017288	11.3383	52.0359	28.4692	62.9553	31.5636	35.8851	17.0547	44.3007	35.4503	-0.228079	0.575994	-0.395974	0.692124	0.998069	Vps53
ENSMUSG00000017291	287.817	231.205	197.61	236.082	181.491	198.032	393.396	239.892	245.691	0.0825326	0.354226	0.232994	0.815766	0.998069	Taok1
ENSMUSG00000017299	33.1426	12.4177	20.0959	5.7232	9.64445	15.9489	21.6027	23.8221	17.7997	-0.00700021	0.657323	-0.0106496	0.991503	0.998671	Dnttip1
ENSMUSG00000017300	0	0	0	0	0	10.6326	0	0	1.32908	0.783779	0.752105	1.04211	0.297359	NA	Tnnc2
ENSMUSG00000017307	21.8043	1.77395	5.02397	4.2924	21.9192	9.30353	10.2328	8.35862	10.3386	0.443943	0.774766	0.573003	0.566643	0.998069	Acot8
ENSMUSG00000017309	0	0	0	0	0	0	0	3.34345	0.417931	0.498656	0.739848	0.673998	0.500312	NA	Cd300lg
ENSMUSG00000017310	0	0	0	0	0	0	0	0	0	NA	NA	NA	NA	NA	Spint4
ENSMUSG00000017311	0	0	0	0	0	0	0	0	0	NA	NA	NA	NA	NA	Pyy
ENSMUSG00000017314	0	0	0	0	0	0	0	0	0	NA	NA	NA	NA	NA	Mpp2
ENSMUSG00000017316	0	0	0	0	0	0	0	0	0	NA	NA	NA	NA	NA	Ppy
ENSMUSG00000017344	0	0	0	0	0	0	0	0	0	NA	NA	NA	NA	NA	Vtn
ENSMUSG00000017376	30.5261	15.9656	3.34932	38.6316	4.38384	9.30353	7.95887	39.2855	18.6755	-0.408003	0.730154	-0.55879	0.576305	0.998069	Nlk
ENSMUSG00000017386	0	0	48.5651	1.4308	6.13737	0	0	0	7.01666	-0.60868	0.769086	-0.791433	NA	NA	Traf4
ENSMUSG00000017390	48.8417	31.9311	3.34932	21.462	36.8242	50.5049	30.6985	67.7048	36.4146	0.695703	0.600335	1.15886	0.246514	0.998069	Aldoc
ENSMUSG00000017400	1.74435	2.95659	0	0	11.398	10.6326	0	0.835862	3.44592	1.01979	0.904742	1.12717	0.259672	NA	Stac2
ENSMUSG00000017404	5.23304	10.6437	33.4932	55.8012	7.01414	2.65815	10.2328	5.01517	16.2614	-1.63787	0.726087	-2.25575	0.0240861	0.74924	Rpl19
ENSMUSG00000017405	6.97739	1.18263	23.4452	0	0	2.65815	1.13698	2.50758	4.73849	-1.24056	0.899558	-1.37908	0.167871	NA	Nek8
ENSMUSG00000017412	9.59391	2.36527	0	0	2.6303	3.98723	3.41095	0	2.74846	-0.143937	0.899658	-0.159991	0.872888	NA	Cacnb4
ENSMUSG00000017417	1.74435	0	0	0	0.876768	5.3163	0	5.85103	1.72356	0.8336	0.856143	0.973669	0.330221	NA	Plxdc1
ENSMUSG00000017418	12.2104	4.73054	0	8.58481	9.64445	7.97446	12.5068	2.08965	7.21764	0.208717	0.830017	0.251461	0.801458	0.998069	Arl5b
ENSMUSG00000017421	95.0669	122.403	63.637	98.7253	76.2788	46.5177	50.0272	109.916	82.8214	-0.394309	0.433563	-0.90946	0.363107	0.998069	Zfp207
ENSMUSG00000017428	40.12	31.3398	1.67466	11.4464	6.13737	29.2397	23.8766	24.24	21.0093	-0.0389255	0.704644	-0.0552414	0.955946	0.998069	Psmd11
ENSMUSG00000017446	0	0	0	0	0	1.32908	0	0	0.166135	0.0974139	0.735096	0.132519	0.894574	NA	C1qtnf1
ENSMUSG00000017453	0	0	0	0	0	0	0	0	0	NA	NA	NA	NA	NA	Pipox
ENSMUSG00000017466	58.4356	94.6108	13.3973	130.203	60.497	223.285	188.739	157.56	115.841	0.977596	0.531775	1.83836	0.0660091	0.991396	Timp2
ENSMUSG00000017478	197.983	175.621	61.9623	54.3704	95.5677	90.3772	135.301	185.561	124.593	0.039769	0.470033	0.0846089	0.932572	0.998069	Zc3h18
ENSMUSG00000017485	78.4956	39.6183	48.5651	80.1249	62.2505	39.8723	81.8627	62.6896	61.6849	0.00382518	0.449936	0.00850161	0.993217	0.998747	Top2b
ENSMUSG00000017491	2.61652	0	0	0	0	0	0	0	0.327065	-0.487661	0.73839	-0.660438	0.508973	NA	Rarb
ENSMUSG00000017493	0	0	33.4932	0	0	0	0	2.08965	4.44785	-1.22267	0.874279	-1.39849	NA	NA	Igfbp4
ENSMUSG00000017499	2.61652	0	0	0	0	0	6.82189	22.9862	4.05308	1.29852	0.893166	1.45383	0.145992	NA	Cdc6
ENSMUSG00000017548	11.3383	24.244	6.69863	18.6004	29.8101	22.5943	13.6438	29.6731	19.5753	0.551793	0.621757	0.887473	0.374824	0.998069	Suz12
ENSMUSG00000017550	5.23304	0	0	2.8616	0	7.97446	9.09586	6.68689	3.98148	0.772484	0.904942	0.853628	0.393311	NA	Atad5
ENSMUSG00000017561	20.06	47.3054	28.4692	14.308	65.7576	22.5943	90.9586	45.5545	41.8759	0.908848	0.553573	1.64179	0.100634	0.998069	Crlf3
ENSMUSG00000017588	0	0	0	0	0	0	0	0	0	NA	NA	NA	NA	NA	Krt27
ENSMUSG00000017607	1.74435	0	21.7705	0	0	10.6326	0	2.92552	4.63413	-0.345724	0.899999	-0.384138	0.700876	NA	Tns4
ENSMUSG00000017615	59.3078	15.3742	18.4212	24.3236	25.4263	41.2014	14.7808	30.9269	28.7203	-0.0631483	0.590957	-0.106858	0.914902	0.998069	Tnfaip1
ENSMUSG00000017631	136.931	109.985	165.791	148.803	179.737	51.834	98.9174	73.9738	120.747	-0.440767	0.42676	-1.03282	0.301686	0.998069	Abr
ENSMUSG00000017639	6.10521	5.91317	0	1.4308	13.1515	5.3163	21.6027	0	6.68996	0.905229	0.885504	1.02228	0.30665	NA	Rab11fip4
ENSMUSG00000017652	0	0.591317	45.2158	7.15401	0	1.32908	1.13698	0	6.92839	-2.12733	0.903041	-2.35574	0.0184857	0.6695	Cd40
ENSMUSG00000017664	17.4435	17.1482	25.1199	10.0156	5.26061	21.2652	10.2328	22.1503	16.0795	-0.19671	0.662237	-0.297039	0.766437	0.998069	Slc35c2
ENSMUSG00000017667	0	1.77395	0	0	6.13737	2.65815	0	0.417931	1.37343	0.622232	0.828532	0.751006	0.452649	NA	Zfp334
ENSMUSG00000017670	6.10521	14.1916	15.0719	51.5088	24.5495	25.2524	4.54793	41.3752	22.8253	0.137619	0.690479	0.199309	0.842021	0.998069	Elmo2
ENSMUSG00000017677	81.1121	34.8877	60.2877	31.4776	39.4546	17.278	14.7808	61.8538	42.6415	-0.552386	0.559733	-0.986874	0.323704	0.998069	Wsb1
ENSMUSG00000017679	7.84956	0.591317	3.34932	0	1.75354	0	4.54793	4.59724	2.83611	-0.0481182	0.905076	-0.0531649	0.957601	NA	Ttpal
ENSMUSG00000017686	29.6539	18.9222	15.0719	1.4308	44.7152	15.9489	21.6027	14.2096	20.1944	0.452815	0.686772	0.659338	0.509679	0.998069	Rhot1
ENSMUSG00000017688	0	0	0	0	0	0	0	0	0	NA	NA	NA	NA	NA	Hnf4g
ENSMUSG00000017692	0	1.18263	0	0	0	0	0	0	0.147829	-0.331228	0.73581	-0.450154	0.652599	NA	Rhbdl3
ENSMUSG00000017697	0	0	0	0	0	0	0	0	0	NA	NA	NA	NA	NA	Ada
ENSMUSG00000017707	504.116	352.425	294.74	349.115	232.343	192.716	277.424	446.35	331.154	-0.367097	0.358164	-1.02494	0.305391	0.998069	Serinc3
ENSMUSG00000017713	0.872173	4.13922	16.7466	5.7232	7.01414	7.97446	15.9177	0.417931	7.35068	0.138571	0.847833	0.163442	0.870171	0.998069	Tha1
ENSMUSG00000017715	19.1878	11.235	65.3116	24.3236	21.0424	6.64538	6.82189	2.92552	19.6867	-1.36285	0.698383	-1.95144	0.0510049	0.910224	Pgs1
ENSMUSG00000017716	43.6087	49.0793	45.2158	18.6004	92.9374	29.2397	25.0136	50.5696	44.2831	0.304656	0.540252	0.563915	0.572812	0.998069	Birc5
ENSMUSG00000017718	0	4.73054	0	0	0	0	0	0	0.591317	-0.655265	0.741776	-0.883372	0.377035	NA	Afmid
ENSMUSG00000017720	0	0	0	0	0	0	0	0	0	NA	NA	NA	NA	NA	Trp53tg5
ENSMUSG00000017721	253.802	190.995	584.456	354.839	212.178	532.96	445.697	141.261	339.523	-0.0514185	0.448591	-0.114622	0.908745	0.998069	Pigt
ENSMUSG00000017723	16.5713	16.5569	0	14.308	31.5636	584.793	85.2737	17.5531	95.8275	2.48377	0.861167	2.88419	NA	NA	Wfdc2
ENSMUSG00000017724	0	0	0	0	0	0	0	0	0	NA	NA	NA	NA	NA	Etv4
ENSMUSG00000017733	0	0	0	0	0	0	0	0	0	NA	NA	NA	NA	NA	Eppin
ENSMUSG00000017734	27.9095	15.3742	6.69863	10.0156	0	0	20.4657	0.417931	10.1102	-0.980963	0.871884	-1.12511	0.260544	0.998069	Dbndd2
ENSMUSG00000017737	230.254	1.77395	50.2397	316.207	4.38384	6.64538	164.862	0	96.7958	-0.826818	0.904133	-0.914487	0.360461	0.998069	Mmp9
ENSMUSG00000017740	0	0	0	0	0	0	0	0	0	NA	NA	NA	NA	NA	Slc12a5
ENSMUSG00000017747	0.872173	5.32186	0	8.58481	12.2747	0	0	2.92552	3.74739	0.0253637	0.904799	0.0280324	0.977636	NA	Ghdc
ENSMUSG00000017754	82.8565	73.9147	61.9623	85.8481	73.6485	14.6198	51.1642	70.2124	64.2783	-0.486184	0.489463	-0.993301	0.320563	0.998069	Pltp
ENSMUSG00000017756	23.5487	23.6527	3.34932	10.0156	55.2364	13.2908	22.7396	22.5683	21.8002	0.740195	0.661528	1.11892	0.263176	0.998069	Slc12a7
ENSMUSG00000017760	482.312	452.358	535.89	497.919	450.659	514.352	610.559	516.145	507.524	0.0860417	0.278054	0.309442	0.756985	0.998069	Ctsa
ENSMUSG00000017764	7.84956	5.91317	0	0	7.89091	0	0	0	2.70671	-0.289231	0.864291	-0.334645	0.737893	NA	Zswim1
ENSMUSG00000017765	20.06	36.6617	8.37329	5.7232	30.6869	6.64538	25.0136	19.2248	19.0486	0.146617	0.680466	0.215466	0.829404	0.998069	Slc12a4
ENSMUSG00000017767	0	0	0	0	0	0	0	0	0	NA	NA	NA	NA	NA	Spata25
ENSMUSG00000017774	26.1652	5.91317	31.8185	12.8772	35.0707	31.8978	26.1506	20.0607	23.7442	0.499815	0.611926	0.81679	0.414049	0.998069	Myo1c
ENSMUSG00000017776	32.2704	15.9656	26.7945	18.6004	37.701	29.2397	15.9177	51.4055	28.4869	0.4787	0.561999	0.851781	0.394336	0.998069	Crk
ENSMUSG00000017778	0.872173	9.46108	1.67466	0	27.1798	5.3163	17.0547	15.0455	9.57553	1.6382	0.823488	1.98935	0.0466627	0.901043	Cox7c
ENSMUSG00000017781	143.036	130.681	174.164	138.788	106.089	102.339	90.9586	138.335	128.049	-0.398514	0.347951	-1.14532	0.252078	0.998069	Pitpna
ENSMUSG00000017801	1.74435	13.009	51.9144	10.0156	15.7818	7.97446	11.3698	9.19448	15.1255	-0.597007	0.74503	-0.801319	0.422947	0.998069	Mlx
ENSMUSG00000017802	30.5261	24.244	63.637	38.6316	23.6727	25.2524	17.0547	36.36	32.4223	-0.531904	0.535462	-0.993355	0.320537	0.998069	Fam134c
ENSMUSG00000017817	0	4.73054	0	0	0	0	0	0	0.591317	-0.655265	0.741776	-0.883372	0.377035	NA	Jph2
ENSMUSG00000017830	0	8.27844	0	4.2924	1.75354	2.65815	2.27396	0	2.40706	-0.408625	0.893752	-0.457202	0.647526	NA	Dhx58
ENSMUSG00000017831	0	0	0	0	0	1.32908	5.68491	1.25379	1.03347	0.756073	0.759273	0.995784	0.319355	NA	Rab5a
ENSMUSG00000017832	0	0	0	0	0	0	0	0	0	NA	NA	NA	NA	NA	Hspb9
ENSMUSG00000017837	40.12	46.7141	30.1438	55.8012	26.303	62.4666	52.3012	42.211	44.5076	0.0690852	0.480614	0.143744	0.885703	0.998069	Nkiras2
ENSMUSG00000017843	28.7817	56.1751	53.589	17.1696	17.5354	58.4793	48.8902	64.7793	43.175	0.253606	0.547283	0.463391	0.643084	0.998069	Ppp2r5c
ENSMUSG00000017858	10.4661	22.4701	0	10.0156	3.50707	15.9489	11.3698	16.7172	11.3118	0.0850588	0.783884	0.108509	0.913592	0.998069	Ift52
ENSMUSG00000017861	2.61652	0	1.67466	0	0	0	6.82189	5.85103	2.12051	0.558436	0.870954	0.641178	0.521407	NA	Mybl2
ENSMUSG00000017868	0	0	0	0	0	0	0	0	0	NA	NA	NA	NA	NA	Sgk2
ENSMUSG00000017897	0	0	20.0959	4.2924	0	38.5432	7.95887	0.835862	8.96578	0.524663	0.902192	0.581543	0.560875	0.998069	Eya2
ENSMUSG00000017922	0	0	0	0	0	0	0	0	0	NA	NA	NA	NA	NA	Prl3c1
ENSMUSG00000017929	13.0826	26.018	16.7466	24.3236	28.9333	6.64538	15.9177	25.0758	19.5929	-0.0449588	0.6258	-0.0718422	0.942728	0.998069	B4galt5
ENSMUSG00000017943	0.872173	0	0	0	0	0	0	0	0.109022	-0.209973	0.734588	-0.285838	0.775002	NA	Gdap1l1
ENSMUSG00000017950	0	0	0	0	0	0	0	0	0	NA	NA	NA	NA	NA	Hnf4a
ENSMUSG00000017969	0	0	0	0	0	0	0	0	0	NA	NA	NA	NA	NA	Ptgis
ENSMUSG00000017978	0	4.13922	10.0479	4.2924	0	7.97446	5.68491	0	4.01737	-0.220419	0.904958	-0.243568	0.807565	NA	Cadps2
ENSMUSG00000017999	61.0521	76.8712	20.0959	28.616	29.8101	71.7701	60.26	60.182	51.0822	0.207193	0.52054	0.398035	0.690604	0.998069	Ddx27
ENSMUSG00000018001	114.255	157.882	219.38	283.299	153.434	401.381	258.095	175.949	220.459	0.333592	0.409655	0.814325	0.415459	0.998069	Cyth3
ENSMUSG00000018008	107.277	94.6108	184.212	207.466	118.364	147.527	122.794	183.472	145.715	-0.0405237	0.387553	-0.104563	0.916723	0.998069	Cyth4
ENSMUSG00000018012	1.74435	17.7395	18.4212	7.15401	17.5354	6.64538	11.3698	6.68689	10.9121	-0.0702612	0.7541	-0.0931724	0.925767	0.998069	Rac3
ENSMUSG00000018040	12.2104	18.3308	10.0479	32.9084	23.6727	27.9106	7.95887	19.2248	19.0331	0.0868759	0.63721	0.136338	0.891554	0.998069	Rrp7a
ENSMUSG00000018042	245.081	198.683	229.428	170.265	261.277	237.905	295.615	262.461	237.589	0.31598	0.308481	1.02431	0.305688	0.998069	Cyb5r3
ENSMUSG00000018068	19.1878	8.27844	6.69863	22.8928	3.50707	5.3163	13.6438	10.0303	11.1944	-0.641569	0.728699	-0.88043	0.378626	0.998069	Ints2
ENSMUSG00000018076	80.2399	46.1227	80.3836	60.0936	65.7576	47.8467	67.0819	83.1682	66.3368	-0.00366134	0.422987	-0.00865592	0.993094	0.998747	Med13l
ENSMUSG00000018102	5.23304	12.4177	31.8185	0	19.2889	15.9489	11.3698	34.2703	16.2934	0.574084	0.755438	0.759935	0.447293	0.998069	Hist1h2bc
ENSMUSG00000018126	0	0	0	0	0	0	0	0	0	NA	NA	NA	NA	NA	Baiap2l2
ENSMUSG00000018143	27.9095	9.46108	78.7089	4.2924	9.64445	37.2141	32.9725	19.2248	27.4285	-0.223548	0.691353	-0.323348	0.746432	0.998069	Mafk
ENSMUSG00000018160	26.1652	24.244	15.0719	44.3548	31.5636	42.5304	70.4929	69.3765	40.4749	0.879162	0.518751	1.69477	0.0901198	0.998069	Med1
ENSMUSG00000018166	0	0	0	0	0	0	0	0	0	NA	NA	NA	NA	NA	Erbb3
ENSMUSG00000018167	20.06	15.3742	11.7226	25.7544	61.3737	30.5688	18.1917	32.1807	26.9033	0.858343	0.574844	1.49317	0.135391	0.998069	Stard3
ENSMUSG00000018168	0	0	0	0	0	0	0	0	0	NA	NA	NA	NA	NA	Ikzf3
ENSMUSG00000018169	0	0	0	0	0	5.3163	3.41095	4.17931	1.61332	1.14624	0.829371	1.38205	0.166955	NA	Mfng
ENSMUSG00000018171	108.149	108.211	105.503	90.1405	107.842	93.0353	47.7532	64.7793	90.6768	-0.37719	0.400286	-0.9423	0.346039	0.998069	Vmp1
ENSMUSG00000018189	14.8269	17.1482	8.37329	7.15401	7.89091	5.3163	15.9177	46.3903	15.3772	0.543435	0.716797	0.758143	0.448365	0.998069	Uchl5
ENSMUSG00000018196	33.1426	52.0359	8.37329	5.7232	41.2081	9.30353	35.2464	63.5255	31.0698	0.479484	0.664803	0.721243	0.47076	0.998069	Glrx2
ENSMUSG00000018199	22.6765	23.0614	0	0	7.89091	22.5943	9.09586	24.24	13.6949	0.317145	0.821999	0.385821	0.699629	0.998069	Trove2
ENSMUSG00000018209	131.698	81.6018	127.274	216.051	58.7434	144.869	118.246	101.975	122.557	-0.369331	0.422579	-0.873993	0.382122	0.998069	Stk4
ENSMUSG00000018211	0	0	0	0	0	0	0	0	0	NA	NA	NA	NA	NA	Wfdc15b
ENSMUSG00000018217	10.4661	9.46108	0	0	0	1.32908	10.2328	2.50758	4.24958	-0.278591	0.905095	-0.307803	0.758232	NA	Pmp22
ENSMUSG00000018238	0	0	0	0	0	0	1.13698	0	0.142123	0.0974139	0.735096	0.132519	0.894574	NA	Gdf9
ENSMUSG00000018239	5.23304	11.235	0	2.8616	40.3313	13.2908	4.54793	3.34345	10.1054	1.12777	0.825627	1.36595	0.171954	0.998069	Zcchc10
ENSMUSG00000018259	0	0	0	0	0	0	0	0	0	NA	NA	NA	NA	NA	Prl8a2
ENSMUSG00000018263	0	0	3.34932	0	0.876768	13.2908	1.13698	0	2.33173	0.752559	0.86788	0.867123	0.385875	NA	Tbx5
ENSMUSG00000018286	156.991	167.934	125.599	188.866	327.911	221.956	242.177	94.4524	190.736	0.443418	0.400117	1.10822	0.267766	0.998069	Psmb6
ENSMUSG00000018287	72.3904	144.873	154.069	93.0021	119.24	86.3899	160.314	96.542	115.853	-0.00528987	0.40246	-0.0131439	0.989513	0.998069	Spag7
ENSMUSG00000018293	29.6539	40.2096	11.7226	37.2008	116.61	6.64538	39.7944	7.10482	36.1177	0.420928	0.689484	0.610497	0.541533	0.998069	Pfn1
ENSMUSG00000018322	1.74435	26.6093	16.7466	20.0312	22.796	19.9361	23.8766	35.1062	20.8558	0.544997	0.663645	0.821218	0.411522	0.998069	Tomm34
ENSMUSG00000018326	330.554	293.293	179.188	383.455	260.4	318.978	210.342	405.811	297.753	0.0110676	0.356441	0.0310504	0.975229	0.998069	Ywhab
ENSMUSG00000018334	22.6765	16.5569	73.6849	37.2008	27.1798	47.8467	48.8902	8.77655	35.3516	-0.151557	0.610428	-0.24828	0.803918	0.998069	Ksr1
ENSMUSG00000018339	0	0	0	0	2.6303	1.32908	6.82189	2.08965	1.60887	1.3222	0.857937	1.54114	0.123284	NA	Gpx3
ENSMUSG00000018340	40.9921	42.5748	35.1678	101.587	56.1131	95.6935	69.3559	10.4483	56.4916	0.0573346	0.573445	0.0999828	0.920358	0.998069	Anxa6
ENSMUSG00000018341	15.6991	4.13922	11.7226	7.15401	9.64445	11.9617	1.13698	11.7021	9.14502	-0.115222	0.774428	-0.148784	0.881724	0.998069	Il12rb2
ENSMUSG00000018347	77.6234	17.7395	1.67466	5.7232	18.4121	5.3163	18.1917	20.4786	20.6449	-0.566395	0.751853	-0.753331	0.451251	0.998069	Zkscan6
ENSMUSG00000018362	0	0	0	0	0	0	0	0	0	NA	NA	NA	NA	NA	Kpna2
ENSMUSG00000018363	17.4435	28.3832	0	5.7232	31.5636	10.6326	10.2328	45.5545	18.6917	0.701892	0.7505	0.935232	0.349669	0.998069	Smurf2
ENSMUSG00000018372	6.10521	10.0524	0	0	0	3.98723	9.09586	7.10482	4.54319	0.144521	0.903327	0.159987	0.872891	NA	Cep95
ENSMUSG00000018377	56.6913	50.262	8.37329	74.4017	28.9333	57.1503	28.4246	28.0014	41.5297	-0.379618	0.571534	-0.66421	0.506556	0.998069	Vezf1
ENSMUSG00000018378	0	3.5479	0	4.2924	10.5212	41.2014	2.27396	2.50758	8.04305	1.72877	0.872895	1.9805	0.047647	0.901043	Cuedc1
ENSMUSG00000018379	49.7139	69.1841	45.2158	44.3548	120.117	54.4921	36.3834	28.8372	56.0373	0.176753	0.511456	0.345587	0.729653	0.998069	Srsf1
ENSMUSG00000018381	20.9322	13.6003	11.7226	15.7388	55.2364	25.2524	10.2328	25.0758	22.2239	0.777583	0.61926	1.25566	0.209238	0.998069	Abi3
ENSMUSG00000018387	0	0	0	0	0	0	1.13698	0	0.142123	0.0974139	0.735096	0.132519	0.894574	NA	Shroom1
ENSMUSG00000018395	11.3383	7.68712	30.1438	35.77	17.5354	55.8212	2.27396	18.8069	22.4221	0.1327	0.709474	0.187039	0.85163	0.998069	Kif3a
ENSMUSG00000018398	12.2104	45.5314	6.69863	24.3236	33.3172	3.98723	27.2876	31.7627	23.1399	0.0914334	0.677848	0.134888	0.892701	0.998069	2017-09-08
ENSMUSG00000018401	6.10521	1.77395	0	0	15.7818	14.6198	0	2.08965	5.04631	1.04883	0.901987	1.1628	0.244913	NA	Mtmr4
ENSMUSG00000018405	5.23304	1.77395	23.4452	12.8772	6.13737	17.278	0	19.2248	10.7462	0.013898	0.82381	0.0168704	0.98654	0.998069	Mrm1
ENSMUSG00000018411	4.36087	0	0	0	0	0	0	8.35862	1.58994	0.22453	0.771795	0.290918	NA	NA	Mapt
ENSMUSG00000018412	45.353	38.4356	65.3116	58.6628	44.7152	27.9106	37.5204	38.8676	44.5971	-0.431494	0.459298	-0.939463	0.347493	0.998069	Kansl1
ENSMUSG00000018415	12.2104	5.91317	0	1.4308	6.13737	0	2.27396	6.68689	4.33158	-0.214167	0.897193	-0.238708	0.811332	NA	Gid4
ENSMUSG00000018417	4.36087	9.46108	0	2.8616	25.4263	25.2524	9.09586	22.9862	12.4305	1.72066	0.752537	2.28648	0.0222261	0.723032	Myo1b
ENSMUSG00000018425	37.5035	41.3922	80.3836	30.0468	5.26061	31.8978	17.0547	39.2855	35.3531	-0.87943	0.594657	-1.47889	0.13917	0.998069	Dhx40
ENSMUSG00000018427	4.36087	3.5479	0	0	0	6.64538	6.82189	7.94069	3.66459	0.693924	0.904868	0.766879	0.443154	NA	Ypel2
ENSMUSG00000018428	1.74435	3.5479	0	0	5.26061	30.5688	5.68491	0	5.85081	1.49695	0.900946	1.66153	0.0966076	NA	Akap1
ENSMUSG00000018433	6.10521	17.1482	10.0479	24.3236	50.8525	37.2141	52.3012	14.2096	26.5253	1.23102	0.613229	2.00743	0.0447038	0.883521	Nol11
ENSMUSG00000018442	70.646	118.855	16.7466	28.616	23.6727	89.0481	51.1642	145.022	67.9713	0.338044	0.589178	0.573756	0.566133	0.998069	Derl2
ENSMUSG00000018446	26.1652	29.5659	20.0959	7.15401	42.9616	13.2908	31.8355	41.3752	26.5555	0.554347	0.597799	0.927315	0.353763	0.998069	C1qbp
ENSMUSG00000018449	0.872173	0	0	4.2924	15.7818	6.64538	6.82189	4.59724	4.87636	1.60522	0.887081	1.80955	0.0703656	NA	Rpain
ENSMUSG00000018451	0	0	0	0	0	0	0	0	0	NA	NA	NA	NA	NA	6330403K07Rik
ENSMUSG00000018459	0	9.46108	0	11.4464	4.38384	7.97446	0	0	4.15822	-0.354196	0.900624	-0.393279	0.694113	NA	Slc13a3
ENSMUSG00000018470	0	0	0	0	0	0	0	0	0	NA	NA	NA	NA	NA	Kcnab3
ENSMUSG00000018474	69.7739	120.629	85.4075	104.448	62.2505	248.537	81.8627	56.0027	103.614	0.210519	0.488151	0.431259	0.66628	0.998069	Chd3
ENSMUSG00000018476	83.7286	13.009	105.503	34.3392	3.50707	21.2652	67.0819	25.0758	44.1888	-0.852826	0.663519	-1.28531	0.198684	0.998069	Kdm6b
ENSMUSG00000018479	0	0	0	0	0	0	0	0	0	NA	NA	NA	NA	NA	1700125H20Rik
ENSMUSG00000018481	18.3156	20.1048	0	8.58481	8.76768	17.278	7.95887	2.92552	10.4919	-0.296504	0.797424	-0.371827	0.710022	0.998069	Appbp2
ENSMUSG00000018486	0	0	0	0	0	0	0	0	0	NA	NA	NA	NA	NA	Wnt9b
ENSMUSG00000018500	31.3982	8.27844	6.69863	20.0312	11.398	5.3163	15.9177	4.59724	12.9545	-0.68443	0.719819	-0.950836	0.341688	0.998069	Adora2b
ENSMUSG00000018501	189.262	211.692	303.113	231.79	137.653	297.713	234.218	243.236	231.084	-0.0329119	0.352363	-0.0934036	0.925583	0.998069	Ncor1
ENSMUSG00000018507	38.3756	69.1841	87.0822	35.77	70.1414	34.556	21.6027	46.8083	50.44	-0.367664	0.510386	-0.720365	0.471301	0.998069	Trpv2
ENSMUSG00000018509	7.84956	5.32186	1.67466	2.8616	8.76768	1.32908	3.41095	1.67172	4.11089	-0.161972	0.870408	-0.186088	0.852376	NA	Cenpv
ENSMUSG00000018537	3.48869	13.009	0	0	1.75354	11.9617	1.13698	10.4483	5.22477	0.31997	0.894896	0.35755	0.72068	NA	Pcgf2
ENSMUSG00000018541	64.5408	21.2874	75.3596	28.616	28.0566	83.7318	28.4246	65.1972	49.4017	0.109427	0.547833	0.199746	0.841679	0.998069	Cwc25
ENSMUSG00000018543	0	0	0	0	0	0	0	0	0	NA	NA	NA	NA	NA	1700001P01Rik
ENSMUSG00000018547	13.0826	7.68712	1.67466	7.15401	36.8242	0	9.09586	11.2841	10.8503	0.669405	0.818137	0.818206	0.413239	0.998069	Pip4k2b
ENSMUSG00000018548	31.3982	13.6003	26.7945	38.6316	21.0424	18.6071	9.09586	22.1503	22.665	-0.543047	0.591343	-0.918329	0.358447	0.998069	Trim37
ENSMUSG00000018554	0	0	0	14.308	0	0	0	0	1.7885	-0.831543	0.757204	-1.09818	NA	NA	Ybx2
ENSMUSG00000018559	62.7965	95.7934	48.5651	70.1093	88.5536	93.0353	73.9038	48.48	72.6546	0.110419	0.426412	0.258948	0.795675	0.998069	Ctdnep1
ENSMUSG00000018565	47.0974	27.2006	50.2397	84.4173	54.3596	35.8851	38.6574	56.0027	49.2325	-0.145112	0.485003	-0.299198	0.764789	0.998069	Elp5
ENSMUSG00000018566	0	0	0	0	0	1.32908	0	0	0.166135	0.0974139	0.735096	0.132519	0.894574	NA	Slc2a4
ENSMUSG00000018567	955.902	746.242	976.325	1154.66	621.628	677.829	696.97	599.731	803.661	-0.548013	0.279507	-1.96064	0.0499208	0.901043	Gabarap
ENSMUSG00000018569	5.23304	14.1916	0	8.58481	0	128.92	10.2328	12.12	22.4103	1.64243	0.836139	1.9643	0.0494955	0.901043	Cldn7
ENSMUSG00000018570	5.23304	0	0	0	0	0	0	0	0.65413	-0.671147	0.742396	-0.904028	0.365981	NA	2810408A11Rik
ENSMUSG00000018572	133.443	111.759	123.925	127.341	88.5536	85.0609	135.301	128.723	116.763	-0.170754	0.359756	-0.47464	0.635044	0.998069	Phf23
ENSMUSG00000018574	20.9322	16.5569	43.5411	51.5088	35.0707	42.5304	30.6985	42.6289	35.4334	0.192343	0.529912	0.362972	0.716626	0.998069	Acadvl
ENSMUSG00000018581	1.74435	2.95659	1.67466	12.8772	0	49.1758	0	5.01517	9.18047	0.875817	0.889313	0.984824	NA	NA	Dnah11
ENSMUSG00000018583	83.7286	76.2799	38.5171	121.618	114.857	35.8851	63.671	76.4813	76.3797	-0.124616	0.475605	-0.262016	0.793309	0.998069	G3bp1
ENSMUSG00000018585	88.0895	46.1227	58.613	161.681	122.747	58.4793	52.3012	68.1227	82.0196	-0.208062	0.480973	-0.432587	0.665315	0.998069	Atox1
ENSMUSG00000018589	0	0	0	0	0	0	0	0	0	NA	NA	NA	NA	NA	Glra2
ENSMUSG00000018593	1.74435	23.6527	30.1438	64.3861	2.6303	275.119	21.6027	205.622	78.1126	1.33793	0.863903	1.5487	0.121454	0.998069	Sparc
ENSMUSG00000018595	0	0	0	0	0	0	0	0	0	NA	NA	NA	NA	NA	Glra4
ENSMUSG00000018599	0.872173	0	0	0	4.38384	3.98723	5.68491	0	1.86602	1.12973	0.86564	1.30508	0.191866	NA	Mief2
ENSMUSG00000018604	0	0	1.67466	0	12.2747	0	0	0	1.74368	0.636167	0.786049	0.809322	NA	NA	Tbx3
ENSMUSG00000018620	0	0	0	0	0	0	0	0	0	NA	NA	NA	NA	NA	Mmp20
ENSMUSG00000018623	0	0	0	0	0	0	0	0	0	NA	NA	NA	NA	NA	Mmp7
ENSMUSG00000018634	0	0	0	0	0	0	0	0	0	NA	NA	NA	NA	NA	Crhr1
ENSMUSG00000018648	0	3.5479	0	0	1.75354	0	0	0.835862	0.767163	-0.110068	0.747755	-0.147198	0.882976	NA	Dusp14
ENSMUSG00000018651	0	7.68712	53.589	0	21.0424	38.5432	0	25.0758	18.2422	0.196918	0.892361	0.220671	0.825349	0.998069	Tada2a
ENSMUSG00000018654	68.9017	106.437	135.647	93.0021	88.5536	151.515	148.945	124.961	114.745	0.333122	0.384446	0.866499	0.386217	0.998069	Ikzf1
ENSMUSG00000018656	0	0	0	0	0	0	0	0	0	NA	NA	NA	NA	NA	Fam115e
ENSMUSG00000018659	20.9322	22.4701	8.37329	37.2008	21.9192	71.7701	60.26	20.4786	32.9255	0.836733	0.59444	1.4076	0.15925	0.998069	Pnpo
ENSMUSG00000018661	0	10.0524	0	1.4308	17.5354	7.97446	13.6438	17.5531	8.52374	1.47136	0.849844	1.73133	0.0833934	0.998069	Cog1
ENSMUSG00000018666	251.186	221.744	244.5	160.25	489.236	252.524	279.698	168.844	258.498	0.417786	0.379317	1.10142	0.270715	0.998069	Cbx1
ENSMUSG00000018669	0.872173	25.4266	0	1.4308	7.89091	51.834	5.68491	11.7021	13.1052	0.955954	0.843577	1.13321	0.257124	0.998069	Cdk5rap3
ENSMUSG00000018672	0	0	0	0	2.6303	0	4.54793	1.67172	1.10624	0.829283	0.776126	1.06849	0.2853	NA	Copz2
ENSMUSG00000018677	39.2478	31.9311	40.1918	34.3392	29.8101	83.7318	51.1642	29.2552	42.4589	0.367498	0.50397	0.729207	0.465875	0.998069	Slc25a39
ENSMUSG00000018678	4.36087	10.6437	8.37329	0	2.6303	0	10.2328	19.2248	6.93323	0.29456	0.874788	0.336722	0.736327	0.998069	Sp2
ENSMUSG00000018697	16.5713	27.7919	33.4932	18.6004	2.6303	11.9617	25.0136	14.2096	18.784	-0.710551	0.660914	-1.0751	0.282328	0.998069	Aatf
ENSMUSG00000018698	1.74435	0	1.67466	0	0	1.32908	0	0	0.59351	-0.29956	0.74105	-0.404237	0.686039	NA	Lhx1
ENSMUSG00000018707	704.716	680.606	766.993	1027.32	373.503	1002.12	519.601	1058.62	766.685	-0.100711	0.370215	-0.272032	0.785597	0.998069	Dync1h1
ENSMUSG00000018727	0	0	0	0	0	0	0	0	0	NA	NA	NA	NA	NA	Cpsf4l
ENSMUSG00000018733	1.74435	1.18263	0	0	0	0	0	0.417931	0.418114	-0.408458	0.740123	-0.551878	0.581032	NA	Pex12
ENSMUSG00000018736	76.7513	14.7829	93.7808	103.018	68.3879	15.9489	52.3012	32.1807	57.1439	-0.675558	0.570938	-1.18324	0.236713	0.998069	Ndel1
ENSMUSG00000018740	0	0	0	0	0	0	0	0	0	NA	NA	NA	NA	NA	Slc25a35
ENSMUSG00000018750	18.3156	48.488	35.1678	54.3704	41.2081	42.5304	28.4246	20.0607	36.0707	-0.225434	0.530808	-0.4247	0.671055	0.998069	Zbtb4
ENSMUSG00000018752	0	0	16.7466	0	0	6.64538	11.3698	1.67172	4.55419	0.117543	0.90007	0.130593	0.896097	NA	Tnfsf12Tnfsf13
ENSMUSG00000018761	188.389	124.177	140.671	290.453	220.069	249.866	140.986	200.189	194.35	0.121749	0.378451	0.321705	0.747676	0.998069	Mpdu1
ENSMUSG00000018765	85.473	113.533	147.37	87.2789	189.382	73.0992	134.164	65.6151	111.989	0.0878093	0.43392	0.202363	0.839633	0.998069	Fxr2
ENSMUSG00000018770	341.892	318.129	187.562	234.651	1198.54	293.726	662.861	322.643	445.001	1.12078	0.430763	2.60185	0.00927217	0.510346	Atp5g3
ENSMUSG00000018774	407.305	643.944	350.003	618.106	428.739	259.17	338.821	495.666	442.719	-0.391039	0.344463	-1.13521	0.256286	0.998069	Cd68
ENSMUSG00000018776	16.5713	0	5.02397	0	8.76768	17.278	11.3698	0	7.37634	0.427654	0.899185	0.475602	0.634358	0.998069	Slc35g3
ENSMUSG00000018796	54.9469	46.7141	60.2877	7.15401	9.64445	81.0736	30.6985	62.6896	44.1511	0.102241	0.626417	0.163216	0.870349	0.998069	Acsl1
ENSMUSG00000018800	6.97739	0	8.37329	1.4308	0	2.65815	4.54793	6.68689	3.83431	-0.1234	0.903373	-0.136599	0.891348	NA	Abca5
[truncated: 40,827 more rows]

## Sheet: SP-A2-1A0-6hr-P <0.05
	Male					Female														average	average	fold	fold
gene_id	JFRm41_fastq_gz.Mouse__GRCm38__	JFRm42_fastq_gz.Mouse__GRCm38__	JFRm39_fastq_gz.Mouse__GRCm38__	JFRm40_fastq_gz.Mouse__GRCm38__		JFRm64_fastq_gz.Mouse__GRCm38__	JFRm65_fastq_gz.Mouse__GRCm38__	JFRm63_fastq_gz.Mouse__GRCm38__	JFRm46_fastq_gz.Mouse__GRCm38__		baseMean	log2FoldChange	lfcSE	stat	pvalue	padj	Associated.Gene.Name			male	Female	m/f	f/m
ENSMUSG00000030786	235.487	15.9656	549.288	231.79		15.7818	23.9234	55.7121	7.94069		141.986	-2.8572	0.629017	-4.54233	5.56e-06	0.0145953	Itgam			258.132	25.8395	9.98984	0.100102
ENSMUSG00000026822	546.853	85.1497	246.175	331.946		55.2364	65.1247	96.6435	34.2703		182.675	-2.09759	0.484601	-4.32849	1.5e-05	0.0283389	Lcn2			302.531	62.8187	4.81593	0.207644
ENSMUSG00000020641	330.554	24.244	216.031	247.529		27.1798	34.556	57.9861	28.0014		120.76	-2.22046	0.547398	-4.05639	4.98e-05	0.0435796	Rsad2			204.589	36.9308	5.5398	0.180512
ENSMUSG00000041324	61.0521	25.4266	294.74	65.8169		0.876768	10.6326	28.4246	7.10482		61.7593	-2.70379	0.676403	-3.9973	6.41e-05	0.0458387	Inhba			111.759	11.7597	9.50356	0.105224
ENSMUSG00000069662	493.65	49.0793	308.137	190.297		50.8525	13.2908	93.2325	23.8221		152.795	-2.23997	0.571703	-3.91807	8.93e-05	0.0585407	Marcks			260.291	45.2995	5.746	0.174034
ENSMUSG00000042599	81.1121	90.4715	234.452	273.283		45.5919	58.4793	51.1642	31.7627		108.29	-1.72982	0.465041	-3.71972	0.000199446	0.097165	Kdm7a			169.83	46.7496	3.63276	0.275273
ENSMUSG00000035356	131.698	8.86976	321.534	197.451		9.64445	14.6198	55.7121	9.61241		93.6427	-2.43539	0.654757	-3.71954	0.00019959	0.097165	Nfkbiz			164.888	22.3972	7.362	0.135833
ENSMUSG00000020400	291.306	170.299	457.182	291.883		107.842	122.275	109.15	116.603		208.318	-1.34487	0.365772	-3.67681	0.000236165	0.097165	Tnip1			302.668	113.968	2.65573	0.376544
ENSMUSG00000020423	151.758	36.0704	132.298	110.172		30.6869	18.6071	37.5204	20.4786		67.1989	-1.83579	0.499292	-3.67679	0.000236186	0.097165	Btg2			107.575	26.8232	4.0105	0.249346
ENSMUSG00000045502	1436.47	259.588	2408.16	1353.54		184.998	406.697	594.642	203.95		856.005	-1.81276	0.495128	-3.66119	0.000251046	0.097165	Hcar2			1364.44	347.572	3.92563	0.254736
ENSMUSG00000005800	619.243	23.6527	380.147	459.287		23.6727	43.8595	152.356	33.8524		217.009	-2.21524	0.610164	-3.63056	0.000282805	0.097165	Mmp8			370.583	63.4351	5.84192	0.171177
ENSMUSG00000039942	11.3383	10.0524	13.3973	7.15401		54.3596	22.5943	64.808	58.5103		30.2768	2.02004	0.559608	3.60974	0.000306509	0.100509	Ptger4			10.4855	50.068	0.209425	4.77499
ENSMUSG00000000682	642.792	327.59	743.548	529.396		262.154	198.032	275.15	198.517		397.147	-1.21644	0.341359	-3.56351	0.000365932	0.104359	Cd52			560.831	233.463	2.40223	0.41628
ENSMUSG00000001025	1665.85	137.777	1137.09	1343.52		163.079	170.122	535.519	115.767		658.591	-1.91479	0.537729	-3.56089	0.000369604	0.104359	S100a6			1071.06	246.121	4.35176	0.229792
ENSMUSG00000084796	212.81	85.741	169.14	263.267		34.1939	29.2397	98.9174	46.3903		117.463	-1.67551	0.47069	-3.55969	0.000371291	0.104359	Mir142hg			182.74	52.1853	3.50175	0.285572
ENSMUSG00000015312	203.216	35.479	247.849	57.232		17.5354	26.5815	48.8902	3.34345		80.0159	-2.16174	0.625307	-3.45708	0.000546056	0.129926	Gadd45b			135.944	24.0876	5.64373	0.177188
ENSMUSG00000022895	406.433	127.133	1070.11	334.807		45.5919	104.997	248.999	69.7944		300.983	-1.84671	0.537744	-3.43419	0.000594324	0.129926	Ets2			484.62	117.346	4.12985	0.242139
ENSMUSG00000044786	167.457	41.9835	832.305	194.589		44.7152	23.9234	117.109	59.3462		185.179	-2.04054	0.59637	-3.42161	0.000622524	0.131225	Zfp36			309.084	61.2735	5.04433	0.198242
ENSMUSG00000027381	369.801	94.0194	371.774	575.182		79.7859	120.946	158.041	83.5862		231.642	-1.55864	0.458333	-3.40067	0.000672198	0.135646	Bcl2l11			352.694	110.59	3.18922	0.313557
ENSMUSG00000046794	201.472	15.9656	234.452	155.957		22.796	14.6198	43.2053	48.8979		92.1708	-1.95748	0.58062	-3.37136	0.00074798	0.143576	Ppp1r3b			151.962	32.3798	4.69311	0.213078
ENSMUSG00000002103	194.495	196.909	246.175	213.189		65.7576	77.0864	85.2737	127.469		150.794	-1.19773	0.35763	-3.34909	0.000810789	0.151926	Acp2			212.692	88.8966	2.39257	0.41796
ENSMUSG00000060591	136.059	24.8353	159.092	101.587		6.13737	6.64538	54.5751	6.26896		61.9001	-2.14737	0.646106	-3.32355	0.000888787	0.160147	Ifitm2			105.393	18.4067	5.72581	0.174648
ENSMUSG00000047810	75.8791	35.479	55.2637	50.078		20.1657	10.6326	9.09586	15.8814		34.0594	-1.75492	0.529078	-3.31693	0.000910119	0.160147	Ccdc88b			54.175	13.9439	3.88522	0.257386
ENSMUSG00000042364	77.6234	41.9835	184.212	168.835		31.5636	47.8467	35.2464	20.8965		76.0259	-1.65146	0.504241	-3.27513	0.00105614	0.180691	Snx18			118.163	33.8883	3.48685	0.286792
ENSMUSG00000073412	17.4435	6.50449	194.26	28.616		4.38384	6.64538	9.09586	12.12		34.8837	-2.3325	0.716146	-3.25702	0.0011259	0.188529	Lst1			61.7061	8.06127	7.65464	0.13064
ENSMUSG00000015839	366.313	260.771	621.298	221.774		87.6768	115.63	133.027	215.234		252.715	-1.33047	0.411144	-3.23603	0.00121205	0.191244	Nfe2l2			367.539	137.892	2.66541	0.375176
ENSMUSG00000002885	220.66	20.6961	87.0822	165.973		9.64445	29.2397	53.4382	7.10482		74.2298	-2.00968	0.622586	-3.22796	0.00124676	0.191244	Cd97			123.603	24.8568	4.9726	0.201102
ENSMUSG00000021879	5.23304	36.6617	1.67466	14.308		75.402	324.295	39.7944	7.94069		63.1636	2.32844	0.722194	3.22412	0.00126362	0.191244	Dnah12			14.4693	111.858	0.129355	7.73068
ENSMUSG00000045382	155.247	24.8353	56.9384	147.373		14.0283	9.30353	48.8902	11.7021		58.5396	-1.92244	0.602944	-3.18842	0.00143052	0.202184	Cxcr4			96.0983	20.981	4.58025	0.218329
ENSMUSG00000051439	286.945	29.5659	276.319	237.513		67.5111	10.6326	87.5476	15.8814		126.489	-1.91587	0.601192	-3.18678	0.00143866	0.202184	Cd14			207.586	45.3932	4.57306	0.218672
ENSMUSG00000005057	323.576	125.359	592.829	390.609		147.297	120.946	158.041	110.752		246.176	-1.33141	0.420512	-3.16617	0.00154461	0.207329	Sh2b2			358.093	134.259	2.66719	0.374927
ENSMUSG00000036202	23.5487	32.5224	38.5171	28.616		75.402	158.16	71.6299	63.9434		61.5425	1.46967	0.464438	3.16441	0.00155398	0.207329	Rif1			30.8011	92.2838	0.333764	2.99612
ENSMUSG00000027398	4380.05	658.136	3247.16	3366.68		287.58	99.6807	1083.54	170.516		1661.67	-2.27037	0.717485	-3.16435	0.00155431	0.207329	Il1b			2913.01	410.33	7.09918	0.140861
ENSMUSG00000024401	148.269	28.3832	107.178	145.942		15.7818	33.2269	47.7532	22.9862		68.6901	-1.67363	0.530472	-3.15498	0.00160509	0.210475	Tnf			107.443	29.937	3.58897	0.278632
ENSMUSG00000056529	373.29	41.3922	299.764	234.651		58.7434	23.9234	128.479	34.2703		149.314	-1.74731	0.554661	-3.15024	0.00163138	0.210475	Ptafr			237.274	61.354	3.8673	0.258578
ENSMUSG00000064147	94.1947	65.0449	246.175	137.357		29.8101	50.5049	65.945	20.8965		88.741	-1.56428	0.497473	-3.14446	0.00166394	0.211213	Rab44			135.693	41.7891	3.24708	0.307969
ENSMUSG00000027287	168.329	108.211	190.911	173.127		23.6727	38.5432	88.6846	75.2275		108.338	-1.39597	0.45005	-3.10181	0.00192341	0.225929	Snap23			160.145	56.532	2.83281	0.353006
ENSMUSG00000024150	0.872173	2.95659	1.67466	2.8616		36.8242	25.2524	20.4657	2.50758		11.6769	2.43772	0.78734	3.09614	0.00196057	0.226908	Mcfd2			2.09125	21.2625	0.0983542	10.1673
ENSMUSG00000054814	1.74435	3.5479	1.67466	4.2924		44.7152	10.6326	4.54793	34.2703		13.1782	2.33258	0.762776	3.05801	0.00222809	0.250502	Usp46			2.81483	23.5415	0.119569	8.36339
ENSMUSG00000033355	97.6834	4.73054	61.9623	60.0936		10.5212	13.2908	11.3698	0.835862		32.5609	-2.15857	0.707472	-3.05111	0.00228	0.252727	Rtp4			56.1175	9.00441	6.23222	0.160456
ENSMUSG00000047735	25.293	14.1916	112.202	62.9553		13.1515	3.98723	18.1917	7.52275		32.1869	-1.96266	0.644846	-3.04361	0.00233755	0.255507	Samd9l			53.6605	10.7133	5.00877	0.19965
ENSMUSG00000073421	68.0295	351.834	1128.72	81.5557		101.705	101.01	98.9174	108.662		255.054	-1.75736	0.578712	-3.03668	0.00239201	0.2561	H2-Ab1			407.535	102.574	3.97309	0.251693
ENSMUSG00000030747	182.284	23.0614	102.154	110.172		34.1939	11.9617	47.7532	12.9559		65.567	-1.74355	0.577051	-3.02149	0.00251531	0.263939	Dgat2			104.418	26.7162	3.90841	0.255858
ENSMUSG00000039997	58.4356	26.018	160.767	55.8012		24.5495	21.2652	20.4657	18.389		48.2114	-1.63236	0.547673	-2.98054	0.00287738	0.286645	Ifi203			75.2555	21.1673	3.55526	0.281273
ENSMUSG00000032691	226.765	29.5659	323.209	175.989		22.796	43.8595	94.3695	3.76138		115.039	-1.88667	0.635265	-2.96989	0.00297904	0.293063	Nlrp3			188.882	41.1966	4.5849	0.218107
ENSMUSG00000035042	45.353	14.1916	339.956	7.15401		18.4121	10.6326	25.0136	13.3738		59.2608	-2.09113	0.708443	-2.95173	0.00315998	0.307025	Ccl5			101.664	16.858	6.03057	0.165822
ENSMUSG00000022564	877.406	202.822	1244.27	978.668		136.776	303.029	532.108	140.007		551.886	-1.44587	0.491423	-2.94222	0.00325871	0.308988	Grina			825.792	277.98	2.97069	0.336622
ENSMUSG00000028270	47.9695	1.18263	298.089	51.5088		13.1515	15.9489	12.5068	22.5683		57.8657	-2.10313	0.717314	-2.93196	0.00336834	0.315582	Gbp2			99.6875	16.0439	6.21343	0.160942
ENSMUSG00000036478	817.226	344.738	1100.25	831.295		144.667	268.473	587.82	130.812		528.16	-1.35068	0.46147	-2.92691	0.00342344	0.315813	Btg1			773.377	282.943	2.73333	0.365854
ENSMUSG00000066151	68.9017	79.8278	78.7089	85.8481		31.5636	45.1886	21.6027	20.0607		53.9628	-1.3236	0.452602	-2.92441	0.00345107	0.315813	Fkbp15			78.3216	29.6039	2.64565	0.377979
ENSMUSG00000026473	261.652	345.921	167.466	274.714		833.806	639.286	650.354	263.714		429.614	1.12483	0.385266	2.91963	0.00350446	0.317012	Glul			262.438	596.79	0.439749	2.27402
ENSMUSG00000027333	258.163	7.09581	204.308	216.051		16.6586	11.9617	93.2325	5.85103		101.665	-2.0025	0.687799	-2.91147	0.00359737	0.321719	Smox			171.405	31.926	5.36882	0.186261
ENSMUSG00000020029	109.022	26.6093	177.514	60.0936		16.6586	26.5815	43.2053	22.5683		60.2815	-1.59209	0.549154	-2.89916	0.00374164	0.330862	Nudt4			93.3096	27.2534	3.42377	0.292075
ENSMUSG00000032946	68.9017	7.09581	72.0103	98.7253		3.50707	1.32908	31.8355	4.59724		36.0002	-2.07354	0.719094	-2.88354	0.0039323	0.340079	Rasgrp2			61.6833	10.3172	5.97867	0.167261
ENSMUSG00000029380	46.2252	31.3398	43.5411	61.5245		24.5495	9.30353	6.82189	2.92552		28.2789	-1.78711	0.623112	-2.86805	0.00413016	0.345791	Cxcl1			45.6576	10.9001	4.18873	0.238736
ENSMUSG00000005533	75.8791	7.68712	110.527	68.6785		12.2747	19.9361	22.7396	9.61241		40.9169	-1.7549	0.618892	-2.83555	0.0045747	0.369879	Igf1r			65.693	16.1407	4.07001	0.245699
ENSMUSG00000002797	84.6008	48.488	87.0822	65.8169		12.2747	5.3163	13.6438	45.9724		45.3994	-1.63214	0.576525	-2.831	0.00464033	0.369879	Ggct			71.497	19.3018	3.70416	0.269967
ENSMUSG00000052837	1783.59	415.696	1440.21	1405.05		379.64	166.135	1000.54	193.92		848.098	-1.40758	0.500807	-2.81062	0.00494466	0.38354	Junb			1261.14	435.06	2.89876	0.344975
ENSMUSG00000034248	99.4278	33.7051	123.925	148.803		39.4546	45.1886	27.2876	5.85103		65.4553	-1.59619	0.568503	-2.80771	0.00498953	0.38354	Slc25a37			101.465	29.4454	3.44587	0.290202
ENSMUSG00000098557	110.766	46.7141	293.065	60.0936		22.796	29.2397	44.3423	60.182		83.3998	-1.51949	0.544178	-2.79226	0.0052341	0.39608	Kctd12			127.66	39.14	3.26162	0.306596
ENSMUSG00000027863	35.7591	86.9236	26.7945	34.3392		77.1556	112.971	159.177	143.768		84.6112	1.30169	0.467009	2.78729	0.00531513	0.39752	Cd2			45.9541	123.268	0.372798	2.68242
ENSMUSG00000080316	32.2704	24.244	28.4692	10.0156		60.497	73.0992	85.2737	51.4055		45.6593	1.37408	0.493421	2.7848	0.00535606	0.39752	Spaca6			23.7498	67.5688	0.351491	2.84503
ENSMUSG00000029657	28.7817	118.855	65.3116	60.0936		10.5212	11.9617	30.6985	28.8372		44.3826	-1.54643	0.555895	-2.78187	0.00540466	0.39752	Hsph1			68.2604	20.5047	3.32902	0.300389
ENSMUSG00000000184	3357.87	2721.83	2704.57	3081.95		4709.12	7830.92	7510.9	3074.3		4373.93	0.928174	0.334951	2.77107	0.00558717	0.407139	Ccnd2			2966.55	5781.31	0.513128	1.94883
ENSMUSG00000064341	318.343	513.263	571.058	334.807		860.109	688.461	761.778	928.224		622.006	0.871473	0.315088	2.7658	0.00567825	0.40998	mt-Nd1			434.368	809.643	0.536493	1.86396
ENSMUSG00000029552	261.652	54.9925	155.743	217.482		53.4828	70.441	86.4106	59.7641		119.996	-1.26071	0.457413	-2.75618	0.0058481	0.418405	Tes			172.467	67.5247	2.55414	0.391521
ENSMUSG00000069919	2188.28	457.68	437.086	4175.08		90.3071	502.391	155.767	7.10482		1001.71	-2.27174	0.826436	-2.74884	0.00598072	0.420917	Hba-a1			1814.53	188.892	9.60617	0.1041
ENSMUSG00000104348	108.149	2.36527	246.175	75.8325		20.1657	7.97446	46.6163	11.2841		64.8203	-1.90714	0.694679	-2.74536	0.00604447	0.420917	RP23-59N15.4			108.13	21.5101	5.02696	0.198928
ENSMUSG00000028191	92.4504	72.732	221.055	115.895		39.4546	41.2014	69.3559	50.1517		87.787	-1.23131	0.448866	-2.74317	0.00608499	0.420917	Bcl10			125.533	50.0409	2.50861	0.398627
ENSMUSG00000023286	6.97739	14.7829	26.7945	17.1696		72.7717	51.834	52.3012	30.9269		34.1948	1.51136	0.551087	2.74251	0.00609715	0.420917	Ube2j2			16.4311	51.9584	0.316236	3.1622
ENSMUSG00000069565	29.6539	54.4012	66.9863	58.6628		135.899	107.655	110.287	112.423		84.4961	1.10208	0.404665	2.72344	0.00646067	0.438323	Dazap1			52.4261	116.566	0.449753	2.22344
ENSMUSG00000026872	537.259	512.081	951.206	847.034		367.366	410.685	432.053	303.418		545.138	-0.880775	0.32481	-2.71167	0.00669461	0.446224	Zeb2			711.895	378.38	1.88143	0.531512
ENSMUSG00000040084	21.8043	20.1048	31.8185	8.58481		106.966	61.1375	51.1642	34.2703		41.9813	1.464	0.540138	2.71042	0.00671987	0.446224	Bub1b			20.5781	63.3844	0.324656	3.08019
ENSMUSG00000064347	264.269	114.716	663.164	260.406		73.6485	144.869	191.013	89.0193		225.138	-1.28225	0.474658	-2.70142	0.00690446	0.449075	mt-Ta			325.639	124.638	2.61269	0.382748
ENSMUSG00000024164	249.442	109.394	525.843	160.25		71.0182	159.489	76.1778	100.303		181.49	-1.26081	0.467665	-2.69596	0.00701856	0.452755	C3			261.232	101.747	2.56746	0.38949
ENSMUSG00000027639	190.134	141.325	641.394	193.158		149.927	85.0609	72.7669	142.514		202.035	-1.2648	0.46968	-2.69291	0.00708324	0.453212	Samhd1			291.503	112.567	2.58958	0.386162
ENSMUSG00000062488	43.6087	0.591317	53.589	8.58481		0.876768	2.65815	3.41095	5.85103		14.8963	-2.16169	0.807321	-2.6776	0.00741508	0.463476	I830012O16Rik			26.5935	3.19922	8.31247	0.120301
ENSMUSG00000064343	450.914	114.716	909.339	590.921		101.705	305.688	236.492	41.3752		343.894	-1.43743	0.539508	-2.66434	0.00771394	0.463476	mt-Tq			516.472	171.315	3.01475	0.331702
ENSMUSG00000031662	126.465	83.967	123.925	133.065		45.5919	27.9106	70.4929	59.7641		83.8976	-1.11991	0.42034	-2.66429	0.00771506	0.463476	Snx20			116.855	50.9399	2.29399	0.435923
ENSMUSG00000030737	18.3156	21.2874	1.67466	21.462		85.9232	39.8723	42.0683	50.9876		35.1989	1.56394	0.587561	2.66174	0.00777368	0.463476	Slco2b1			15.6849	54.7129	0.286677	3.48824
ENSMUSG00000029599	27.0374	41.3922	25.1199	24.3236		40.3313	143.54	73.9038	63.5255		54.8967	1.30833	0.497769	2.62839	0.008579	0.496447	Ddx54			29.4683	80.3252	0.366862	2.72582
ENSMUSG00000032501	569.529	170.891	1003.12	420.656		128.008	108.984	449.108	91.5269		367.728	-1.34593	0.514917	-2.61388	0.00895215	0.506092	Trib1			541.049	194.407	2.78308	0.359315
ENSMUSG00000060791	50.5861	8.86976	56.9384	11.4464		8.76768	2.65815	4.54793	10.0303		19.2306	-1.83243	0.70156	-2.61194	0.0090029	0.506092	Gmfg			31.9601	6.50102	4.91617	0.20341
ENSMUSG00000020608	63.6687	125.951	83.7329	55.8012		135.022	178.096	177.369	200.607		127.531	1.01122	0.387623	2.60877	0.0090868	0.507185	Smc6			82.2883	172.774	0.476278	2.09961
ENSMUSG00000018770	341.892	318.129	187.562	234.651		1198.54	293.726	662.861	322.643		445.001	1.12078	0.430763	2.60185	0.00927217	0.510346	Atp5g3			270.558	619.443	0.436777	2.2895
ENSMUSG00000024338	77.6234	134.82	97.1301	111.602		48.2222	25.2524	53.4382	58.0924		75.7727	-1.10884	0.426177	-2.60182	0.00927312	0.510346	Psmb8			105.294	46.2513	2.27656	0.439258
ENSMUSG00000090231	314.855	613.787	1281.11	465.01		324.404	275.119	236.492	392.019		487.85	-1.05968	0.407797	-2.59855	0.00936175	0.511646	Cfb			668.691	307.009	2.17809	0.459118
ENSMUSG00000021215	15.6991	32.5224	11.7226	21.462		49.9758	74.4283	55.7121	46.8083		38.5413	1.32225	0.510432	2.59045	0.00958493	0.520231	Net1			20.3515	56.7311	0.358737	2.78756
ENSMUSG00000030144	194.495	44.9401	169.14	108.741		38.5778	9.30353	94.3695	14.2096		84.2221	-1.52072	0.588922	-2.5822	0.00981723	0.524454	Clec4d			129.329	39.1151	3.30637	0.302447
ENSMUSG00000022126	890.489	46.7141	996.421	666.753		65.7576	33.2269	254.684	12.12		370.771	-2.06436	0.799951	-2.58061	0.00986266	0.524454	Irg1			650.094	91.4471	7.10897	0.140667
ENSMUSG00000073489	51.4582	22.4701	77.0343	75.8325		9.64445	18.6071	29.5615	1.67172		35.785	-1.65924	0.646003	-2.56847	0.0102148	0.535937	Ifi204			56.6987	14.8712	3.81266	0.262284
ENSMUSG00000021127	270.374	35.479	207.658	187.435		44.7152	46.5177	122.794	21.3145		117.036	-1.41496	0.552943	-2.55896	0.0104986	0.540027	Zfp36l1			175.236	58.8353	2.97842	0.335749
ENSMUSG00000029377	18.3156	10.6437	6.69863	48.6472		1.75354	3.98723	6.82189	2.92552		12.4742	-1.9116	0.749106	-2.55184	0.0107156	0.547611	Ereg			21.0763	3.87204	5.4432	0.183715
ENSMUSG00000041607	40.12	10.6437	16.7466	12.8772		65.7576	58.4793	71.6299	39.2855		39.4425	1.38209	0.542941	2.54555	0.0109105	0.55397	Mbp			20.0969	58.7881	0.341853	2.92524
ENSMUSG00000032436	82.8565	39.6183	135.647	28.616		16.6586	17.278	44.3423	15.4634		47.56	-1.4381	0.566	-2.54081	0.0110597	0.557947	Cmtm7			71.6845	23.4356	3.05879	0.326927
ENSMUSG00000026417	12.2104	7.68712	51.9144	4.2924		11.398	305.688	62.534	10.0303		58.2193	1.86733	0.737044	2.53354	0.0112917	0.562443	Pigr			19.0261	97.4125	0.195315	5.11994
ENSMUSG00000040883	5.23304	9.46108	25.1199	22.8928		3.50707	3.98723	1.13698	1.25379		9.07398	-1.98282	0.7857	-2.52364	0.0116147	0.574892	Tmem205			15.6767	2.47127	6.34358	0.15764
ENSMUSG00000039745	5.23304	2.95659	5.02397	1.4308		16.6586	21.2652	10.2328	24.6579		10.9324	1.83484	0.730661	2.5112	0.012032	0.588757	Htatip2			3.6611	18.2036	0.201119	4.97218
ENSMUSG00000066682	19.1878	21.2874	63.637	77.2633		5.26061	5.3163	2.27396	27.5834		27.7262	-1.72874	0.688511	-2.51084	0.0120444	0.588757	Pilrb2			45.3439	10.1086	4.48568	0.222932
ENSMUSG00000000303	93.3225	114.716	45.2158	105.879		169.216	206.007	184.191	164.247		135.349	0.953614	0.380548	2.5059	0.0122142	0.590216	Cdh1			89.7833	180.915	0.496273	2.01502
ENSMUSG00000034525	9.59391	5.32186	15.0719	12.8772		35.0707	37.2141	44.3423	20.4786		22.4963	1.49495	0.596687	2.50541	0.0122309	0.590216	Ice1			10.7162	34.2764	0.312641	3.19856
ENSMUSG00000021281	1992.92	1046.04	2106.72	2367.98		975.843	942.315	1399.62	798.248		1453.71	-0.83739	0.334496	-2.50344	0.0122993	0.590216	Tnfaip2			1878.41	1029.01	1.82546	0.547807
ENSMUSG00000005936	12.2104	15.3742	46.8904	117.326		8.76768	5.3163	20.4657	12.9559		29.9133	-1.66786	0.668516	-2.49487	0.0126004	0.600999	Kctd20			47.9502	11.8764	4.03744	0.247682
ENSMUSG00000000982	117.743	5.32186	172.49	168.835		10.5212	22.5943	56.8491	35.9421		73.787	-1.5993	0.642088	-2.49078	0.0127461	0.601532	Ccl3			116.097	31.4767	3.68836	0.271123
ENSMUSG00000032220	31.3982	15.9656	15.0719	17.1696		51.7293	42.5304	68.2189	46.8083		36.1115	1.263	0.508038	2.48604	0.0129173	0.601532	Myo1e			19.9013	52.3217	0.380365	2.62906
ENSMUSG00000029249	493.65	176.804	308.137	294.745		131.515	187.4	205.794	109.498		238.443	-0.960725	0.387779	-2.47751	0.0132303	0.608905	Rest			318.334	158.552	2.00776	0.498067
ENSMUSG00000039148	18.3156	18.9222	31.8185	18.6004		46.4687	53.163	40.9314	78.1531		38.2966	1.23144	0.498523	2.47018	0.0135045	0.613139	Sart1			21.9142	54.679	0.400778	2.49514
ENSMUSG00000038886	54.9469	50.8533	100.479	103.018		29.8101	39.8723	15.9177	39.2855		54.2729	-1.19307	0.48337	-2.46824	0.013578	0.613139	Man2a2			77.3243	31.2214	2.47664	0.403772
ENSMUSG00000037553	31.3982	33.1138	102.154	21.462		22.796	14.6198	4.54793	12.5379		30.3287	-1.52865	0.62021	-2.46472	0.0137119	0.613139	Zdhhc18			47.032	13.6254	3.45179	0.289705
ENSMUSG00000003865	55.8191	60.9057	87.0822	70.1093		21.0424	29.2397	9.09586	43.4648		47.0949	-1.26648	0.514566	-2.46126	0.0138451	0.615601	Gys1			68.4791	25.7107	2.66345	0.375453
ENSMUSG00000097842	33.1426	15.9656	123.925	42.924		2.6303	19.9361	23.8766	0.835862		32.9045	-1.76972	0.722221	-2.45039	0.0142701	0.621192	9330104G04Rik			53.9892	11.8197	4.56772	0.218928
ENSMUSG00000043953	130.826	12.4177	169.14	34.3392		34.1939	21.2652	27.2876	23.8221		56.6615	-1.47799	0.603573	-2.44873	0.0143359	0.621192	Ccrl2			86.6808	26.6422	3.25352	0.30736
ENSMUSG00000026981	1593.46	515.629	1304.56	1399.32		751.39	240.563	706.066	614.776		890.721	-0.998954	0.409031	-2.44224	0.0145963	0.626746	Il1rn			1203.24	578.199	2.08102	0.480534
ENSMUSG00000004609	216.299	85.1497	180.863	247.529		98.198	90.3772	104.602	45.5545		133.572	-1.04436	0.427868	-2.44084	0.0146533	0.626746	Cd33			182.46	84.683	2.15462	0.464118
ENSMUSG00000054823	179.668	111.759	314.836	135.926		56.1131	86.3899	127.342	76.4813		136.064	-1.03332	0.425931	-2.42604	0.0152648	0.633947	Whsc1l1			185.547	86.5816	2.14303	0.466629
ENSMUSG00000046185	8.72173	22.4701	3.34932	12.8772		30.6869	25.2524	59.1231	44.7186		25.8999	1.48557	0.613057	2.42321	0.0153839	0.633947	Zfp84			11.8546	39.9452	0.296771	3.3696
ENSMUSG00000001542	83.7286	36.6617	122.25	65.8169		7.01414	33.2269	27.2876	41.7931		52.2224	-1.331	0.549277	-2.42319	0.0153849	0.633947	Ell2			77.1143	27.3304	2.82155	0.354415
ENSMUSG00000090101	12.2104	22.4701	56.9384	20.0312		72.7717	159.489	63.671	29.2552		54.6046	1.38097	0.57081	2.41932	0.0155497	0.637374	Snhg9			27.9125	81.2968	0.343341	2.91256
ENSMUSG00000031722	573.018	38.4356	797.137	610.952		41.2081	37.2141	220.575	6.68689		290.653	-1.95384	0.811201	-2.40857	0.0160151	0.645794	Hp			504.886	76.4209	6.60664	0.151363
ENSMUSG00000022555	58.4356	33.1138	572.733	108.741		20.1657	47.8467	121.657	32.5986		124.411	-1.53525	0.637822	-2.40702	0.0160833	0.645794	Dgat1			193.256	55.567	3.47789	0.287531
ENSMUSG00000034413	256.419	189.222	165.791	190.297		579.544	370.812	492.313	161.321		300.715	0.947108	0.395475	2.39486	0.0166268	0.664227	Neurl1b			200.432	400.998	0.499834	2.00067
ENSMUSG00000029135	313.982	150.195	338.281	336.238		113.103	86.3899	242.177	109.916		211.285	-0.987136	0.413024	-2.39002	0.0168473	0.665418	Fosl2			284.674	137.896	2.0644	0.484401
ENSMUSG00000031762	307.005	322.859	304.788	413.502		1251.15	599.413	1035.79	156.306		548.851	1.09333	0.457499	2.3898	0.0168574	0.665418	Mt2			337.038	760.664	0.443084	2.25691
ENSMUSG00000030852	5.23304	11.235	20.0959	8.58481		31.5636	97.0226	18.1917	16.2993		26.0282	1.56901	0.656966	2.38827	0.016928	0.665418	Tacc2			11.2872	40.7693	0.276855	3.612
ENSMUSG00000004151	23.5487	4.13922	118.901	38.6316		4.38384	13.2908	18.1917	0.417931		27.6881	-1.81671	0.761789	-2.3848	0.0170885	0.665418	Etv1			46.3051	9.07106	5.1047	0.195898
ENSMUSG00000031444	236.359	272.597	338.281	221.774		180.614	128.92	156.904	147.53		210.372	-0.771227	0.323856	-2.38139	0.0172476	0.665418	F10			267.253	153.492	1.74115	0.574332
ENSMUSG00000020783	19.1878	31.3398	18.4212	24.3236		64.8808	67.7829	52.3012	40.1214		39.7948	1.15456	0.485641	2.3774	0.0174351	0.665418	1200014J11Rik			23.3181	56.2716	0.414386	2.41321
ENSMUSG00000019528	32.2704	34.2964	132.298	44.3548		25.4263	11.9617	22.7396	24.6579		41.0006	-1.33325	0.561146	-2.37594	0.0175045	0.665418	Gyg			60.8049	21.1964	2.86865	0.348597
ENSMUSG00000027575	11.3383	24.8353	11.7226	10.0156		33.3172	55.8212	32.9725	43.8827		27.9882	1.32713	0.55898	2.37421	0.0175866	0.665418	Arfgap1			14.4779	41.4984	0.34888	2.86632
ENSMUSG00000035004	143.036	101.707	130.623	135.926		38.5778	59.8084	61.397	92.7806		95.482	-0.95491	0.402562	-2.37208	0.0176882	0.666058	Igsf6			127.823	63.141	2.02441	0.493972
ENSMUSG00000090272	46.2252	17.1482	127.274	22.8928		5.26061	21.2652	7.95887	25.0758		34.1376	-1.53966	0.651339	-2.36384	0.0180865	0.6695	Mndal			53.385	14.8901	3.58526	0.27892
ENSMUSG00000026727	13.0826	22.4701	5.02397	5.7232		41.2081	39.8723	32.9725	34.6883		24.3801	1.41889	0.602582	2.35469	0.0185382	0.6695	Rsu1			11.575	37.1853	0.311278	3.21256
ENSMUSG00000039087	20.9322	30.1572	3.34932	8.58481		38.5778	65.1247	43.2053	49.3158		32.4059	1.39071	0.594265	2.34022	0.0192726	0.685807	Rreb1			15.7559	49.0559	0.321182	3.1135
ENSMUSG00000003348	117.743	76.8712	78.7089	123.049		10.5212	37.2141	20.4657	80.6606		68.1543	-1.25816	0.537949	-2.33881	0.0193455	0.685807	Mob3a			99.0931	37.2154	2.66269	0.37556
ENSMUSG00000051748	1821.1	894.072	566.034	1287.72		835.56	305.688	584.409	598.477		861.632	-0.925294	0.397676	-2.32676	0.0199782	0.701914	Wfdc21			1142.23	581.033	1.96586	0.508683
ENSMUSG00000038508	164.841	185.674	236.127	138.788		56.9899	91.7063	122.794	110.334		138.407	-0.881509	0.37963	-2.32202	0.0202317	0.707662	Gdf15			181.357	95.456	1.8999	0.526342
ENSMUSG00000022500	83.7286	82.1931	180.863	128.772		29.8101	17.278	102.328	42.6289		83.4503	-1.18859	0.513578	-2.31433	0.0206497	0.719083	Litaf			118.889	48.0114	2.47627	0.403833
ENSMUSG00000056708	577.379	288.563	411.966	369.147		264.784	70.441	201.246	279.596		307.89	-0.952743	0.414095	-2.30078	0.021404	0.722211	Ier5			411.764	204.017	2.01828	0.49547
ENSMUSG00000029478	92.4504	81.0105	35.1678	58.6628		78.0323	223.285	161.451	115.349		105.676	1.02557	0.445903	2.29999	0.021449	0.722211	Ncor2			66.8229	144.529	0.462348	2.16287
ENSMUSG00000037321	88.9617	4.73054	730.151	40.0624		30.6869	45.1886	25.0136	21.7324		123.316	-1.92433	0.836907	-2.29934	0.0214857	0.722211	Tap1			215.976	30.6554	7.0453	0.141939
ENSMUSG00000049866	42.7365	17.1482	144.021	107.31		30.6869	14.6198	44.3423	16.2993		52.1455	-1.35797	0.591245	-2.29679	0.0216305	0.722211	Arl4c			77.8038	26.4871	2.93743	0.340434
ENSMUSG00000048120	59.3078	26.6093	118.901	125.911		4.38384	2.65815	67.0819	16.2993		52.6439	-1.5542	0.676818	-2.29633	0.0216572	0.722211	Entpd1			82.6821	22.6058	3.65756	0.273406
ENSMUSG00000030203	235.487	20.6961	107.178	131.634		38.5778	23.9234	82.9997	35.1062		84.4502	-1.29605	0.564877	-2.29439	0.0217683	0.722855	Dusp16			123.749	45.1518	2.74073	0.364867
ENSMUSG00000020272	27.0374	27.7919	5.02397	25.7544		35.9475	111.642	18.1917	95.2882		43.3347	1.38678	0.604927	2.29247	0.0218783	0.723032	Stk10			21.4019	65.2675	0.327911	3.04961
ENSMUSG00000102856	104.661	21.8787	118.901	84.4173		33.3172	17.278	54.5751	6.26896		55.1621	-1.37352	0.599963	-2.28934	0.0220597	0.723032	RP23-122P5.3			82.4644	27.8598	2.95998	0.337841
ENSMUSG00000046731	105.533	34.8877	92.1062	171.696		32.4404	65.1247	39.7944	34.2703		71.9816	-1.13607	0.49689	-2.28636	0.022233	0.723032	Kctd11			101.056	42.9075	2.3552	0.424592
ENSMUSG00000002881	58.4356	36.6617	70.3356	64.3861		19.2889	30.5688	31.8355	18.8069		41.2899	-1.10531	0.485892	-2.2748	0.022918	0.742242	Nab1			57.4547	25.125	2.28676	0.437301
ENSMUSG00000038058	102.044	98.75	72.0103	117.326		28.9333	19.9361	40.9314	80.2427		70.0217	-1.08937	0.479705	-2.27091	0.0231523	0.742448	Nod1			97.5326	42.5109	2.2943	0.435864
ENSMUSG00000032000	47.0974	23.6527	50.2397	103.018		8.76768	22.5943	35.2464	2.92552		36.6927	-1.45583	0.641334	-2.27	0.0232074	0.742448	Birc3			56.0019	17.3835	3.22156	0.310409
ENSMUSG00000036568	16.5713	8.86976	3.34932	4.2924		34.1939	43.8595	10.2328	31.7627		19.1415	1.51603	0.670945	2.25954	0.0238498	0.74924	Gltscr1l			8.27069	30.0123	0.275577	3.62875
ENSMUSG00000047084	5.23304	4.73054	1.67466	1.4308		32.4404	5.3163	25.0136	7.10482		10.368	1.76195	0.779956	2.25904	0.0238809	0.74924	Ngrn			3.26726	17.4688	0.187034	5.34662
ENSMUSG00000033088	80.2399	50.8533	55.2637	51.5088		18.4121	45.1886	11.3698	23.4041		42.0301	-1.17044	0.518627	-2.2568	0.0240207	0.74924	Triobp			59.4664	24.5937	2.41796	0.413572
ENSMUSG00000017404	5.23304	10.6437	33.4932	55.8012		7.01414	2.65815	10.2328	5.01517		16.2614	-1.63787	0.726087	-2.25575	0.0240861	0.74924	Rpl19			26.2928	6.23008	4.2203	0.23695
ENSMUSG00000027660	163.969	53.2186	272.969	94.4329		46.4687	81.0736	84.1367	44.3007		105.071	-1.09781	0.487876	-2.25017	0.024438	0.757193	Skil			146.147	63.9949	2.28373	0.43788
ENSMUSG00000025204	55.8191	98.75	65.3116	64.3861		190.259	81.0736	136.438	146.694		104.841	0.90964	0.406417	2.23819	0.0252084	0.766667	Ndufb8			71.0667	138.616	0.512688	1.95051
ENSMUSG00000059498	411.666	208.144	787.089	613.814		197.273	167.464	436.601	188.069		376.265	-0.966402	0.431844	-2.23785	0.0252308	0.766667	Fcgr3			505.178	247.352	2.04235	0.489632
ENSMUSG00000028926	33.1426	34.2964	10.0479	18.6004		67.5111	65.1247	64.808	39.2855		41.6021	1.15207	0.516115	2.2322	0.0256017	0.771974	Cdk14			24.0218	59.1823	0.405895	2.46369
ENSMUSG00000027782	114.255	76.8712	247.849	141.649		79.7859	55.8212	86.4106	63.5255		108.271	-0.95478	0.428375	-2.22884	0.0258246	0.775722	Kpna4			145.156	71.3858	2.0334	0.491786
ENSMUSG00000035692	332.298	50.8533	504.072	267.56		158.695	53.163	193.287	28.0014		198.491	-1.25901	0.566101	-2.224	0.0261487	0.779716	Isg15			288.696	108.287	2.66603	0.375089
ENSMUSG00000028945	9.59391	2.36527	21.7705	1.4308		55.2364	26.5815	23.8766	22.1503		20.3757	1.55452	0.700415	2.21943	0.0264575	0.783593	Rheb			8.79013	31.9612	0.275025	3.63603
ENSMUSG00000033060	24.4209	25.4266	46.8904	61.5245		49.099	172.78	63.671	83.1682		65.8726	1.12566	0.507274	2.21903	0.0264848	0.783593	Lmo7			39.5656	92.1795	0.429223	2.32979
ENSMUSG00000057649	45.353	70.9581	51.9144	84.4173		100.828	167.464	84.1367	140.425		93.187	0.911465	0.411425	2.21538	0.0267338	0.785057	Brd9			63.1607	123.213	0.512612	1.95079
ENSMUSG00000026634	24.4209	8.27844	8.37329	1.4308		36.8242	46.5177	15.9177	45.9724		23.4669	1.46541	0.665092	2.20332	0.0275722	0.796215	Angel2			10.6258	36.308	0.292658	3.41695
ENSMUSG00000031488	144.781	35.479	135.647	164.542		40.3313	77.0864	63.671	29.6731		86.4014	-1.09559	0.49753	-2.20205	0.0276617	0.796215	Rab11fip1			120.112	52.6905	2.27958	0.438677
ENSMUSG00000042265	547.725	73.3233	555.986	515.088		125.378	50.5049	400.218	50.9876		289.901	-1.26851	0.576673	-2.1997	0.0278281	0.796215	Trem1			423.031	156.772	2.69838	0.370592
ENSMUSG00000025980	91.5782	209.918	117.226	78.6941		56.9899	33.2269	80.7257	68.5407		92.1124	-0.986586	0.44854	-2.19955	0.0278389	0.796215	Hspd1			124.354	59.8708	2.07704	0.481455
ENSMUSG00000066026	14.8269	39.0269	6.69863	7.15401		74.5253	55.8212	11.3698	76.4813		35.738	1.40976	0.641034	2.1992	0.0278635	0.796215	Dhrs3			16.9266	54.5494	0.310299	3.2227
ENSMUSG00000025155	5.23304	10.0524	1.67466	1.4308		13.1515	37.2141	20.4657	12.12		12.6678	1.62852	0.740788	2.19836	0.0279232	0.796215	Dus1l			4.59772	20.7378	0.221707	4.51046
ENSMUSG00000024621	161.352	229.431	365.075	324.792		143.79	174.109	63.671	178.039		205.032	-0.893342	0.407142	-2.19418	0.0282224	0.801843	Csf1r			270.163	139.902	1.93108	0.517844
ENSMUSG00000042305	37.5035	44.9401	102.154	58.6628		17.5354	26.5815	27.2876	33.0165		43.4602	-1.1008	0.502482	-2.19072	0.0284719	0.805188	Tmem183a			60.8151	26.1052	2.32961	0.429256
ENSMUSG00000000409	20.06	2.95659	135.647	17.1696		17.5354	14.6198	4.54793	1.25379		26.7238	-1.68296	0.768965	-2.18861	0.0286254	0.805188	Lck			43.9584	9.48923	4.63245	0.215869
ENSMUSG00000061397	407.305	665.823	256.223	453.564		933.758	687.132	704.929	720.513		603.656	0.741693	0.339886	2.18218	0.029096	0.805188	Krt79			445.729	761.583	0.585266	1.70862
ENSMUSG00000037946	60.18	2.36527	48.5651	75.8325		7.01414	22.5943	4.54793	16.7172		29.727	-1.52556	0.700094	-2.17908	0.029326	0.805188	Fgd3			46.7357	12.7184	3.67465	0.272135
ENSMUSG00000024789	225.893	94.0194	112.202	34.3392		35.9475	41.2014	71.6299	53.9131		83.6432	-1.10292	0.506597	-2.17712	0.0294717	0.805188	Jak2			116.613	50.6729	2.3013	0.434538
ENSMUSG00000028634	156.991	212.283	132.298	183.143		250.756	357.521	483.217	168.426		243.079	0.832824	0.382721	2.17606	0.0295508	0.805188	Hivep3			171.179	314.98	0.543459	1.84007
ENSMUSG00000022876	315.727	123.585	257.897	153.096		38.5778	67.7829	213.753	54.331		153.094	-1.08852	0.500585	-2.1745	0.0296679	0.805188	Samsn1			212.576	93.6111	2.27085	0.440365
ENSMUSG00000037916	18.3156	62.0883	3.34932	55.8012		91.1839	191.387	77.3148	43.0469		67.8109	1.31745	0.605875	2.17447	0.0296702	0.805188	Ndufv1			34.8886	100.733	0.346347	2.88728
ENSMUSG00000032745	69.7739	68.0015	102.154	114.464		57.8667	38.5432	23.8766	50.5696		65.6562	-0.969347	0.446079	-2.17304	0.0297775	0.805324	Gpbp1			88.5984	42.714	2.07422	0.482108
ENSMUSG00000004535	251.186	167.934	561.01	203.174		130.638	155.502	164.862	168.844		225.394	-0.87878	0.404887	-2.17044	0.0299739	0.807858	Tax1bp1			295.826	154.962	1.90903	0.523827
ENSMUSG00000045411	29.6539	8.27844	33.4932	47.2164		56.1131	112.971	98.9174	32.1807		52.3531	1.20761	0.556989	2.16811	0.0301505	0.809844	2410002F23Rik			29.6605	75.0457	0.395232	2.53016
ENSMUSG00000056054	12156.4	130.681	5707.23	11353.4		163.956	209.994	2911.81	55.1669		4086.08	-1.90059	0.878621	-2.16315	0.0305295	0.817234	S100a8			7336.92	835.232	8.78429	0.11384
ENSMUSG00000029178	152.63	111.759	288.041	117.326		56.9899	107.655	78.4518	99.8855		126.592	-0.905334	0.419047	-2.16046	0.0307369	0.818865	Klf3			167.439	85.7456	1.95274	0.5121
ENSMUSG00000035621	96.8112	52.6272	115.551	113.033		33.3172	50.5049	61.397	43.0469		70.7861	-0.941091	0.435881	-2.15905	0.030846	0.818865	Midn			94.5058	47.0665	2.00792	0.498028
ENSMUSG00000030142	300.9	88.1063	177.514	279.006		148.174	51.834	139.849	60.6		155.748	-1.00102	0.465207	-2.15177	0.0314156	0.82448	Clec4e			211.382	100.114	2.11141	0.473618
ENSMUSG00000039233	13.0826	8.86976	3.34932	4.2924		28.9333	27.9106	47.7532	5.85103		17.5053	1.5065	0.700146	2.1517	0.0314211	0.82448	Tbce			7.39852	27.6121	0.267945	3.73211
ENSMUSG00000033161	182.284	211.692	172.49	204.605		485.729	337.585	327.451	188.905		263.843	0.762466	0.354371	2.1516	0.0314287	0.82448	Atp1a1			192.768	334.918	0.575567	1.73742
ENSMUSG00000071715	44.4808	40.8009	33.4932	34.3392		16.6586	3.98723	11.3698	23.4041		26.0667	-1.26153	0.587314	-2.14797	0.0317161	0.826137	Ncf4			38.2785	13.8549	2.76281	0.361951
ENSMUSG00000005483	23.5487	80.4191	46.8904	74.4017		43.8384	19.9361	10.2328	7.94069		38.401	-1.28284	0.597585	-2.14671	0.0318162	0.826137	Dnajb1			56.315	20.487	2.74881	0.363793
ENSMUSG00000021687	27.0374	18.3308	6.69863	25.7544		56.9899	37.2141	60.26	38.0317		33.7896	1.16162	0.541869	2.14373	0.0320549	0.826137	Scamp1			19.4553	48.1239	0.404275	2.47356
ENSMUSG00000026171	9.59391	5.91317	6.69863	1.4308		12.2747	38.5432	32.9725	8.35862		14.4732	1.54184	0.719691	2.14236	0.0321645	0.826137	Rnf25			5.90913	23.0373	0.256503	3.89859
ENSMUSG00000033128	101.172	108.211	77.0343	75.8325		56.1131	26.5815	43.2053	57.6745		68.228	-0.916099	0.427809	-2.14137	0.0322441	0.826137	Gga1			90.5625	45.8936	1.97331	0.506762
ENSMUSG00000070644	11.3383	9.46108	21.7705	45.7856		6.13737	7.97446	6.82189	3.76138		14.1313	-1.50119	0.701074	-2.14128	0.0322517	0.826137	Etnk2			22.0889	6.17378	3.57786	0.279497
ENSMUSG00000030256	64.5408	76.8712	68.661	32.9084		122.747	102.339	135.301	100.721		88.0113	0.867298	0.405254	2.14013	0.0323439	0.826137	Bhlhe41			60.7454	115.277	0.526951	1.89771
ENSMUSG00000009621	34.0148	27.2006	6.69863	12.8772		97.3212	31.8978	65.945	28.0014		37.9946	1.26088	0.589469	2.13902	0.0324341	0.826137	Vav2			20.1978	55.7913	0.362024	2.76225
ENSMUSG00000001156	1045.74	45.5314	768.668	701.093		52.6061	71.7701	350.19	12.9559		381.069	-1.727	0.808402	-2.13632	0.0326535	0.826137	Mxd1			640.257	121.881	5.25315	0.190362
ENSMUSG00000058569	254.675	208.735	137.322	218.913		901.317	175.438	437.738	196.01		316.268	0.98562	0.461606	2.1352	0.0327449	0.826137	Tmed9			204.911	427.626	0.479183	2.08689
ENSMUSG00000024583	24.4209	27.2006	6.69863	11.4464		35.9475	58.4793	31.8355	57.2565		31.6607	1.20853	0.56616	2.13461	0.032793	0.826137	Txnl1			17.4416	45.8797	0.38016	2.63047
ENSMUSG00000047824	112.51	80.4191	53.589	88.7097		147.297	138.224	139.849	172.605		116.65	0.793624	0.371924	2.13383	0.0328565	0.826137	Pygo2			83.8071	149.494	0.560606	1.78379
ENSMUSG00000069917	771.873	233.57	165.791	1427.94		12.2747	280.435	48.8902	1.25379		367.754	-1.84826	0.867595	-2.13033	0.0331446	0.828089	Hba-a2			649.794	85.7135	7.581	0.131909
ENSMUSG00000034361	88.9617	1.77395	51.9144	98.7253		16.6586	5.3163	32.9725	0.417931		37.0926	-1.62976	0.765735	-2.12836	0.0333069	0.829512	Cpne2			60.3438	13.8413	4.35969	0.229374
ENSMUSG00000031918	4.36087	32.5224	13.3973	31.4776		2.6303	5.3163	2.27396	9.19448		12.6467	-1.58975	0.748406	-2.12419	0.0336544	0.83397	Mtmr2			20.4396	4.85376	4.21107	0.237469
ENSMUSG00000024953	259.908	200.457	247.849	300.468		228.836	81.0736	145.534	95.2882		194.927	-0.828672	0.390473	-2.12223	0.0338185	0.83397	Prdx5			252.17	137.683	1.83153	0.545992
ENSMUSG00000020231	8.72173	21.2874	18.4212	34.3392		1.75354	3.98723	6.82189	9.19448		13.0658	-1.52019	0.716743	-2.12097	0.0339242	0.83397	Dip2a			20.6924	5.43928	3.80425	0.262864
ENSMUSG00000021279	27.9095	80.4191	16.7466	21.462		101.705	136.895	48.8902	71.0482		63.1345	1.13836	0.536965	2.11999	0.0340065	0.83397	Cdc42bpb			36.6343	89.6346	0.408707	2.44674
ENSMUSG00000041235	156.119	83.967	669.863	208.897		59.6202	99.6807	234.218	68.1227		197.561	-1.14874	0.542211	-2.11863	0.0341218	0.83397	Chd7			279.712	115.41	2.42362	0.412605
ENSMUSG00000029915	183.156	107.028	61.9623	150.234		19.2889	39.8723	47.7532	111.17		90.0582	-1.08772	0.513843	-2.11684	0.0342737	0.834151	Clec5a			125.595	54.521	2.30361	0.434101
ENSMUSG00000056071	7528.6	90.4715	4114.63	7003.77		92.9374	78.4155	1704.34	10.0303		2577.9	-1.88455	0.891097	-2.11487	0.034441	0.834151	S100a9			4684.37	471.43	9.93651	0.100639
ENSMUSG00000021143	17.4435	27.7919	16.7466	7.15401		46.4687	34.556	50.0272	41.3752		30.1954	1.15916	0.548439	2.11356	0.0345531	0.834151	Pacs2			17.284	43.1068	0.400958	2.49403
ENSMUSG00000048878	51.4582	24.8353	93.7808	5.7232		16.6586	14.6198	17.0547	9.19448		29.1657	-1.36682	0.648996	-2.10606	0.0351994	0.847154	Hexim1			43.9494	14.3819	3.05588	0.327238
ENSMUSG00000086316	0.872173	5.91317	5.02397	2.8616		28.0566	9.30353	7.95887	18.8069		9.8496	1.61886	0.770186	2.10191	0.0355613	0.84945	2210013O21Rik			3.66773	16.0315	0.228783	4.37095
ENSMUSG00000027684	22.6765	96.3847	115.551	71.5401		156.941	656.564	65.945	22.9862		151.074	1.33362	0.635392	2.09889	0.0358269	0.84945	Mecom			76.5382	225.609	0.339251	2.94767
ENSMUSG00000027737	505.861	110.576	522.493	256.113		116.61	140.882	305.848	35.5241		249.238	-1.10796	0.5279	-2.0988	0.0358345	0.84945	Slc7a11			348.761	149.716	2.32948	0.42928
ENSMUSG00000033538	162.224	39.0269	125.599	95.8637		39.4546	38.5432	86.4106	17.971		75.6367	-1.10575	0.527435	-2.09647	0.0360409	0.851778	Casp4			105.679	45.5949	2.31777	0.431449
ENSMUSG00000025804	95.0669	44.9401	155.743	60.0936		17.5354	43.8595	29.5615	63.5255		63.7907	-1.08023	0.518479	-2.08347	0.0372086	0.871523	Ccr1			88.961	38.6205	2.30347	0.434128
ENSMUSG00000020027	58.4356	56.7665	43.5411	58.6628		74.5253	143.54	82.9997	104.901		77.9215	0.846254	0.406933	2.07959	0.0375631	0.875279	Socs2			54.3515	101.491	0.535528	1.86732
ENSMUSG00000022831	201.472	157.882	257.897	228.928		160.449	93.0353	102.328	138.335		167.541	-0.736857	0.354604	-2.07797	0.0377119	0.875279	Hcls1			211.545	123.537	1.7124	0.583975
ENSMUSG00000038902	7.84956	4.73054	6.69863	2.8616		18.4121	27.9106	22.7396	8.77655		12.4974	1.45828	0.702625	2.07547	0.0379431	0.875279	Pogz			5.53508	19.4597	0.284438	3.51571
ENSMUSG00000064344	197.111	99.9326	313.161	204.605		71.0182	154.173	133.027	54.7489		153.472	-0.920539	0.443703	-2.07467	0.0380169	0.875279	mt-Tm			203.702	103.242	1.97306	0.506826
ENSMUSG00000025173	40.12	27.2006	8.37329	41.4932		71.895	61.1375	51.1642	79.4069		47.5988	1.06019	0.511065	2.07447	0.0380357	0.875279	Wdr45b			29.2968	65.9009	0.444558	2.24942
ENSMUSG00000075701	64.5408	86.9236	18.4212	60.0936		157.818	75.7573	90.9586	162.157		89.5838	0.990416	0.477432	2.07446	0.0380363	0.875279	Vimp			57.4948	121.673	0.472536	2.11624
ENSMUSG00000027637	113.383	82.1931	33.4932	121.618		29.8101	23.9234	30.6985	70.6303		63.2186	-1.06123	0.511984	-2.07277	0.0381936	0.876338	1110008F13Rik			87.6717	38.7656	2.26159	0.442167
ENSMUSG00000062210	181.412	111.168	63.637	253.252		71.895	69.112	61.397	103.647		114.44	-0.924183	0.446511	-2.06978	0.0384725	0.877602	Tnfaip8			152.367	76.5127	1.9914	0.50216
ENSMUSG00000022946	38.3756	19.5135	55.2637	12.8772		13.1515	13.2908	12.5068	3.76138		21.0926	-1.33943	0.647505	-2.0686	0.0385833	0.877602	Dopey2			31.5075	10.6776	2.9508	0.338891
ENSMUSG00000054520	70.646	52.0359	60.2877	60.0936		249.002	57.1503	139.849	65.6151		94.3349	0.99243	0.480237	2.06654	0.0387771	0.87947	Sh3bp2			60.7658	127.904	0.475089	2.10487
ENSMUSG00000020733	40.9921	10.0524	73.6849	44.3548		21.9192	15.9489	12.5068	11.7021		28.8952	-1.24773	0.605767	-2.05975	0.0394222	0.879947	Slc9a3r1			42.2711	15.5192	2.72378	0.367136
ENSMUSG00000019338	19.1878	6.50449	1.67466	11.4464		18.4121	46.5177	36.3834	21.3145		20.1801	1.36544	0.663642	2.05749	0.0396387	0.879947	Zfp687			9.70334	30.6569	0.316514	3.15942
ENSMUSG00000022668	15.6991	13.6003	53.589	28.616		0.876768	1.32908	9.09586	16.2993		17.3882	-1.52958	0.743528	-2.05719	0.0396677	0.879947	Gtpbp8			27.8761	6.90025	4.03987	0.247533
ENSMUSG00000031917	2.61652	5.91317	6.69863	5.7232		34.1939	23.9234	11.3698	7.10482		12.1929	1.49338	0.726178	2.0565	0.0397344	0.879947	Nip7			5.23788	19.148	0.273547	3.65567
ENSMUSG00000039159	76.7513	55.5838	60.2877	40.0624		19.2889	7.97446	40.9314	31.3448		41.5281	-1.09948	0.534976	-2.05519	0.0398606	0.879947	Ube2h			58.1713	24.8849	2.33762	0.427786
ENSMUSG00000020178	59.3078	38.4356	169.14	60.0936		30.6869	17.278	65.945	5.01517		55.7378	-1.26605	0.617058	-2.05176	0.0401935	0.879947	Adora2a			81.7444	29.7312	2.74944	0.36371
ENSMUSG00000035325	20.9322	31.9311	20.0959	21.462		95.5677	66.4538	26.1506	34.2703		39.608	1.10256	0.537769	2.05024	0.0403409	0.879947	Sec31a			23.6053	55.6106	0.424475	2.35585
ENSMUSG00000033863	36.6313	23.0614	51.9144	45.7856		74.5253	82.4027	168.273	29.2552		63.9811	1.06878	0.522581	2.04519	0.0408362	0.879947	Klf9			39.3482	88.6141	0.444039	2.25205
ENSMUSG00000026516	3.48869	2.95659	6.69863	4.2924		17.5354	13.2908	14.7808	15.4634		9.81333	1.47767	0.724163	2.04052	0.0412981	0.879947	Nvl			4.35908	15.2676	0.285512	3.50248
ENSMUSG00000033653	16.5713	1.18263	15.0719	41.4932		3.50707	3.98723	6.82189	2.50758		11.3929	-1.59713	0.785634	-2.03292	0.0420609	0.879947	Vps8			18.5798	4.20594	4.4175	0.226372
ENSMUSG00000028842	13.0826	17.7395	18.4212	7.15401		35.0707	41.2014	53.4382	16.7172		25.3531	1.19522	0.588468	2.03108	0.0422472	0.879947	Ago3			14.0993	36.6069	0.385156	2.59635
ENSMUSG00000048897	76.7513	52.6272	51.9144	51.5088		23.6727	25.2524	31.8355	35.1062		43.5836	-0.933279	0.460735	-2.02563	0.0428027	0.879947	Zfp710			58.2004	28.9667	2.00922	0.497706
ENSMUSG00000032280	134.315	83.3757	145.695	95.8637		88.5536	53.163	43.2053	63.1076		88.4098	-0.832517	0.411103	-2.02508	0.0428592	0.879947	Tle3			114.812	62.0074	1.85159	0.540076
ENSMUSG00000045551	320.088	248.945	112.202	330.515		115.733	83.7318	217.164	125.797		194.272	-0.850173	0.420006	-2.02419	0.0429503	0.879947	Fpr1			252.937	135.606	1.86523	0.536127
ENSMUSG00000003541	1489.67	146.647	2930.65	1997.4		190.259	116.959	1049.43	38.8676		994.986	-1.62563	0.803148	-2.02408	0.0429621	0.879947	Ier3			1641.09	348.88	4.70389	0.21259
ENSMUSG00000022848	28.7817	32.5224	46.8904	21.462		6.13737	25.2524	5.68491	10.4483		22.1475	-1.26344	0.62451	-2.02309	0.0430639	0.879947	Dirc2			32.4142	11.8808	2.72829	0.36653
ENSMUSG00000064345	2068.8	3564.46	4005.78	3469.69		3134.45	9241.07	5507.54	4427.14		4427.37	0.734888	0.363276	2.02295	0.0430787	0.879947	mt-Nd2			3277.18	5577.55	0.587567	1.70193
ENSMUSG00000034160	27.9095	19.5135	11.7226	22.8928		82.4162	99.6807	2.27396	60.182		40.8239	1.32445	0.654993	2.02208	0.0431679	0.879947	Ogt			20.5096	61.1382	0.335463	2.98095
ENSMUSG00000002844	73.2626	38.4356	80.3836	100.156		34.1939	33.2269	12.5068	51.4055		52.9464	-1.03292	0.511393	-2.01982	0.043402	0.879947	Adprh			73.0595	32.8333	2.22516	0.449405
ENSMUSG00000019564	48.8417	37.253	41.8664	114.464		37.701	19.9361	20.4657	29.2552		43.7229	-1.05323	0.521469	-2.01974	0.0434102	0.879947	Arid3a			60.6063	26.8395	2.2581	0.44285
ENSMUSG00000032068	583.484	379.034	222.729	535.12		1119.63	481.126	1162	413.752		612.109	0.834612	0.413294	2.01941	0.0434442	0.879947	Plet1			430.092	794.126	0.541591	1.84641
ENSMUSG00000020275	124.721	27.7919	221.055	173.127		51.7293	39.8723	110.287	35.5241		98.0134	-1.08351	0.537074	-2.01744	0.0436499	0.879947	Rel			136.674	59.3532	2.30272	0.43427
ENSMUSG00000070327	50.5861	20.1048	137.322	18.6004		10.5212	43.8595	13.6438	10.4483		38.1357	-1.30612	0.64775	-2.01639	0.0437589	0.879947	Rnf213			56.6533	19.6182	2.88779	0.346285
ENSMUSG00000026031	545.108	332.912	519.144	456.426		302.485	296.384	358.149	128.723		367.416	-0.740796	0.367439	-2.01611	0.0437889	0.879947	Cflar			463.397	271.435	1.70721	0.585751
ENSMUSG00000031652	385.501	202.822	234.452	164.542		138.529	116.959	154.63	167.59		195.628	-0.739409	0.366776	-2.01597	0.0438029	0.879947	N4bp1			246.829	144.427	1.70902	0.585129
ENSMUSG00000039191	167.457	80.4191	80.3836	115.895		76.2788	55.8212	60.26	48.48		85.6244	-0.837478	0.415463	-2.01577	0.043824	0.879947	Rbpj			111.039	60.21	1.84419	0.542243
ENSMUSG00000079429	213.682	26.6093	339.956	181.712		21.9192	155.502	76.1778	5.01517		127.572	-1.32175	0.655865	-2.01528	0.0438749	0.879947	Mroh2a			190.49	64.6535	2.94632	0.339407
ENSMUSG00000028161	130.826	107.028	152.394	130.203		64.0041	63.7957	79.5887	94.8703		102.839	-0.740981	0.367797	-2.01465	0.0439414	0.879947	Ppp3ca			130.113	75.5647	1.72187	0.580763
ENSMUSG00000021109	129.954	44.9401	391.87	31.4776		41.2081	31.8978	88.6846	71.0482		103.885	-1.18861	0.59092	-2.01145	0.0442778	0.883521	Hif1a			149.56	58.2097	2.56934	0.389205
ENSMUSG00000062593	225.893	168.525	262.921	253.252		135.022	122.275	186.465	106.99		182.668	-0.697386	0.346923	-2.0102	0.0444095	0.883521	Lilrb4			227.648	137.688	1.65336	0.60483
ENSMUSG00000018433	6.10521	17.1482	10.0479	24.3236		50.8525	37.2141	52.3012	14.2096		26.5253	1.23102	0.613229	2.00743	0.0447038	0.883521	Nol11			14.4062	38.6444	0.37279	2.68247
ENSMUSG00000000561	1.74435	6.50449	5.02397	8.58481		30.6869	35.8851	7.95887	7.10482		12.9367	1.48911	0.741988	2.00692	0.0447577	0.883521	Wdr77			5.4644	20.4089	0.267746	3.73488
ENSMUSG00000097119	23.5487	16.5569	56.9384	27.1852		7.01414	18.6071	9.09586	10.8662		21.2266	-1.24479	0.62035	-2.00659	0.0447935	0.883521	B230354K17Rik			31.0573	11.3958	2.72532	0.366929
ENSMUSG00000022389	45.353	15.3742	23.4452	48.6472		34.1939	126.262	64.808	72.72		53.8505	1.0574	0.527982	2.00272	0.0452072	0.889451	Tef			33.2049	74.496	0.445727	2.24352
ENSMUSG00000030868	17.4435	33.7051	40.1918	60.0936		1.75354	7.97446	11.3698	27.5834		25.0144	-1.33651	0.668103	-2.00046	0.045451	0.890609	Dctn5			37.8585	12.1703	3.11073	0.321468
ENSMUSG00000015536	12.2104	26.018	8.37329	4.2924		62.2505	25.2524	32.9725	24.6579		24.5034	1.25992	0.629938	2.00007	0.0454924	0.890609	Mocs2			12.7235	36.2833	0.350671	2.85167
ENSMUSG00000037791	27.9095	13.009	5.02397	5.7232		43.8384	62.4666	19.3287	24.6579		25.2447	1.27854	0.640403	1.99645	0.0458845	0.893972	Phf12			12.9164	37.5729	0.34377	2.90892
ENSMUSG00000009633	46.2252	6.50449	77.0343	41.4932		15.7818	7.97446	26.1506	1.25379		27.8022	-1.41585	0.709809	-1.99468	0.0460773	0.893972	G0s2			42.8143	12.7902	3.34744	0.298736
ENSMUSG00000036402	27.0374	0.591317	43.5411	78.6941		8.76768	1.32908	19.3287	7.52275		23.3515	-1.53091	0.76764	-1.99431	0.0461185	0.893972	Gng12			37.466	9.23705	4.05605	0.246545
ENSMUSG00000026341	175.307	65.6362	144.021	93.0021		75.402	42.5304	44.3423	84.0041		90.5306	-0.883146	0.445532	-1.98223	0.0474535	0.901043	Actr3			119.491	61.5697	1.94075	0.515265
ENSMUSG00000019843	5.23304	15.9656	6.69863	14.308		9.64445	61.1375	23.8766	30.9269		20.9738	1.30599	0.660414	1.97753	0.0479817	0.901043	Fyn			10.5513	31.3964	0.336068	2.97559
ENSMUSG00000037993	90.706	47.3054	205.983	98.7253		42.0849	42.5304	89.8216	7.52275		78.0849	-1.13956	0.576868	-1.97542	0.0482206	0.901043	Dhx38			110.68	45.4899	2.43306	0.411004
ENSMUSG00000042997	7.84956	15.3742	11.7226	4.2924		31.5636	18.6071	30.6985	26.7476		18.357	1.23644	0.626254	1.97434	0.0483433	0.901043	Nhlrc3			9.8097	26.9042	0.364616	2.74261
ENSMUSG00000097705	22.6765	20.1048	16.7466	70.1093		9.64445	10.6326	4.54793	19.2248		21.7109	-1.28779	0.6526	-1.97333	0.0484581	0.901043	Gm26740			32.4093	11.0125	2.94297	0.339793
ENSMUSG00000091264	21.8043	13.6003	25.1199	41.4932		6.13737	13.2908	5.68491	10.8662		17.2496	-1.26837	0.642816	-1.97315	0.0484787	0.901043	Smim13			25.5044	8.99481	2.83546	0.352676
ENSMUSG00000030096	225.893	178.578	170.815	213.189		360.352	309.675	271.739	275.416		250.707	0.606827	0.30803	1.97002	0.0488356	0.901043	Slc6a6			197.119	304.295	0.647788	1.54372
ENSMUSG00000031400	34.8869	54.4012	26.7945	37.2008		7.89091	14.6198	6.82189	29.6731		26.5362	-1.18373	0.601199	-1.96895	0.048959	0.901043	G6pdx			38.3209	14.7514	2.59777	0.384945
ENSMUSG00000035329	1.74435	10.6437	46.8904	10.0156		1.75354	1.32908	3.41095	7.52275		10.4138	-1.59519	0.811635	-1.96541	0.0493673	0.901043	Fbxo33			17.3235	3.50408	4.94382	0.202273
ENSMUSG00000038517	39.2478	40.2096	87.0822	48.6472		38.5778	15.9489	17.0547	25.4938		39.0328	-1.02312	0.521137	-1.96324	0.0496178	0.901043	Tbkbp1			53.7967	24.2688	2.2167	0.451121
ENSMUSG00000040128	52.3304	33.1138	40.1918	20.0312		13.1515	6.64538	23.8766	15.4634		25.6005	-1.14536	0.583582	-1.96264	0.0496878	0.901043	Pnrc1			36.4168	14.7842	2.46322	0.405973
ENSMUSG00000103343	11.3383	3.5479	92.1062	27.1852		13.1515	13.2908	7.95887	1.67172		21.2813	-1.47277	0.750821	-1.96155	0.0498154	0.901043	RP24-188H2.3			33.5444	9.01822	3.71962	0.268844
ENSMUSG00000018567	955.902	746.242	976.325	1154.66		621.628	677.829	696.97	599.731		803.661	-0.548013	0.279507	-1.96064	0.0499208	0.901043	Gabarap			958.282	649.039	1.47646	0.677295

## Sheet: SP-A2-1A0-18hr infection
gene_id	JFRm66_fastq_gz.Mouse__GRCm38__	JFRm49_fastq_gz.Mouse__GRCm38__	JFRm48_fastq_gz.Mouse__GRCm38__	JFRm52_fastq_gz.Mouse__GRCm38__	JFRm51_fastq_gz.Mouse__GRCm38__	JFRm53_fastq_gz.Mouse__GRCm38__	JFRm54_fastq_gz.Mouse__GRCm38__	baseMean	log2FoldChange	lfcSE	stat	pvalue	padj	Associated.Gene.Name
ENSMUSG00000000001	7.34203	7.18303	0	5.81679	5.2859	12.2884	20.1837	8.29998	0.704852	0.788897	0.893465	0.371608	NA	Gnai3
ENSMUSG00000000003	0	0	0	0	0	0	0	0	NA	NA	NA	NA	NA	Pbsn
ENSMUSG00000000028	5.24431	4.78869	1.09628	0	0	0	1.0623	1.74165	-0.850058	0.707174	-1.20205	0.229344	NA	Cdc45
ENSMUSG00000000031	0	0	1.09628	0	0	0	0	0.156611	-0.203562	0.577371	-0.352567	0.724413	NA	H19
ENSMUSG00000000037	0	0	0	0	0	0	0	0	NA	NA	NA	NA	NA	Scml2
ENSMUSG00000000049	0	0	0	0	0	0	0	0	NA	NA	NA	NA	NA	Apoh
ENSMUSG00000000056	13.6352	31.1265	5.48138	34.9007	2.64295	14.2287	16.4656	16.9259	0.0220426	0.720288	0.0306025	0.975587	NA	Narf
ENSMUSG00000000058	98.593	64.6473	109.628	86.0885	101.754	71.7902	63.7379	85.1769	-0.164832	0.414491	-0.397673	0.690871	0.939678	Cav2
ENSMUSG00000000078	740.497	852.387	657.765	442.076	654.131	640.291	438.198	632.192	-0.449764	0.287041	-1.5669	0.117138	0.62935	Klf6
ENSMUSG00000000085	6.29317	0	2.19255	12.7969	0	6.46758	5.84264	4.79898	0.507737	0.802582	0.632629	0.526976	NA	Scmh1
ENSMUSG00000000088	56.6385	83.8021	98.6648	55.8412	43.6087	109.302	74.892	74.6785	-0.144909	0.458116	-0.316316	0.751763	0.954107	Cox5a
ENSMUSG00000000093	0	0	2.19255	0	0	0	0	0.313222	-0.346155	0.577594	-0.599304	0.54897	NA	Tbx2
ENSMUSG00000000094	3.14659	20.3519	0	0	0	0	0	3.35693	-1.35908	0.735174	-1.84865	0.0645089	NA	Tbx4
ENSMUSG00000000103	0	4.78869	0	0	0	0	0	0.684098	-0.553221	0.584948	-0.945761	0.344271	NA	Zfy2
ENSMUSG00000000120	0	0	1.09628	0	0	0	0	0.156611	-0.203562	0.577371	-0.352567	0.724413	NA	Ngfr
ENSMUSG00000000125	0	0	0	0	0	0	0	0	NA	NA	NA	NA	NA	Wnt3
ENSMUSG00000000126	0	0	0	0	0	0	0	0	NA	NA	NA	NA	NA	Wnt9a
ENSMUSG00000000127	13.6352	0	4.3851	0	5.2859	4.52731	0	3.97622	-0.487083	0.777757	-0.626267	0.53114	NA	Fer
ENSMUSG00000000131	10.4886	27.535	41.6585	11.6336	0	9.05462	9.02953	15.6285	-1.2941	0.731836	-1.7683	0.0770113	NA	Xpo6
ENSMUSG00000000134	82.8601	130.492	29.5994	51.1877	85.8959	29.7509	45.1477	64.9905	-0.544991	0.525925	-1.03625	0.300084	0.776843	Tfe3
ENSMUSG00000000142	0	13.1689	5.48138	0	0	0	0	2.66432	-1.16447	0.709425	-1.64143	0.100709	NA	Axin2
ENSMUSG00000000148	1.04886	0	6.57765	0	26.4295	0	0	4.86515	0.41173	0.753237	0.546614	0.584644	NA	Brat1
ENSMUSG00000000149	10.4886	0	2.19255	4.65343	40.9658	0	0	8.32862	0.576921	0.797182	0.7237	NA	NA	Gna12
ENSMUSG00000000154	0	1.19717	7.67393	0	0	0.646758	6.37379	2.27024	-0.199192	0.72218	-0.27582	0.782686	NA	Slc22a18
ENSMUSG00000000157	0	0	0	0	0	0	0	0	NA	NA	NA	NA	NA	Itgb2l
ENSMUSG00000000159	0	0	0	0	0	0	0	0	NA	NA	NA	NA	NA	Igsf5
ENSMUSG00000000167	1.04886	9.57738	0	0	0	0	0	1.51803	-0.720712	0.616924	-1.16823	0.242712	NA	Pih1d2
ENSMUSG00000000168	7.34203	0	0	2.32671	0	9.70137	1.59345	2.9948	0.15659	0.754723	0.20748	0.835635	NA	Dlat
ENSMUSG00000000171	4.19545	0	0	16.287	9.25033	0	3.18689	4.70281	0.839177	0.788966	1.06364	0.287491	NA	Sdhd
ENSMUSG00000000182	0	0	0	0	0	0	0	0	NA	NA	NA	NA	NA	Fgf23
ENSMUSG00000000183	0	0	0	0	0	0	0	0	NA	NA	NA	NA	NA	Fgf6
ENSMUSG00000000184	2240.37	2634.98	2938.02	2153.37	2526.66	1873.66	1870.71	2319.68	-0.299149	0.252453	-1.18497	0.236028	0.729965	Ccnd2
ENSMUSG00000000194	78.6646	59.8586	44.9473	83.7617	72.6812	55.6212	44.0854	62.8029	0.0527647	0.459327	0.114874	0.908545	0.989938	Gpr107
ENSMUSG00000000197	0	0	0	0	0	0	0	0	NA	NA	NA	NA	NA	Nalcn
ENSMUSG00000000202	1.04886	0	0	0	0	0	0	0.149837	-0.203562	0.577371	-0.352567	0.724413	NA	Btbd17
ENSMUSG00000000204	158.378	34.718	41.6585	29.0839	95.1463	29.1041	22.3083	58.6282	-0.715923	0.586232	-1.22123	0.221999	0.725288	Slfn4
ENSMUSG00000000214	0	0	0	0	0	0	0	0	NA	NA	NA	NA	NA	Th
ENSMUSG00000000215	0	0	0	0	0	0	0	0	NA	NA	NA	NA	NA	Ins2
ENSMUSG00000000216	0	0	0	0	0	0	0	0	NA	NA	NA	NA	NA	Scnn1g
ENSMUSG00000000223	0	0	0	0	0	0	0	0	NA	NA	NA	NA	NA	Drp2
ENSMUSG00000000244	54.5408	34.718	24.1181	37.2274	9.25033	50.4471	18.0591	32.623	-0.322359	0.606382	-0.531611	0.594996	NA	Tspan32
ENSMUSG00000000247	0	0	0	0	0	0	0	0	NA	NA	NA	NA	NA	Lhx2
ENSMUSG00000000248	0	0	0	2.32671	0	0	0	0.332388	0.173727	0.578348	0.300384	0.763884	NA	Clec2g
ENSMUSG00000000253	76.5669	62.253	65.7765	79.1083	128.183	49.1536	73.2986	76.3343	0.242442	0.446353	0.543162	0.587019	0.902663	Gmpr
ENSMUSG00000000263	16.7818	1.19717	1.09628	9.30686	0	0.646758	2.65575	4.52637	-0.459071	0.800239	-0.573667	0.566193	NA	Glra1
ENSMUSG00000000266	0	0	0	0	0	0	0	0	NA	NA	NA	NA	NA	Mid2
ENSMUSG00000000275	130.059	67.0416	110.724	57.0045	25.108	56.9147	71.7051	74.0795	-0.864737	0.466368	-1.8542	0.0637111	0.503575	Trim25
ENSMUSG00000000276	0	0	5.48138	3.49007	5.2859	8.40786	10.623	4.75546	0.852141	0.803922	1.05998	0.289153	NA	Dgke
ENSMUSG00000000278	26.2215	114.929	85.5095	51.1877	63.4308	42.686	30.8066	59.253	-0.608861	0.520778	-1.16914	0.242349	0.735868	Scpep1
ENSMUSG00000000282	5.24431	3.59152	15.3479	17.4504	10.5718	14.2287	11.6853	11.16	0.523969	0.729631	0.718129	0.472678	NA	Mnt
ENSMUSG00000000290	99.6419	99.3653	138.131	175.667	77.9671	170.097	205.024	137.985	0.456339	0.400821	1.13851	0.254907	0.741665	Itgb2
ENSMUSG00000000295	6.29317	0	0	30.2473	0	0	6.90494	6.20649	0.733235	0.781037	0.938797	0.347835	NA	Hddc2
ENSMUSG00000000296	0	0	0	0	0	0	0	0	NA	NA	NA	NA	NA	Tpd52l1
ENSMUSG00000000301	0	0	0	0	1.32148	0	0	0.188782	0.0510345	0.577371	0.0883911	0.929566	NA	Pemt
ENSMUSG00000000303	175.16	141.266	179.789	109.356	129.505	199.848	223.614	165.505	0.00695567	0.370394	0.0187791	0.985017	0.998297	Cdh1
ENSMUSG00000000305	3.14659	1.19717	0	0	0	10.3481	0	2.09884	0.192106	0.680893	0.282138	0.777838	NA	Cdh4
ENSMUSG00000000308	20.9772	2.39434	23.0218	18.6137	0	9.70137	0	10.6726	-0.619163	0.80294	-0.77112	0.440636	NA	Ckmt1
ENSMUSG00000000317	0	0	0	0	0	0	0	0	NA	NA	NA	NA	NA	Bcl6b
ENSMUSG00000000318	2.09772	0	2.19255	0	0	0	0	0.612896	-0.531673	0.583379	-0.911368	0.362101	NA	Clec10a
ENSMUSG00000000320	2.09772	1.19717	0	0	0	0	0	0.470699	-0.46775	0.579152	-0.807648	0.419293	NA	Alox12
ENSMUSG00000000325	0	0	0	0	15.8577	0	0	2.26539	0.570642	0.627822	0.908923	0.363391	NA	Arvcf
ENSMUSG00000000326	13.6352	29.9293	14.2516	117.499	162.542	92.4864	69.0494	71.3418	2.25481	0.488193	4.6187	3.86e-06	0.00147236	Comt
ENSMUSG00000000339	13.6352	19.1548	2.19255	2.32671	5.2859	11.6416	3.71804	8.27926	-0.636263	0.778075	-0.817741	0.413505	NA	Rtca
ENSMUSG00000000340	5.24431	1.19717	0	0	0	2.58703	5.84264	2.12445	0.00286282	0.721827	0.00396607	0.996836	NA	Dbt
ENSMUSG00000000346	66.0783	53.8728	43.851	90.7419	27.751	152.635	126.413	80.1919	0.775817	0.503292	1.54149	0.123199	0.63234	Dazap2
ENSMUSG00000000355	33.5636	28.7321	15.3479	45.3709	19.8221	12.9352	51.5215	29.6133	0.270628	0.610426	0.443342	0.657519	NA	Mcts1
ENSMUSG00000000359	2.09772	20.3519	0	4.65343	0	9.70137	10.623	6.77535	-0.114215	0.805479	-0.141798	0.88724	NA	Rem1
ENSMUSG00000000365	0	0	0	0	0	0	0	0	NA	NA	NA	NA	NA	Rnf17
ENSMUSG00000000374	16.7818	31.1265	28.5032	39.5542	95.1463	26.5171	44.6165	40.3208	0.864275	0.559137	1.54573	0.122169	0.63234	Trappc10
ENSMUSG00000000378	26.2215	46.6897	21.9255	47.6977	17.1792	16.8157	35.0558	30.2265	-0.0956853	0.591245	-0.161837	0.871434	NA	Ccm2
ENSMUSG00000000381	0	0	0	0	0	0	0	0	NA	NA	NA	NA	NA	Wap
ENSMUSG00000000384	8.3909	5.98586	37.2734	20.9404	154.613	55.6212	25.4952	44.0457	1.48811	0.652831	2.27947	0.0226391	0.325252	Tbrg4
ENSMUSG00000000385	0	0	9.86648	5.81679	0	7.11434	0	3.2568	-0.00685689	0.733636	-0.00934644	0.992543	NA	Tmprss2
ENSMUSG00000000386	1.04886	0	0	0	0	0	0	0.149837	-0.203562	0.577371	-0.352567	0.724413	NA	Mx1
ENSMUSG00000000392	3.14659	0	0	0	0	0	0	0.449512	-0.467212	0.57913	-0.806748	0.419812	NA	Fap
ENSMUSG00000000394	0	5.98586	0	0	0	0	0	0.855123	-0.604234	0.588289	-1.02711	0.304371	NA	Gcg
ENSMUSG00000000399	18.8795	10.7746	33.9845	47.6977	104.397	37.512	22.8394	39.4406	1.09565	0.592838	1.84815	0.0645807	NA	Ndufa9
ENSMUSG00000000402	0	0	0	0	0	0	0	0	NA	NA	NA	NA	NA	Egfl6
ENSMUSG00000000409	96.4953	88.5908	32.8883	15.1236	26.4295	9.05462	13.8099	40.3417	-1.88623	0.56235	-3.35418	0.000796	0.0503819	Lck
ENSMUSG00000000411	0	0	0	0	0	0	0	0	NA	NA	NA	NA	NA	Tssk3
ENSMUSG00000000416	4.19545	2.39434	0	0	0	0	0	0.941399	-0.622332	0.590033	-1.05474	0.291543	NA	Cttnbp2
ENSMUSG00000000420	16.7818	29.9293	35.0808	50.0244	15.8577	27.8106	35.0558	30.0772	0.204857	0.583394	0.351148	0.725478	NA	Galnt1
ENSMUSG00000000435	0	0	0	0	0	0	0	0	NA	NA	NA	NA	NA	Myf5
ENSMUSG00000000439	10.4886	0	1.09628	17.4504	30.3939	0	4.78034	9.17279	0.851847	0.805568	1.05745	0.290307	NA	Mkrn2
ENSMUSG00000000440	24.1238	2.39434	30.6957	31.4107	2.64295	2.58703	45.1477	19.8575	0.0718816	0.752442	0.0955311	0.923893	NA	Pparg
ENSMUSG00000000441	6.29317	4.78869	10.9628	12.7969	3.96443	10.9949	18.0591	9.69428	0.447145	0.747527	0.598166	0.549729	NA	Raf1
ENSMUSG00000000486	8.3909	0	0	0	0	0	0	1.1987	-0.645237	0.594539	-1.08527	NA	NA	2017-09-01
ENSMUSG00000000489	0	0	0	0	0	0	0	0	NA	NA	NA	NA	NA	Pdgfb
ENSMUSG00000000530	28.3193	40.7039	40.5622	36.0641	46.2517	30.3976	36.6493	36.9926	0.0245102	0.514675	0.0476227	0.962017	NA	Acvrl1
ENSMUSG00000000531	0	0	29.5994	0	0	0	1.0623	4.38025	-1.27232	0.746197	-1.70508	NA	NA	Grasp
ENSMUSG00000000532	5.24431	9.57738	5.48138	3.49007	0	11.6416	12.7476	6.88319	0.0438716	0.797929	0.0549818	0.956153	NA	Acvr1b
ENSMUSG00000000538	20.9772	5.98586	35.0808	17.4504	10.5718	0	23.9017	16.2811	-0.44706	0.761797	-0.586849	0.557305	NA	Tom1l2
ENSMUSG00000000544	0	0	0	0	0	0	0	0	NA	NA	NA	NA	NA	Gpa33
ENSMUSG00000000552	16.7818	7.18303	6.57765	9.30686	80.61	37.512	9.56068	23.9331	1.29626	0.694593	1.86621	0.0620115	NA	Zfp385a
ENSMUSG00000000555	4.19545	14.3661	0	17.4504	47.5731	5.17407	17.5279	15.1839	1.18474	0.761564	1.55567	0.119787	NA	Itga5
ENSMUSG00000000560	1.04886	0	0	0	0	1.29352	0	0.334626	0.00662731	0.579414	0.0114379	0.990874	NA	Gabra2
ENSMUSG00000000561	15.7329	9.57738	12.059	8.1435	0	1.94027	6.90494	7.76544	-0.934674	0.788096	-1.18599	0.235626	NA	Wdr77
ENSMUSG00000000562	7.34203	7.18303	28.5032	6.98014	0	0	41.9608	13.1384	-0.116099	0.801724	-0.144811	0.88486	NA	Adora3
ENSMUSG00000000563	25.1727	9.57738	10.9628	16.287	31.7154	42.686	47.8034	26.315	0.974593	0.616749	1.58021	0.114059	NA	Atp5f1
ENSMUSG00000000567	0	0	5.48138	0	0	0	0	0.783054	-0.586596	0.587191	-0.998988	0.317801	NA	Sox9
ENSMUSG00000000568	55.5897	21.5491	95.3759	94.232	55.502	18.1092	49.3969	55.6793	-0.0781375	0.567251	-0.137748	0.89044	0.983685	Hnrnpd
ENSMUSG00000000579	0	0	0	0	0	0	0	0	NA	NA	NA	NA	NA	Dynlt1c
ENSMUSG00000000581	12.5863	28.7321	16.4441	8.1435	89.8604	10.3481	7.96724	24.8688	0.424764	0.708803	0.59927	0.548993	NA	C1d
ENSMUSG00000000594	82.8601	128.097	42.7547	148.91	158.577	95.7202	148.722	115.092	0.652125	0.426791	1.52797	0.126519	0.636529	Gm2a
ENSMUSG00000000600	14.6841	1.19717	31.792	25.5939	71.3597	0	17.5279	23.165	0.533953	0.771597	0.692011	0.48893	NA	Krit1
ENSMUSG00000000605	74.4692	56.2671	89.8946	31.4107	39.6443	58.855	47.2723	56.8304	-0.657704	0.465078	-1.41418	0.157309	0.664086	Clcn4-2
ENSMUSG00000000606	0	0	0	0	0	0	0	0	NA	NA	NA	NA	NA	Vmn2r88
ENSMUSG00000000617	0	0	0	0	0	0	0	0	NA	NA	NA	NA	NA	Grm6
ENSMUSG00000000627	0	0	0	0	0	0	0	0	NA	NA	NA	NA	NA	Sema4f
ENSMUSG00000000628	238.092	108.943	99.7611	133.786	96.4677	155.222	113.666	135.134	-0.237048	0.406841	-0.582655	0.560125	0.893589	Hk2
ENSMUSG00000000631	65.0294	65.8445	124.975	52.3511	1.32148	22.6365	74.3609	58.0742	-0.951295	0.629046	-1.51228	0.130462	0.641184	Myo18a
ENSMUSG00000000632	20.9772	7.18303	30.6957	2.32671	0	10.9949	0.531149	10.387	-1.48402	0.788982	-1.88093	0.0599813	NA	Sez6
ENSMUSG00000000673	0	0	0	10.4702	0	0	0.531149	1.57162	0.524961	0.611985	0.857799	0.391003	NA	Haao
ENSMUSG00000000682	506.6	436.968	262.01	486.283	347.548	430.741	333.562	400.53	-0.00848802	0.320831	-0.0264564	0.978893	0.998297	Cd52
ENSMUSG00000000686	1.04886	8.38021	1.09628	0	0	11.6416	0.531149	3.24259	-0.0593714	0.769505	-0.0771553	0.9385	NA	Abhd15
ENSMUSG00000000690	0	0	0	0	0	0	0	0	NA	NA	NA	NA	NA	Hoxb6
ENSMUSG00000000693	0	0	0	0	0	0	0	0	NA	NA	NA	NA	NA	Loxl3
ENSMUSG00000000701	0	0	0	0	0	0	0	0	NA	NA	NA	NA	NA	Tcl1b5
ENSMUSG00000000706	0	0	0	0	0	0	0	0	NA	NA	NA	NA	NA	Btn1a1
ENSMUSG00000000708	20.9772	3.59152	0	19.7771	0	6.46758	9.02953	8.54899	0.054202	0.804761	0.0673517	0.946302	NA	Kat2b
ENSMUSG00000000711	2.09772	3.59152	12.059	2.32671	5.2859	2.58703	3.71804	4.52371	-0.418726	0.803409	-0.521186	0.602237	NA	Rab5b
ENSMUSG00000000724	0	0	0	0	0	0	0	0	NA	NA	NA	NA	NA	Cryba1
ENSMUSG00000000730	1.04886	0	0	0	0	0	0	0.149837	-0.203562	0.577371	-0.352567	0.724413	NA	Dnmt3l
ENSMUSG00000000731	0	0	0	0	0	0	0	0	NA	NA	NA	NA	NA	Aire
ENSMUSG00000000732	18.8795	22.7463	30.6957	13.9603	0	4.52731	19.1214	15.7044	-0.941068	0.738133	-1.27493	0.202334	NA	Icosl
ENSMUSG00000000738	14.6841	2.39434	15.3479	18.6137	6.60738	43.3328	30.8066	18.8267	0.897153	0.701613	1.2787	0.201002	NA	Spg7
ENSMUSG00000000739	0	0	0	0	0	0	0	0	NA	NA	NA	NA	NA	Sult5a1
ENSMUSG00000000740	468.841	426.193	435.221	229.181	303.939	209.55	243.797	330.961	-0.820244	0.290828	-2.82037	0.00479682	0.148496	Rpl13
ENSMUSG00000000743	125.863	282.533	199.522	278.042	276.188	151.988	197.056	215.885	0.144958	0.374153	0.38743	0.698438	0.940752	Chmp1a
ENSMUSG00000000751	14.6841	5.98586	26.3106	27.9206	25.108	41.3925	48.3346	27.1052	0.981762	0.612601	1.60261	0.10902	NA	Rpa1
ENSMUSG00000000753	0	0	0	0	0	0	0	0	NA	NA	NA	NA	NA	Serpinf1
ENSMUSG00000000759	12.5863	8.38021	7.67393	2.32671	47.5731	4.52731	17.5279	14.3708	0.609783	0.749519	0.813566	0.415894	NA	Tubgcp3
ENSMUSG00000000766	1.04886	0	0	0	0	0	1.59345	0.377473	0.0434339	0.579978	0.0748889	0.940303	NA	Oprm1
ENSMUSG00000000776	17.8307	44.2954	59.1989	11.6336	44.9302	23.9301	21.246	31.8664	-0.564148	0.599776	-0.940598	0.346911	NA	Polr3d
ENSMUSG00000000782	1.04886	11.9717	0	0	0	0	0	1.86008	-0.845853	0.649067	-1.30318	NA	NA	Tcf7
ENSMUSG00000000787	290.535	175.984	237.892	271.062	222.008	380.941	322.939	271.623	0.336325	0.331639	1.01413	0.310521	0.781869	Ddx3x
ENSMUSG00000000791	0	0	0	0	0	0	0	0	NA	NA	NA	NA	NA	Il12rb1
ENSMUSG00000000792	0	0	0	0	0	0	0	0	NA	NA	NA	NA	NA	Slc5a5
ENSMUSG00000000794	26.2215	92.1823	30.6957	37.2274	5.2859	36.8652	84.9839	44.7803	-0.210281	0.631354	-0.333064	0.739086	0.94915	Kcnn3
ENSMUSG00000000804	24.1238	38.3095	18.6367	37.2274	0	50.4471	13.8099	26.0792	-0.0609344	0.713651	-0.085384	0.931956	NA	Usp32
ENSMUSG00000000805	276.9	232.251	327.786	275.716	330.369	352.483	279.916	296.489	0.144591	0.300316	0.481462	0.630188	0.922502	Car4
ENSMUSG00000000811	0	3.59152	18.6367	1.16336	0	0	0	3.34165	-1.27644	0.755045	-1.69055	0.0909236	NA	Txnrd3
ENSMUSG00000000817	0	0	0	0	0	0	0	0	NA	NA	NA	NA	NA	Fasl
ENSMUSG00000000823	0	0	1.09628	0	0	1.94027	3.71804	0.964942	0.272994	0.59267	0.460617	0.645074	NA	Znf512b
ENSMUSG00000000826	248.58	253.801	199.522	191.954	333.012	265.171	268.761	251.543	0.170501	0.321099	0.530991	0.595425	0.907254	Dnajc5
ENSMUSG00000000827	18.8795	50.2812	32.8883	59.3312	0	10.3481	22.3083	27.7195	-0.41256	0.717702	-0.574835	0.565403	NA	Tpd52l2
ENSMUSG00000000838	25.1727	10.7746	57.0063	31.4107	5.2859	21.343	24.964	25.1367	-0.452243	0.657511	-0.68781	0.491572	NA	Fmr1
ENSMUSG00000000861	0	3.59152	0	0	0	9.05462	0	1.80659	0.168021	0.627762	0.267651	0.788968	NA	Bcl11a
ENSMUSG00000000869	0	0	0	0	0	0	0	0	NA	NA	NA	NA	NA	Il4
ENSMUSG00000000876	9.43976	11.9717	1.09628	10.4702	1.32148	14.2287	34.5247	11.8647	0.661802	0.770939	0.858437	0.390651	NA	Pxmp4
ENSMUSG00000000881	2.09772	0	14.2516	0	0	2.58703	0	2.70519	-0.804393	0.725347	-1.10898	0.26744	NA	Dlg3
ENSMUSG00000000884	2.09772	13.1689	0	0	0	5.17407	4.24919	3.52713	-0.381288	0.770547	-0.494828	0.620722	NA	Gnb1l
ENSMUSG00000000889	0	0	0	0	0	0	0	0	NA	NA	NA	NA	NA	Dbh
ENSMUSG00000000901	0	1.19717	0	0	0	0	0.531149	0.246903	-0.0992947	0.577772	-0.171858	0.863549	NA	Mmp11
ENSMUSG00000000902	18.8795	4.78869	54.8138	32.574	1.32148	32.3379	39.8362	26.3645	0.0205796	0.712133	0.0288985	0.976946	NA	Smarcb1
ENSMUSG00000000903	0	0	0	0	0	0	0	0	NA	NA	NA	NA	NA	Vpreb3
ENSMUSG00000000915	27.2704	17.9576	43.851	24.4305	51.5376	13.5819	4.78034	26.2013	-0.280176	0.662928	-0.422634	0.672562	NA	Hip1r
ENSMUSG00000000916	0	0	6.57765	3.49007	0	3.88055	2.1246	2.29612	0.0365033	0.733693	0.0497529	0.960319	NA	Nsun5
ENSMUSG00000000934	4.19545	0	8.7702	3.49007	42.2872	1.29352	0.531149	8.65252	0.705753	0.805583	0.876077	0.380988	NA	Top1mt
ENSMUSG00000000938	0	0	0	0	0	0	0	0	NA	NA	NA	NA	NA	Hoxa10
ENSMUSG00000000942	0	0	0	0	0	0	0	0	NA	NA	NA	NA	NA	Hoxa4
ENSMUSG00000000948	0	0	0	0	0	0	0	0	NA	NA	NA	NA	NA	Snrpn
ENSMUSG00000000957	32.5147	57.4643	52.6212	58.1679	48.8946	16.169	30.2755	42.301	-0.278886	0.545862	-0.510909	0.609415	0.911242	Mmp14
ENSMUSG00000000958	2.09772	0	0	11.6336	0	13.5819	8.49839	5.11594	1.31854	0.800002	1.64817	0.0993173	NA	Slc7a7
ENSMUSG00000000959	11.5375	29.9293	53.7175	24.4305	7.92886	34.2782	45.1477	29.5671	-0.134948	0.635103	-0.212482	0.831731	NA	Oxa1l
ENSMUSG00000000976	24.1238	16.7604	10.9628	27.9206	26.4295	54.9745	11.6853	24.6938	0.652346	0.633412	1.02989	0.30306	NA	Heatr6
ENSMUSG00000000982	173.062	21.5491	51.5249	104.702	122.897	54.9745	45.1477	81.9797	-0.00957886	0.555681	-0.0172381	0.986247	0.998297	Ccl3
ENSMUSG00000000983	4.19545	0	15.3479	0	0	6.46758	0	3.71584	-0.627997	0.750818	-0.836417	0.402921	NA	Wfdc18
ENSMUSG00000001014	2.09772	0	0	0	0	0	1.59345	0.52731	-0.101427	0.581814	-0.174329	0.861607	NA	Icam4
ENSMUSG00000001016	40.9056	25.1406	31.792	30.2473	13.2148	0	7.96724	21.3239	-0.970706	0.732169	-1.32579	0.184908	NA	Ilf2
ENSMUSG00000001017	15.7329	29.9293	31.792	27.9206	37.0013	51.7407	45.6788	34.2565	0.572906	0.546919	1.04752	0.294862	NA	Chtop
ENSMUSG00000001018	16.7818	22.7463	8.7702	18.6137	0	10.9949	11.1541	12.723	-0.440932	0.754139	-0.584683	0.558761	NA	Snapin
ENSMUSG00000001020	132.157	329.222	72.3542	148.91	91.1818	104.128	146.597	146.364	-0.487134	0.45409	-1.07277	0.283374	0.770048	S100a4
ENSMUSG00000001021	0	0	0	0	0	0	0	0	NA	NA	NA	NA	NA	S100a3
ENSMUSG00000001023	0	0	0	0	0	0	0.531149	0.0758784	0.0510345	0.577371	0.0883911	0.929566	NA	S100a5
ENSMUSG00000001025	699.591	435.771	709.29	207.078	192.935	183.033	146.066	367.68	-1.69017	0.309676	-5.45785	4.82e-08	0.000128627	S100a6
ENSMUSG00000001027	0	0	0	0	0	0	0	0	NA	NA	NA	NA	NA	Scn4a
ENSMUSG00000001029	0	29.9293	0	0	0	0	3.18689	4.73089	-1.03141	0.747646	-1.37954	NA	NA	Icam2
ENSMUSG00000001034	0	2.39434	7.67393	1.16336	0	0.646758	9.56068	3.06272	-0.0713655	0.770804	-0.0925858	0.926233	NA	Mapk7
ENSMUSG00000001036	0	0	6.57765	0	0	0	0	0.939665	-0.622126	0.590012	-1.05443	0.291686	NA	Epn2
ENSMUSG00000001039	6.29317	0	0	0	0	0	0	0.899025	-0.615742	0.589351	-1.04478	0.296125	NA	B9d1
ENSMUSG00000001052	10.4886	0	6.57765	3.49007	0	9.05462	7.43609	5.29244	-0.0792464	0.804526	-0.0985007	0.921535	NA	Sec24b
ENSMUSG00000001053	11.5375	1.19717	1.09628	1.16336	0	3.88055	5.84264	3.53107	-0.308173	0.795805	-0.387247	0.698573	NA	N4bp3
ENSMUSG00000001054	6.29317	4.78869	47.1398	19.7771	26.4295	1.94027	23.9017	18.61	-0.0811769	0.738419	-0.109933	0.912462	NA	Rmnd5b
ENSMUSG00000001056	54.5408	79.0134	46.0436	69.8014	146.684	29.7509	54.1772	68.573	0.279891	0.517577	0.540771	0.588666	0.903998	Nhp2
ENSMUSG00000001062	12.5863	4.78869	10.9628	5.81679	0	14.8754	14.341	9.05301	-0.0517887	0.783881	-0.0660671	0.947324	NA	Vps9d1
ENSMUSG00000001065	1.04886	2.39434	1.09628	3.49007	0	4.52731	7.43609	2.85614	0.533551	0.790471	0.674978	0.49969	NA	Zfp276
ENSMUSG00000001076	0	0	0	0	0	0	0	0	NA	NA	NA	NA	NA	C1ql4
ENSMUSG00000001082	7.34203	8.38021	13.1553	6.98014	2.64295	42.686	13.2787	13.4951	0.542389	0.744628	0.728403	0.466367	NA	Mfsd10
ENSMUSG00000001089	70.2738	77.8162	137.034	126.806	218.044	49.8004	81.797	108.796	0.286011	0.479223	0.596821	0.550627	0.892167	Luzp1
ENSMUSG00000001095	2.09772	0	5.48138	3.49007	0	1.29352	1.0623	1.91786	-0.244148	0.740353	-0.329773	0.741572	NA	Slc13a2
ENSMUSG00000001098	4.19545	0	3.28883	13.9603	21.1436	2.58703	15.9345	8.72996	1.39578	0.787264	1.77295	0.0762372	NA	Kctd10
ENSMUSG00000001100	6.29317	0	23.0218	9.30686	0	1.94027	3.71804	6.32573	-0.68107	0.805404	-0.845625	0.397762	NA	Poldip2
ENSMUSG00000001103	0	0	0	0	0	0	0	0	NA	NA	NA	NA	NA	Sebox
ENSMUSG00000001105	125.863	136.478	87.702	183.81	68.7168	138.406	117.384	122.623	0.116029	0.410073	0.282949	0.777216	0.958059	Ift20
ENSMUSG00000001119	6.29317	0	0	0	0	0	0	0.899025	-0.615742	0.589351	-1.04478	0.296125	NA	Col6a1
ENSMUSG00000001120	0	0	0	0	0	0	0	0	NA	NA	NA	NA	NA	Pcbp3
ENSMUSG00000001123	13.6352	19.1548	0	1.16336	7.92886	6.46758	9.56068	8.27292	-0.455107	0.796548	-0.57135	0.567763	NA	Lgals9
ENSMUSG00000001127	19.9284	43.0982	19.733	6.98014	10.5718	21.9898	39.305	23.0866	-0.363528	0.655428	-0.554642	0.579139	NA	Araf
ENSMUSG00000001128	11.5375	37.1123	15.3479	10.4702	0	21.343	32.9312	18.3917	-0.261485	0.739147	-0.353766	0.723515	NA	Cfp
ENSMUSG00000001131	0	0	0	0	0	0	0	0	NA	NA	NA	NA	NA	Timp1
ENSMUSG00000001134	2.09772	1.19717	0	0	9.25033	14.2287	0	3.82484	0.755202	0.770729	0.979854	0.327158	NA	Uxt
ENSMUSG00000001138	27.2704	20.3519	9.86648	80.2717	31.7154	32.3379	36.6493	34.0662	1.04147	0.581476	1.79108	0.0732797	NA	Cnnm3
ENSMUSG00000001143	11.5375	16.7604	23.0218	44.2076	43.6087	7.7611	51.5215	28.3455	0.889174	0.632275	1.40631	0.159632	NA	Lman2l
ENSMUSG00000001150	25.1727	0	0	16.287	2.64295	1.94027	9.02953	7.86749	-0.0862268	0.805571	-0.107038	0.914759	NA	Mcm3ap
ENSMUSG00000001151	30.417	27.535	33.9845	77.9449	59.4664	59.5018	39.305	46.8792	0.842183	0.491097	1.7149	0.0863632	0.574911	Pcnt
ENSMUSG00000001155	0	0	0	0	0	0	0	0	NA	NA	NA	NA	NA	Ftcd
ENSMUSG00000001156	609.389	232.251	320.112	218.711	51.5376	111.889	130.663	239.222	-1.46821	0.436541	-3.36329	0.000770187	0.0501373	Mxd1
ENSMUSG00000001157	22.0261	9.57738	32.8883	27.9206	3.96443	23.2833	64.8002	26.3515	0.38047	0.675802	0.56299	0.573442	NA	Gmcl1
ENSMUSG00000001158	68.176	39.5067	12.059	59.3312	80.61	71.1434	60.551	55.9111	0.669981	0.528252	1.2683	0.204691	0.705892	Snrnp27
ENSMUSG00000001166	3.14659	0	0	2.32671	0	5.17407	2.1246	1.82457	0.299548	0.709497	0.422198	0.672881	NA	Oas1c
ENSMUSG00000001168	0	0	0	0	0	0	0	0	NA	NA	NA	NA	NA	Oas1h
ENSMUSG00000001173	15.7329	9.57738	15.3479	10.4702	0	7.11434	19.6525	11.1279	-0.341068	0.766255	-0.44511	0.65624	NA	Ocrl
ENSMUSG00000001175	927.194	827.246	841.939	1121.48	901.247	1450.03	1258.29	1046.78	0.438707	0.267387	1.64072	0.100856	0.589581	Calm1
ENSMUSG00000001211	31.4659	28.7321	8.7702	15.1236	15.8577	28.4574	28.1509	22.3654	-0.0466349	0.633382	-0.0736284	0.941306	NA	Agpat3
ENSMUSG00000001225	0	0	0	5.81679	0	0	0	0.83097	0.456083	0.585641	0.778776	0.436111	NA	Slc26a3
ENSMUSG00000001227	6.29317	10.7746	0	3.49007	0	5.17407	4.24919	4.28301	-0.351717	0.800085	-0.4396	0.660227	NA	Sema6b
ENSMUSG00000001228	1.04886	2.39434	0	2.32671	0	9.05462	2.1246	2.4213	0.496705	0.761087	0.652626	0.513998	NA	Uhrf1
ENSMUSG00000001229	10.4886	15.5632	0	24.4305	54.1805	6.46758	24.4329	19.3662	1.14303	0.737278	1.55034	0.12106	NA	Dpp9
ENSMUSG00000001240	0	0	0	0	0	0	5.84264	0.834663	0.460678	0.587367	0.784311	0.432858	NA	Ramp2
ENSMUSG00000001247	95.4464	68.2388	98.6648	54.6778	175.756	113.183	113.666	102.805	0.353591	0.435989	0.81101	0.41736	0.841072	Lsr
ENSMUSG00000001248	83.909	31.1265	47.1398	31.4107	23.7866	23.9301	33.9935	39.328	-0.817762	0.532761	-1.53495	0.124796	NA	Gramd1a
ENSMUSG00000001249	0	0	0	0	0	0	0	0	NA	NA	NA	NA	NA	Hpn
ENSMUSG00000001260	3.14659	0	0	0	0	0	0	0.449512	-0.467212	0.57913	-0.806748	0.419812	NA	Gabrg1
ENSMUSG00000001270	3.14659	0	3.28883	0	0	11.6416	0	2.58244	0.118186	0.70794	0.166944	0.867414	NA	Ckb
ENSMUSG00000001280	27.2704	64.6473	44.9473	96.5587	29.0725	50.4471	29.7443	48.9554	0.14832	0.545056	0.272118	0.785531	0.959327	Sp1
ENSMUSG00000001281	3.14659	0	0	1.16336	0	0	0	0.615706	-0.28272	0.583765	-0.484305	0.62817	NA	Itgb7
ENSMUSG00000001285	10.4886	10.7746	6.57765	4.65343	42.2872	10.9949	3.18689	12.709	0.469897	0.752697	0.624284	0.532441	NA	Myg1
ENSMUSG00000001288	7.34203	7.18303	39.4659	6.98014	0	9.05462	0.531149	10.0796	-1.25174	0.792139	-1.58021	0.114059	NA	Rarg
ENSMUSG00000001289	121.668	73.0275	115.109	96.5587	60.7879	81.4915	133.85	97.4989	-0.132902	0.420177	-0.3163	0.751775	0.954107	Pfdn5
ENSMUSG00000001300	0	0	0	0	0	0	0	0	NA	NA	NA	NA	NA	Efnb2
ENSMUSG00000001305	6.29317	39.5067	53.7175	60.4946	109.683	0	19.1214	41.2594	0.351893	0.738144	0.476727	0.633557	0.923519	Rrp15
ENSMUSG00000001313	0	0	1.09628	2.32671	0	0	0	0.488999	0.0598786	0.580214	0.103201	0.917804	NA	Rnd2
ENSMUSG00000001323	18.8795	15.5632	6.57765	27.9206	0	12.2884	1.0623	11.756	-0.252002	0.787107	-0.320163	0.748845	NA	Srr
ENSMUSG00000001333	3.14659	0	0	0	0	0	1.0623	0.601269	-0.272876	0.584088	-0.467183	0.640369	NA	Sync
ENSMUSG00000001334	11.5375	19.1548	3.28883	0	0	2.58703	3.18689	5.67928	-1.44284	0.80562	-1.79096	0.0732995	NA	Fndc5
ENSMUSG00000001348	146.841	198.731	77.8355	157.053	173.113	239.301	132.787	160.809	0.295916	0.395483	0.74824	0.454315	0.855251	Acp5
ENSMUSG00000001349	0	0	0	0	0	0	0	0	NA	NA	NA	NA	NA	Cnn1
ENSMUSG00000001366	4.19545	5.98586	7.67393	2.32671	10.5718	13.5819	17.5279	8.83766	0.591906	0.763419	0.775336	0.438141	NA	Fbxo9
ENSMUSG00000001376	8.3909	7.18303	0	2.32671	0	9.70137	5.84264	4.77781	-0.0852314	0.801937	-0.106282	0.915359	NA	Ccdc132
ENSMUSG00000001380	18.8795	2.39434	23.0218	15.1236	0	6.46758	8.49839	10.6265	-0.608381	0.780498	-0.779478	0.435698	NA	Hars
ENSMUSG00000001383	110.131	59.8586	115.109	110.519	43.6087	98.3073	129.6	95.3048	0.0111991	0.45011	0.0248808	0.98015	0.998297	Zmat2
ENSMUSG00000001403	2.09772	5.98586	2.19255	0	0	12.9352	3.71804	3.84705	0.128761	0.791503	0.16268	0.870771	NA	Ube2c
ENSMUSG00000001415	29.3681	22.7463	15.3479	13.9603	15.8577	9.70137	16.4656	17.6353	-0.551911	0.642464	-0.859054	0.390311	NA	Smg5
ENSMUSG00000001416	46.1499	5.98586	38.3696	65.148	15.8577	18.1092	23.9017	30.5032	0.0148225	0.650333	0.0227921	0.981816	NA	Cct3
ENSMUSG00000001418	26.2215	53.8728	26.3106	24.4305	52.859	45.2731	42.4919	38.7799	0.193562	0.537241	0.360288	0.718632	NA	Glmp
ENSMUSG00000001419	36.7102	75.4219	19.733	23.2671	6.60738	32.9847	27.6198	31.7634	-0.775051	0.615376	-1.25948	0.207859	NA	Mef2d
ENSMUSG00000001420	0	0	33.9845	0	0	0	0	4.85493	-1.41595	0.740034	-1.91336	NA	NA	Tmem79
ENSMUSG00000001424	32.5147	45.4925	74.5467	132.623	336.976	46.5666	86.5773	107.9	1.36459	0.531174	2.56901	0.0101988	0.2139	Snd1
ENSMUSG00000001435	0	0	0	0	0	0	0	0	NA	NA	NA	NA	NA	Col18a1
ENSMUSG00000001436	12.5863	0	10.9628	31.4107	11.8933	1.29352	9.56068	11.101	0.461057	0.787607	0.585391	0.558285	NA	Slc19a1
ENSMUSG00000001440	67.1272	23.9434	12.059	31.4107	15.8577	10.9949	37.7116	28.4435	-0.415925	0.640164	-0.649717	0.515875	NA	Kpnb1
ENSMUSG00000001441	90.2021	73.0275	108.531	98.8854	5.2859	80.198	74.3609	75.7844	-0.411145	0.56795	-0.723911	0.46912	0.860079	Npepps
ENSMUSG00000001444	2.09772	16.7604	0	0	0	0	0	2.69402	-1.14447	0.706207	-1.62058	0.105107	NA	Tbx21
ENSMUSG00000001445	12.5863	11.9717	21.9255	18.6137	25.108	20.0495	19.1214	18.4823	0.335493	0.633542	0.529551	0.596423	NA	Mrpl10
ENSMUSG00000001467	167.818	120.914	67.9691	138.44	196.9	208.256	186.964	155.323	0.582008	0.385428	1.51003	0.131035	0.641184	Cyp51
ENSMUSG00000001472	220.261	300.49	222.544	312.943	309.225	259.997	335.686	280.164	0.286843	0.302456	0.948378	0.342937	0.803968	Tcf25
ENSMUSG00000001473	13.6352	2.39434	12.059	3.49007	39.6443	40.099	1.0623	16.0549	0.749925	0.767521	0.977074	0.328532	NA	Tubb6
ENSMUSG00000001482	22.0261	1.19717	20.8292	0	0	10.9949	30.2755	12.189	-0.266826	0.802168	-0.332631	0.739413	NA	Def8
ENSMUSG00000001493	0	0	0	0	0	0	0	0	NA	NA	NA	NA	NA	Meox1
ENSMUSG00000001494	0	0	0	0	0	0	0	0	NA	NA	NA	NA	NA	Sost
ENSMUSG00000001496	0	0	0	0	0	0	0	0	NA	NA	NA	NA	NA	Nkx2-1
ENSMUSG00000001497	0	0	24.1181	0	0	0	0	3.44544	-1.11916	0.701069	-1.59636	NA	NA	Pax9
ENSMUSG00000001504	0	0	0	0	0	0	0	0	NA	NA	NA	NA	NA	Irx2
ENSMUSG00000001506	4.19545	0	50.4287	0	0	10.3481	0	9.28175	-0.459229	0.614164	-0.747729	NA	NA	Col1a1
ENSMUSG00000001507	0	0	0	0	0	0	0	0	NA	NA	NA	NA	NA	Itga3
ENSMUSG00000001508	17.8307	5.98586	0	9.30686	0	5.82082	0	5.56346	-0.448861	0.793437	-0.565717	0.571586	NA	Sgca
ENSMUSG00000001510	0	0	4.3851	0	0	0	0	0.626443	-0.535959	0.583699	-0.918212	0.358508	NA	Dlx3
ENSMUSG00000001517	2.09772	4.78869	2.19255	8.1435	0	4.52731	0	3.10711	0.0223717	0.778651	0.0287313	0.977079	NA	Foxm1
ENSMUSG00000001518	16.7818	3.59152	8.7702	0	0	4.52731	9.02953	6.10005	-0.740958	0.805698	-0.919647	0.357757	NA	Itfg2
ENSMUSG00000001520	0	0	0	0	0	0	0	0	NA	NA	NA	NA	NA	Nrip2
ENSMUSG00000001521	1.04886	1.19717	0	0	0	0	0	0.320862	-0.346154	0.577594	-0.599304	0.54897	NA	Tulp3
ENSMUSG00000001524	3.14659	13.1689	0	0	0	4.52731	0.531149	3.05342	-0.672793	0.757378	-0.88832	0.374369	NA	Gtf2h4
ENSMUSG00000001525	141.596	154.435	294.898	181.484	175.756	292.982	179.528	202.954	0.0721204	0.375155	0.192242	0.847553	0.973933	Tubb5
ENSMUSG00000001542	69.2249	34.718	18.6367	2.32671	48.8946	3.88055	9.02953	26.673	-1.01411	0.711396	-1.42552	0.154006	NA	Ell2
ENSMUSG00000001552	31.4659	31.1265	109.628	50.0244	21.1436	117.063	63.7379	60.5984	0.121322	0.569146	0.213166	0.831198	0.969348	Jup
ENSMUSG00000001555	0	0	4.3851	0	0	0	0	0.626443	-0.535959	0.583699	-0.918212	0.358508	NA	Fkbp10
ENSMUSG00000001558	0	0	0	0	0	0	0	0	NA	NA	NA	NA	NA	Klhl10
ENSMUSG00000001566	0	0	0	0	0	0	0	0	NA	NA	NA	NA	NA	Mnx1
ENSMUSG00000001569	55.5897	43.0982	47.1398	40.7175	6.60738	40.7458	50.4592	40.6225	-0.404696	0.576463	-0.702032	0.482659	0.863996	Nom1
ENSMUSG00000001576	53.492	52.6756	99.7611	12.7969	11.8933	40.7458	36.6493	44.002	-1.20753	0.559974	-2.1564	0.0310524	0.373328	Ergic1
ENSMUSG00000001583	18.8795	0	0	0	0	0	0	2.69707	-0.936084	0.668011	-1.4013	NA	NA	Tnk1
ENSMUSG00000001588	4.19545	0	1.09628	2.32671	15.8577	0	2.65575	3.73313	0.558632	0.785144	0.711503	0.476772	NA	Acap1
ENSMUSG00000001604	1.04886	0	0	10.4702	0	9.05462	0	2.9391	0.811501	0.732477	1.10789	0.267911	NA	Tcea3
ENSMUSG00000001622	2.09772	0	0	0	0	0	1.59345	0.52731	-0.101427	0.581814	-0.174329	0.861607	NA	Csn3
ENSMUSG00000001627	764.62	426.193	328.883	241.978	204.829	402.284	274.604	377.627	-0.803669	0.359884	-2.23314	0.02554	0.339136	Ifrd1
ENSMUSG00000001630	0	9.57738	7.67393	20.9404	0	13.5819	3.71804	7.92739	0.380479	0.804899	0.472704	0.636424	NA	Stk38l
ENSMUSG00000001632	20.9772	2.39434	36.1771	25.5939	56.8235	12.9352	26.5575	25.9227	0.466304	0.675967	0.689833	0.490299	NA	Brpf1
ENSMUSG00000001642	3.14659	8.38021	0	8.1435	23.7866	9.05462	6.37379	8.41218	0.951348	0.788493	1.20654	0.227609	NA	Akr1b3
ENSMUSG00000001655	0	0	0	0	0	2.58703	0	0.369576	0.296897	0.58033	0.511601	0.60893	NA	Hoxc13
ENSMUSG00000001656	0	0	0	0	0	0	0	0	NA	NA	NA	NA	NA	Hoxc11
ENSMUSG00000001657	0	0	0	0	0	3.23379	0	0.46197	0.343321	0.580932	0.590983	0.554532	NA	Hoxc8
ENSMUSG00000001661	0	0	0	0	0	0	0	0	NA	NA	NA	NA	NA	Hoxc6
ENSMUSG00000001663	0	0	0	0	0	0	0	0	NA	NA	NA	NA	NA	Gstt1
ENSMUSG00000001665	8.3909	1.19717	24.1181	9.30686	39.6443	14.2287	4.78034	14.5238	0.38989	0.752448	0.518163	0.604345	NA	Gstt3
ENSMUSG00000001666	28.3193	32.3237	6.57765	15.1236	6.60738	14.8754	6.90494	15.8189	-0.785181	0.695223	-1.12939	0.258731	NA	Ddt
ENSMUSG00000001670	0	0	0	0	0	7.7611	0	1.10873	0.476168	0.593024	0.80295	0.422004	NA	Tat
ENSMUSG00000001672	0	0	0	0	0	0	0	0	NA	NA	NA	NA	NA	Marveld3
ENSMUSG00000001674	13.6352	15.5632	13.1553	8.1435	3.96443	29.7509	26.5575	15.8243	0.223798	0.704785	0.31754	0.750834	NA	Ddx18
ENSMUSG00000001687	41.9545	69.436	27.4069	16.287	30.3939	51.0939	49.3969	40.8527	-0.272832	0.555496	-0.491151	0.62332	0.917111	Ubl3
ENSMUSG00000001700	12.5863	8.38021	31.792	17.4504	0	0	5.84264	10.8645	-0.915566	0.79843	-1.14671	0.251502	NA	Gramd3
ENSMUSG00000001707	0	0	0	0	0	10.3481	0	1.4783	0.489815	0.597807	0.819353	NA	NA	Eef1e1
ENSMUSG00000001729	33.5636	31.1265	26.3106	17.4504	19.8221	73.0837	39.8362	34.4561	0.271599	0.58653	0.463062	0.64332	NA	Akt1
ENSMUSG00000001739	0	0	0	0	0	0	0	0	NA	NA	NA	NA	NA	Cldn15
ENSMUSG00000001741	61.8829	76.619	92.0871	114.009	188.971	217.958	124.82	125.192	1.00267	0.393517	2.54797	0.0108352	0.216816	Il16
ENSMUSG00000001750	77.6158	76.619	36.1771	65.148	91.1818	60.7953	57.8953	66.4903	0.100555	0.458171	0.21947	0.826284	0.967697	Tcirg1
ENSMUSG00000001751	59.7851	58.6614	59.1989	91.9052	21.1436	79.5513	77.0166	63.8946	0.172082	0.499534	0.344486	0.730481	0.945516	Naglu
ENSMUSG00000001755	58.7363	62.253	39.4659	18.6137	11.8933	32.9847	36.1181	37.1521	-0.935819	0.55105	-1.69825	0.0894611	NA	Coasy
ENSMUSG00000001761	0	0	10.9628	0	0	0	0	1.56611	-0.660291	0.59875	-1.10278	NA	NA	Smo
ENSMUSG00000001763	0	0	0	4.65343	0	0	0	0.664776	0.412993	0.582311	0.70923	0.478182	NA	Tspan33
ENSMUSG00000001767	18.8795	1.19717	7.67393	8.1435	51.5376	28.4574	27.6198	20.5013	1.19903	0.706679	1.69671	0.0897511	NA	Crnkl1
ENSMUSG00000001768	79.7135	40.7039	88.7983	75.6182	75.3241	107.362	59.4887	75.2869	0.171261	0.448106	0.382189	0.702321	0.940752	Rin2
ENSMUSG00000001773	0	0	0	0	0	0	0	0	NA	NA	NA	NA	NA	Folh1
ENSMUSG00000001774	28.3193	40.7039	4.3851	19.7771	9.25033	37.512	97.2003	33.8783	0.583965	0.67578	0.864135	0.387513	NA	Chordc1
ENSMUSG00000001783	67.1272	69.436	57.0063	48.861	6.60738	80.198	88.1707	59.6295	-0.164376	0.573298	-0.286721	0.774326	0.95772	Rtcb
ENSMUSG00000001785	14.6841	21.5491	27.4069	12.7969	0	15.5222	20.7148	16.0963	-0.547734	0.730397	-0.749913	0.453307	NA	Pwp1
ENSMUSG00000001786	13.6352	17.9576	23.0218	15.1236	0	7.7611	18.5902	13.7271	-0.548875	0.746111	-0.735648	0.461945	NA	Fbxo7
ENSMUSG00000001794	91.251	153.238	217.063	237.325	376.621	252.236	113.666	205.914	0.619143	0.417865	1.48168	0.138425	0.647748	Capns1
ENSMUSG00000001802	0	0	0	0	0	0	0	0	NA	NA	NA	NA	NA	Lrp3
ENSMUSG00000001804	0	0	0	0	0	0	0	0	NA	NA	NA	NA	NA	Dsg4
ENSMUSG00000001815	0	0	0	0	0	0	0	0	NA	NA	NA	NA	NA	Evx2
ENSMUSG00000001819	0	0	0	0	0	0	0	0	NA	NA	NA	NA	NA	Hoxd13
ENSMUSG00000001823	0	0	0	0	0	0	0	0	NA	NA	NA	NA	NA	Hoxd12
ENSMUSG00000001827	0	0	0	0	0	0	0	0	NA	NA	NA	NA	NA	Folr1
ENSMUSG00000001829	8.3909	0	1.09628	9.30686	13.2148	7.7611	24.4329	9.17182	1.2376	0.786723	1.57311	0.115693	NA	Clpb
ENSMUSG00000001833	131.108	62.253	118.398	145.42	140.076	146.167	203.961	135.34	0.576064	0.386002	1.49239	0.135598	0.644267	2017-09-07
ENSMUSG00000001844	4.19545	3.59152	0	5.81679	3.96443	0	7.43609	3.57204	0.287008	0.78988	0.363357	0.716338	NA	Zdhhc4
ENSMUSG00000001847	401.714	387.884	437.414	375.764	385.871	507.705	505.123	428.782	0.11548	0.282202	0.409211	0.682385	0.93784	Rac1
ENSMUSG00000001855	13.6352	23.9434	15.3479	6.98014	2.64295	5.17407	35.0558	14.6828	-0.33167	0.736228	-0.450499	0.652351	NA	Nup214
ENSMUSG00000001864	0	0	16.4441	0	0	0	0	2.34916	-0.84136	0.647282	-1.29983	NA	NA	Aif1l
ENSMUSG00000001865	0	0	0	0	0	0	0	0	NA	NA	NA	NA	NA	Cpa3
ENSMUSG00000001870	0	0	0	0	0	0	0	0	NA	NA	NA	NA	NA	Ltbp1
ENSMUSG00000001891	31.4659	37.1123	21.9255	12.7969	2.64295	43.3328	23.3706	24.6639	-0.415603	0.668206	-0.621968	0.533963	NA	Ugp2
ENSMUSG00000001901	0	0	0	0	0	0	0	0	NA	NA	NA	NA	NA	Kcnh6
ENSMUSG00000001909	28.3193	39.5067	16.4441	11.6336	15.8577	34.9249	17.5279	23.4592	-0.390279	0.62307	-0.626381	0.531065	NA	Trmt1
ENSMUSG00000001910	31.4659	33.5208	38.3696	57.0045	83.253	6.46758	31.3378	40.2027	0.292403	0.615722	0.474894	0.634862	0.924094	Nacc1
ENSMUSG00000001911	38.8079	14.3661	62.4877	68.6381	79.2886	50.4471	68.5182	54.6505	0.694144	0.516265	1.34455	0.17877	0.686529	Nfix
ENSMUSG00000001918	8.3909	13.1689	15.3479	41.8809	30.3939	16.169	19.1214	20.639	0.897937	0.637194	1.40921	0.158774	NA	Slc1a5
ENSMUSG00000001924	72.3715	98.1681	72.3542	52.3511	112.325	151.988	90.2953	92.8363	0.306701	0.438351	0.69967	0.484133	0.864894	Uba1
ENSMUSG00000001930	12.5863	0	8.7702	13.9603	0	3.88055	13.2787	7.49659	0.068531	0.805003	0.0851313	0.932157	NA	Vwf
ENSMUSG00000001942	9.43976	4.78869	16.4441	39.5542	58.1449	33.6314	31.8689	27.696	1.64014	0.604484	2.71329	0.00666194	NA	Siae
ENSMUSG00000001943	0	0	0	0	0	0	0	0	NA	NA	NA	NA	NA	Vsig2
ENSMUSG00000001946	3.14659	0	0	0	0	0	0	0.449512	-0.467212	0.57913	-0.806748	0.419812	NA	Esam
ENSMUSG00000001948	0	0	16.4441	0	0	0	2.1246	2.65268	-0.725811	0.689275	-1.05301	NA	NA	Spa17
ENSMUSG00000001962	73.4203	76.619	87.702	20.9404	72.6812	73.0837	50.4592	64.9866	-0.4887	0.485313	-1.00698	0.313945	0.786042	Fam50a
ENSMUSG00000001964	56.6385	28.7321	73.4504	52.3511	128.183	100.894	53.1149	70.4807	0.586026	0.491739	1.19174	0.233363	0.729087	Emd
ENSMUSG00000001983	6.29317	25.1406	0	30.2473	0	0	0	8.81158	-0.0836153	0.611608	-0.136714	0.891257	NA	Taco1
ENSMUSG00000001985	0	0	0	0	0	0	0	0	NA	NA	NA	NA	NA	Grik3
ENSMUSG00000001986	0	0	7.67393	3.49007	0	0	0	1.59486	-0.275088	0.611657	-0.449742	0.652897	NA	Gria3
ENSMUSG00000001988	0	0	0	0	0	0	0	0	NA	NA	NA	NA	NA	Npas1
ENSMUSG00000001995	11.5375	2.39434	8.7702	2.32671	0	3.23379	0	4.0375	-1.04409	0.798459	-1.30764	0.190997	NA	Sipa1l2
ENSMUSG00000001998	46.1499	17.9576	18.6367	19.7771	23.7866	38.1587	28.1509	27.5168	-0.000981079	0.59327	-0.00165368	0.998681	NA	Ap4e1
ENSMUSG00000001999	76.5669	80.2105	46.0436	39.5542	14.5362	95.0735	64.8002	59.5407	-0.282214	0.541845	-0.520838	0.60248	0.910182	Blvra
ENSMUSG00000002006	0	0	0	0	0	0	0	0	NA	NA	NA	NA	NA	Pdzd4
ENSMUSG00000002007	0	0	0	0	0	2.58703	0	0.369576	0.296897	0.58033	0.511601	0.60893	NA	Srpk3
ENSMUSG00000002010	40.9056	100.562	57.0063	133.786	35.6799	40.099	65.3313	67.6244	0.0470918	0.522554	0.0901185	0.928193	0.991126	Idh3g
ENSMUSG00000002012	0	0	0	0	0	0	0	0	NA	NA	NA	NA	NA	Pnck
ENSMUSG00000002014	157.329	140.069	105.242	189.627	371.335	179.799	212.46	193.694	0.778618	0.369552	2.10693	0.0351239	0.40382	Ssr4
ENSMUSG00000002015	36.7102	28.7321	53.7175	32.574	23.7866	38.8055	29.7443	34.8672	-0.300394	0.532708	-0.563899	0.572823	NA	Bcap31
ENSMUSG00000002017	11.5375	5.98586	12.059	36.0641	60.7879	0	17.5279	20.566	1.01166	0.755349	1.33933	0.180463	NA	Fam98a
ENSMUSG00000002020	0	0	0	0	0	0	0	0	NA	NA	NA	NA	NA	Ltbp2
ENSMUSG00000002028	60.834	99.3653	121.687	65.148	26.4295	94.4267	68.5182	76.6298	-0.498832	0.478122	-1.04331	0.296803	0.775147	Kmt2a
ENSMUSG00000002031	2.09772	2.39434	4.3851	11.6336	0	21.343	14.8722	8.10371	1.13736	0.795056	1.43054	0.152563	NA	Ift46
ENSMUSG00000002032	0	0	0	0	0	0	0	0	NA	NA	NA	NA	NA	Tmem25
ENSMUSG00000002033	0	0	0	0	0	0	0	0	NA	NA	NA	NA	NA	Cd3g
ENSMUSG00000002043	17.8307	32.3237	42.7547	33.7374	9.25033	65.3226	19.1214	31.4772	0.0414775	0.624917	0.0663728	0.947081	NA	Trappc6a
ENSMUSG00000002052	147.89	149.647	203.907	167.523	79.2886	95.7202	125.882	138.551	-0.482666	0.38248	-1.26194	0.206971	0.709063	Supt6
ENSMUSG00000002055	1.04886	0	7.67393	0	0	0.646758	0	1.33851	-0.632403	0.630761	-1.0026	0.316053	NA	Spag5
ENSMUSG00000002057	0	0	7.67393	0	0	0	0	1.09628	-0.639229	0.592812	-1.0783	0.2809	NA	Foxn1
ENSMUSG00000002058	117.473	150.844	194.041	110.519	117.611	129.352	113.135	133.282	-0.368361	0.357774	-1.02959	0.303202	0.779584	Unc119
ENSMUSG00000002059	4.19545	1.19717	7.67393	0	0	2.58703	0	2.23623	-0.76758	0.735443	-1.0437	0.296626	NA	Rab34
ENSMUSG00000002064	3.14659	0	0	0	0	8.40786	13.8099	3.62347	0.680504	0.753192	0.903494	0.366264	NA	Sdf2
ENSMUSG00000002068	3.14659	4.78869	6.57765	0	0	0	0.531149	2.14915	-1.20897	0.741466	-1.63051	0.102993	NA	Ccne1
ENSMUSG00000002076	0	0	2.19255	0	0	12.9352	0	2.1611	0.383733	0.654342	0.586441	NA	NA	Hsf2bp
ENSMUSG00000002083	6.29317	10.7746	12.059	1.16336	0	10.9949	0.531149	5.97374	-0.812471	0.805443	-1.00873	0.313107	NA	Bbc3
ENSMUSG00000002100	8.3909	11.9717	7.67393	3.49007	40.9658	23.2833	10.0918	15.1239	0.754011	0.721744	1.04471	0.296158	NA	Mybpc3
ENSMUSG00000002102	384.932	505.207	629.262	694.524	664.702	391.289	591.169	551.584	0.199755	0.310482	0.643372	0.519982	0.886592	Psmc3
ENSMUSG00000002103	58.7363	165.21	32.8883	210.568	219.365	60.1485	105.699	121.802	0.702982	0.516357	1.36143	0.173379	0.676691	Acp2
ENSMUSG00000002104	0	0	0	0	0	0	0	0	NA	NA	NA	NA	NA	Rapsn
ENSMUSG00000002105	13.6352	0	10.9628	1.16336	52.859	1.94027	1.59345	11.7363	0.420176	0.802954	0.523288	NA	NA	Slc39a13
ENSMUSG00000002107	228.652	257.392	220.351	230.345	170.47	234.127	292.132	233.353	-0.0182417	0.321224	-0.0567882	0.954714	0.995573	Celf2
ENSMUSG00000002108	44.0522	55.0699	41.6585	48.861	75.3241	54.9745	23.3706	49.0444	0.0890544	0.510614	0.174407	0.861546	0.977569	Nr1h3
ENSMUSG00000002109	0	0	0	0	0	0.646758	0	0.092394	0.0510345	0.577371	0.0883911	0.929566	NA	Ddb2
ENSMUSG00000002111	685.956	490.841	423.162	344.354	447.98	402.93	352.683	449.701	-0.447615	0.294862	-1.51805	0.129002	0.641184	Spi1
ENSMUSG00000002129	36.7102	27.535	36.1771	19.7771	59.4664	27.1638	20.7148	32.5063	-0.0758929	0.572167	-0.132641	0.894477	NA	Sf3a1
ENSMUSG00000002147	48.2477	32.3237	50.4287	34.9007	89.8604	37.512	33.4624	46.6765	0.133241	0.524988	0.253799	0.799651	0.962042	Stat6
ENSMUSG00000002190	0	4.78869	3.28883	0	0	0	1.59345	1.38157	-0.490546	0.637427	-0.769571	0.441554	NA	Clgn
ENSMUSG00000002204	29.3681	27.535	36.1771	24.4305	0	3.88055	51.5215	24.7018	-0.440445	0.734333	-0.59979	0.548646	NA	Napsa
ENSMUSG00000002205	19.9284	13.1689	40.5622	29.0839	33.0369	18.756	1.59345	22.3042	-0.202858	0.699081	-0.290178	0.77168	NA	Vrk3
ENSMUSG00000002210	24.1238	26.3378	10.9628	57.0045	9.25033	1.29352	10.0918	19.8664	-0.0643333	0.735562	-0.0874614	0.930305	NA	Smg9
ENSMUSG00000002221	3.14659	0	16.4441	2.32671	9.25033	8.40786	2.65575	6.03305	-0.113133	0.804724	-0.140586	0.888197	NA	Paxip1
ENSMUSG00000002222	13.6352	14.3661	20.8292	1.16336	0	13.5819	13.8099	11.0551	-0.726768	0.778127	-0.933997	0.350306	NA	Rmnd5a
ENSMUSG00000002227	4.19545	5.98586	1.09628	2.32671	9.25033	0	4.24919	3.87197	0.0233407	0.801013	0.029139	0.976754	NA	Mov10
ENSMUSG00000002228	7.34203	4.78869	0	0	23.7866	0	19.6525	7.93854	0.61999	0.802102	0.772956	0.439548	NA	Ppm1j
ENSMUSG00000002233	738.399	711.12	507.575	566.555	553.698	589.197	614.008	611.508	-0.162106	0.270528	-0.59922	0.549026	0.892167	Rhoc
ENSMUSG00000002240	0	0	0	0	0	0	0	0	NA	NA	NA	NA	NA	Prr27
ENSMUSG00000002249	0	0	4.3851	0	0	0	0	0.626443	-0.535959	0.583699	-0.918212	0.358508	NA	Tead3
ENSMUSG00000002250	11.5375	13.1689	5.48138	12.7969	13.2148	14.2287	5.31149	10.8199	0.122016	0.726836	0.167873	0.866683	NA	Ppard
ENSMUSG00000002257	26.2215	38.3095	41.6585	54.6778	67.3953	40.099	28.6821	42.4348	0.371124	0.518557	0.715687	0.474185	0.860079	Def6
ENSMUSG00000002265	0	0	0	0	0	0	0	0	NA	NA	NA	NA	NA	Peg3
ENSMUSG00000002266	0	0	0	0	0	0	0	0	NA	NA	NA	NA	NA	Zim1
ENSMUSG00000002274	98.593	86.1964	108.531	153.563	276.188	93.1332	75.9543	127.451	0.555155	0.446962	1.24206	0.214213	0.717358	Metrn
ENSMUSG00000002279	8.3909	4.78869	2.19255	13.9603	0	5.82082	1.59345	5.24953	0.0254793	0.805665	0.0316252	0.974771	NA	Lmf1
ENSMUSG00000002280	3.14659	13.1689	26.3106	15.1236	0	3.88055	1.59345	9.03196	-0.865457	0.794749	-1.08897	0.276168	NA	Narfl
ENSMUSG00000002289	20.9772	53.8728	57.0063	10.4702	77.9671	25.8703	18.5902	37.822	-0.341609	0.618934	-0.551931	0.580996	NA	Angptl4
ENSMUSG00000002297	13.6352	2.39434	12.059	16.287	0	1.94027	7.43609	7.67885	-0.31247	0.799141	-0.391007	0.695792	NA	Dbf4
ENSMUSG00000002307	28.3193	13.1689	25.2143	25.5939	0	13.5819	9.02953	16.4154	-0.624146	0.735165	-0.848987	0.395889	NA	Daxx
ENSMUSG00000002308	1.04886	0	5.48138	13.9603	0	1.29352	10.623	4.62958	0.638425	0.797095	0.800939	0.423167	NA	Cd320
ENSMUSG00000002319	10.4886	8.38021	14.2516	1.16336	66.0738	1.94027	18.0591	17.1938	0.629635	0.765105	0.822939	0.410543	NA	Ipo4
ENSMUSG00000002320	4.19545	0	0	0	0	5.17407	3.18689	1.79377	0.131764	0.671462	0.196235	0.844426	NA	Tm9sf1
ENSMUSG00000002324	4.19545	0	0	0	0	0	0	0.59935	-0.527323	0.58305	-0.904421	0.365772	NA	Rec8
ENSMUSG00000002325	66.0783	63.4501	20.8292	46.5343	11.8933	38.8055	24.4329	38.8605	-0.607817	0.579959	-1.04803	0.294623	NA	Irf9
ENSMUSG00000002326	13.6352	17.9576	7.67393	19.7771	23.7866	77.611	28.1509	26.9418	1.22942	0.632004	1.94527	0.0517427	NA	Gmpr2
ENSMUSG00000002329	23.075	10.7746	23.0218	4.65343	23.7866	13.5819	23.3706	17.4663	-0.16305	0.678352	-0.240362	0.81005	NA	Mdp1
ENSMUSG00000002332	24.1238	44.2954	38.3696	33.7374	14.5362	99.6008	55.7707	44.3477	0.44878	0.579865	0.773939	0.438967	0.852122	Dhrs1
ENSMUSG00000002341	0	0	0	0	0	0	0	0	NA	NA	NA	NA	NA	Ncan
ENSMUSG00000002342	35.6613	27.535	5.48138	6.98014	35.6799	19.4027	7.43609	19.7395	-0.308777	0.697908	-0.442432	0.658176	NA	Tmem161a
ENSMUSG00000002343	5.24431	0	1.09628	3.49007	0	1.29352	11.1541	3.18261	0.33662	0.778502	0.432394	0.665455	NA	Armc6
ENSMUSG00000002345	5.24431	2.39434	0	0	0	16.169	6.37379	4.31163	0.428332	0.782264	0.547554	0.583998	NA	2310045N01Rik
ENSMUSG00000002346	0	0	0	0	0	0	0	0	NA	NA	NA	NA	NA	Slc25a42
ENSMUSG00000002365	8.3909	4.78869	0	2.32671	33.0369	25.2236	10.623	12.0557	1.23793	0.777195	1.59282	0.111201	NA	Snx9
ENSMUSG00000002372	20.9772	33.5208	0	19.7771	0	10.3481	7.43609	13.1513	-0.562695	0.792527	-0.710001	0.477704	NA	Ranbp3
ENSMUSG00000002379	34.6124	58.6614	49.3324	101.212	359.441	89.2526	142.879	119.342	1.6756	0.480758	3.48534	0.000491518	0.0390789	Ndufa11
ENSMUSG00000002384	0	0	0	0	0	0	0	0	NA	NA	NA	NA	NA	Bmp8b
ENSMUSG00000002393	3.14659	1.19717	12.059	20.9404	33.0369	9.05462	3.18689	11.8031	1.01301	0.766237	1.32205	0.186151	NA	Nr2f6
ENSMUSG00000002395	45.1011	75.4219	116.205	60.4946	97.7892	97.0137	116.853	86.9826	0.221538	0.445352	0.497445	0.618875	0.916353	Use1
ENSMUSG00000002396	12.5863	3.59152	0	8.1435	25.108	5.82082	20.7148	10.8521	0.90526	0.777951	1.16365	0.244567	NA	Ocel1
ENSMUSG00000002409	0	0	0	0	0	0	0	0	NA	NA	NA	NA	NA	Dyrk1b
ENSMUSG00000002413	12.5863	23.9434	9.86648	15.1236	10.5718	1.94027	31.3378	15.0528	-0.0412767	0.727907	-0.056706	0.954779	NA	Braf
ENSMUSG00000002416	114.326	68.2388	62.4877	46.5343	38.3228	50.4471	59.4887	62.8351	-0.676421	0.453625	-1.49115	0.135923	0.644267	Ndufb2
ENSMUSG00000002428	14.6841	35.9152	0	19.7771	1.32148	1.29352	14.341	12.476	-0.513726	0.793921	-0.647074	0.517584	NA	Hltf
ENSMUSG00000002455	36.7102	16.7604	39.4659	46.5343	22.4651	36.2185	30.8066	32.7087	0.114187	0.559989	0.20391	0.838424	NA	Prpf6
ENSMUSG00000002458	35.6613	10.7746	35.0808	12.7969	10.5718	49.8004	26.0263	25.816	-0.0937613	0.64727	-0.144856	0.884824	NA	Rgs19
ENSMUSG00000002459	0	0	0	0	0	0	0	0	NA	NA	NA	NA	NA	Rgs20
ENSMUSG00000002475	0	1.19717	0	0	0	0.646758	0	0.263419	-0.0875295	0.577884	-0.151465	0.879609	NA	Abhd3
ENSMUSG00000002477	120.619	99.3653	89.8946	88.4152	48.8946	100.894	153.502	100.226	-0.0628284	0.434353	-0.144648	0.884989	0.981727	Snrpd1
ENSMUSG00000002486	0	1.19717	6.57765	8.1435	17.1792	4.52731	9.56068	6.74079	1.03073	0.799925	1.28854	0.19756	NA	Tchp
ENSMUSG00000002489	1.04886	10.7746	18.6367	0	0	12.2884	9.02953	7.39686	-0.451229	0.805698	-0.560047	0.575447	NA	Tiam1
ENSMUSG00000002496	0	2.39434	0	0	30.3939	12.2884	12.2164	8.18473	1.7448	0.805645	2.16571	0.030333	NA	Tsc2
ENSMUSG00000002500	22.0261	11.9717	6.57765	4.65343	1.32148	53.0342	4.78034	14.9093	0.165258	0.768231	0.215115	0.829677	NA	Rpl3l
ENSMUSG00000002504	1.04886	1.19717	4.3851	0	0	6.46758	3.18689	2.32652	0.0543967	0.75556	0.0719953	0.942606	NA	Slc9a3r2
ENSMUSG00000002524	92.2999	94.5766	80.0281	138.44	134.791	171.391	111.01	117.505	0.607386	0.367785	1.65147	0.0986427	0.589581	Puf60
ENSMUSG00000002546	132.157	95.7738	134.842	80.2717	235.223	95.7202	130.663	129.236	0.146925	0.423396	0.347014	0.72858	0.94443	Golga2
ENSMUSG00000002550	5.24431	4.78869	4.3851	2.32671	15.8577	6.46758	7.43609	6.64374	0.443721	0.784304	0.565752	0.571563	NA	Uck1
ENSMUSG00000002565	0	0	0	0	0	0	0	0	NA	NA	NA	NA	NA	Scin
ENSMUSG00000002578	1.04886	7.18303	2.19255	0	10.5718	14.8754	0.531149	5.20041	0.414792	0.803818	0.516027	0.605835	NA	Ikzf4
ENSMUSG00000002580	50.3454	17.9576	42.7547	82.5984	148.005	49.8004	80.2035	67.3808	1.13375	0.503001	2.25398	0.0241977	0.335846	Mien1
ENSMUSG00000002588	7.34203	0	0	0	0	0	0	1.04886	-0.63651	0.592021	-1.07515	0.282309	NA	Pon1
ENSMUSG00000002602	191.942	331.617	317.92	343.19	446.659	239.301	469.005	334.233	0.397309	0.342899	1.15868	0.246587	0.741058	Axl
ENSMUSG00000002603	177.258	41.901	19.733	63.9847	27.751	47.8601	69.0494	63.9338	-0.515698	0.579045	-0.890601	0.373143	0.822648	Tgfb1
ENSMUSG00000002608	20.9772	37.1123	10.9628	27.9206	39.6443	10.9949	16.9968	23.5156	0.0317175	0.639634	0.0495869	0.960452	NA	Ccdc97
ENSMUSG00000002617	0	0	0	0	0	0	0	0	NA	NA	NA	NA	NA	Zfp40
ENSMUSG00000002625	79.7135	43.0982	64.6802	74.4549	43.6087	56.9147	36.1181	56.9412	-0.225242	0.477313	-0.471896	0.637001	0.924941	Akap8l
ENSMUSG00000002633	0	0	0	0	0	0	0	0	NA	NA	NA	NA	NA	Shh
ENSMUSG00000002635	7.34203	11.9717	2.19255	1.16336	0	6.46758	4.78034	4.84537	-0.584488	0.805699	-0.725442	0.468181	NA	Pdcd2l
ENSMUSG00000002658	33.5636	19.1548	65.7765	120.989	60.7879	53.6809	60.551	59.2148	0.794229	0.51716	1.53575	0.124599	0.636529	Gtf2f1
ENSMUSG00000002660	13.6352	25.1406	6.57765	33.7374	0	19.4027	15.4033	16.271	0.127576	0.748503	0.170442	0.864663	NA	Clpp
ENSMUSG00000002661	9.43976	14.3661	0	18.6137	0	0	1.59345	6.28757	-0.279577	0.794239	-0.352006	0.724834	NA	Alkbh7
ENSMUSG00000002664	0	0	0	0	0	0	0	0	NA	NA	NA	NA	NA	Pspn
ENSMUSG00000002668	18.8795	17.9576	5.48138	3.49007	0	13.5819	15.4033	10.6848	-0.483749	0.777327	-0.622323	0.533729	NA	Dennd1c
ENSMUSG00000002679	0	0	0	0	0	0	1.0623	0.151757	0.141045	0.577883	0.244072	0.807175	NA	Med6
ENSMUSG00000002688	0	0	0	0	0	0	0	0	NA	NA	NA	NA	NA	Prkd1
ENSMUSG00000002699	178.307	75.4219	31.792	80.2717	59.4664	93.1332	63.2067	83.0855	-0.323026	0.502733	-0.64254	0.520523	0.886592	Lcp2
ENSMUSG00000002718	8.3909	2.39434	0	17.4504	9.25033	9.70137	18.0591	9.32091	1.17108	0.779063	1.5032	0.132789	NA	Cse1l
ENSMUSG00000002728	11.5375	4.78869	41.6585	6.98014	0	21.343	6.37379	13.2402	-0.731945	0.772632	-0.947341	0.343465	NA	Naa20
ENSMUSG00000002731	14.6841	13.1689	30.6957	9.30686	1.32148	20.0495	10.623	14.2642	-0.64664	0.723233	-0.894097	0.37127	NA	Prkra
ENSMUSG00000002732	0	0	13.1553	3.49007	5.2859	0	0	3.13304	-0.296316	0.726289	-0.407987	0.683283	NA	Fkbp7
ENSMUSG00000002733	23.075	27.535	6.57765	53.5144	21.1436	54.3277	32.4001	31.2248	0.90122	0.60334	1.49372	0.135249	NA	Plekha3
ENSMUSG00000002741	81.8112	46.6897	92.0871	20.9404	0	89.2526	42.4919	53.3247	-0.729025	0.667627	-1.09196	0.274849	0.759467	Ykt6
ENSMUSG00000002748	101.74	132.886	171.019	186.137	203.507	193.381	113.666	157.477	0.342154	0.369557	0.925849	0.354525	0.808704	Baz1b
ENSMUSG00000002763	3.14659	16.7604	19.733	9.30686	0	0	0	6.9924	-1.1454	0.802444	-1.42739	0.153467	NA	Pex6
ENSMUSG00000002767	28.3193	9.57738	37.2734	10.4702	105.718	9.05462	7.43609	29.6927	0.283044	0.709838	0.398744	0.690082	NA	Mrpl2
ENSMUSG00000002768	2.09772	16.7604	50.4287	40.7175	0	33.6314	23.9017	23.9339	0.0639869	0.751099	0.0851909	0.93211	NA	Mea1
ENSMUSG00000002769	1.04886	1.19717	0	0	0	0	0.531149	0.39674	-0.24466	0.579041	-0.422527	0.67264	NA	Gnmt
ENSMUSG00000002771	0	0	0	0	0	0	0	0	NA	NA	NA	NA	NA	Grin2d
ENSMUSG00000002778	237.043	308.87	183.078	139.603	68.7168	232.186	192.807	194.615	-0.569427	0.406175	-1.40193	0.160937	0.669655	Kdelr1
ENSMUSG00000002781	0	0	2.19255	8.1435	0	7.11434	6.90494	3.47933	0.933165	0.780032	1.19632	0.231573	NA	Tmem143
ENSMUSG00000002791	0	0	0	0	0	0	0	0	NA	NA	NA	NA	NA	Pdxk-ps
ENSMUSG00000002797	92.2999	11.9717	10.9628	23.2671	1.32148	30.3976	50.4592	31.5257	-0.392032	0.71042	-0.551831	0.581064	NA	Ggct
ENSMUSG00000002799	0	0	0	10.4702	0	0	0	1.49575	0.488917	0.597498	0.818275	0.4132	NA	Jag2
ENSMUSG00000002803	0	0	5.48138	0	9.25033	8.40786	1.0623	3.45741	0.44512	0.767514	0.579951	0.561948	NA	Btbd6
ENSMUSG00000002804	2.09772	25.1406	1.09628	13.9603	0	1.94027	5.84264	7.15397	-0.413033	0.805267	-0.512914	0.608012	NA	Nudt14
ENSMUSG00000002808	0	0	0	0	0	0	0	0	NA	NA	NA	NA	NA	Epdr1
ENSMUSG00000002812	43.0033	29.9293	48.2361	59.3312	108.361	55.6212	55.7707	57.179	0.70331	0.478104	1.47104	0.14128	0.647748	Flii
ENSMUSG00000002814	0	14.3661	17.5404	0	0	0	13.8099	6.53091	-0.619156	0.785041	-0.788693	0.430292	NA	Top3a
ENSMUSG00000002820	3.14659	2.39434	15.3479	4.65343	0	7.11434	2.1246	4.96874	-0.499016	0.805692	-0.619363	0.535677	NA	Atg4d
ENSMUSG00000002825	5.24431	1.19717	2.19255	2.32671	2.64295	3.23379	3.71804	2.9365	0.0250527	0.802787	0.0312072	0.975104	NA	Qtrt1
ENSMUSG00000002831	0	8.38021	0	0	3.96443	0	0	1.76352	-0.281715	0.624692	-0.450966	0.652014	NA	Plin4
ENSMUSG00000002833	20.9772	4.78869	35.0808	13.9603	6.60738	23.9301	20.1837	17.9326	-0.237821	0.691843	-0.34375	0.731035	NA	Hdgfrp2
ENSMUSG00000002835	12.5863	21.5491	24.1181	25.5939	0	38.1587	14.8722	19.554	0.0205326	0.728075	0.0282012	0.977502	NA	Chaf1a
ENSMUSG00000002844	33.5636	23.9434	38.3696	30.2473	21.1436	52.3874	22.8394	31.7849	-0.00707746	0.565158	-0.012523	0.990008	NA	Adprh
ENSMUSG00000002845	25.1727	0	1.09628	19.7771	18.5007	0	12.7476	11.042	0.276085	0.804587	0.343138	0.731495	NA	Tmem39a
ENSMUSG00000002846	0	9.57738	5.48138	1.16336	0	0	3.71804	2.84859	-0.642908	0.753903	-0.852772	0.393786	NA	Timmdc1
ENSMUSG00000002847	11.5375	7.18303	0	5.81679	0	0	0	3.50533	-0.655401	0.745877	-0.878698	0.379565	NA	Pla1a
ENSMUSG00000002870	15.7329	7.18303	18.6367	9.30686	18.5007	21.343	5.31149	13.7164	-0.0240402	0.708063	-0.033952	0.972915	NA	Mcm2
ENSMUSG00000002871	2.09772	1.19717	1.09628	1.16336	0	10.3481	3.71804	2.80296	0.519381	0.784906	0.661712	0.508156	NA	Tpra1
ENSMUSG00000002881	40.9056	56.2671	4.3851	11.6336	30.3939	14.8754	20.7148	25.5965	-0.631472	0.665241	-0.949237	0.3425	NA	Nab1
ENSMUSG00000002885	196.137	71.8303	41.6585	84.9251	80.61	86.0189	53.6461	87.8323	-0.394052	0.491883	-0.801109	0.423068	0.843161	Cd97
ENSMUSG00000002897	823.357	656.05	476.88	650.317	344.905	549.098	523.713	574.903	-0.321026	0.314436	-1.02096	0.307275	0.779584	Il17ra
ENSMUSG00000002900	3.14659	10.7746	3.28883	1.16336	7.92886	0	0	3.75745	-0.54772	0.78654	-0.696366	0.4862	NA	Lamb1
ENSMUSG00000002908	5.24431	0	0	0	0	0	0	0.749187	-0.577767	0.586619	-0.984909	0.324669	NA	Kcnn1
ENSMUSG00000002910	0	2.39434	0	1.16336	0	0	0	0.508243	-0.204763	0.579685	-0.353232	0.723914	NA	Arrdc2
ENSMUSG00000002930	0	0	0	0	0	0	0	0	NA	NA	NA	NA	NA	Ppp1r17
ENSMUSG00000002944	75.5181	227.463	138.131	115.172	76.6456	114.476	98.2626	120.81	-0.497082	0.420815	-1.18124	0.237509	0.730006	Cd36
ENSMUSG00000002948	15.7329	26.3378	48.2361	54.6778	83.253	12.9352	40.8985	40.2959	0.551131	0.597967	0.921674	0.356699	0.808704	Map2k7
ENSMUSG00000002949	14.6841	17.9576	47.1398	6.98014	0	19.4027	35.587	20.2502	-0.530471	0.737314	-0.719464	0.471855	NA	Timm44
ENSMUSG00000002957	115.375	106.548	143.612	143.093	103.075	129.998	114.197	122.271	0.00829659	0.361379	0.0229581	0.981684	0.998297	Ap2a2
ENSMUSG00000002963	15.7329	8.38021	24.1181	1.16336	47.5731	51.0939	19.6525	23.9592	0.657068	0.707956	0.92812	0.353345	NA	Pnkp
ENSMUSG00000002968	3.14659	10.7746	29.5994	8.1435	21.1436	9.70137	7.96724	12.9252	-0.226043	0.733233	-0.308282	0.757868	NA	Med25
ENSMUSG00000002980	12.5863	8.38021	10.9628	0	0	1.29352	3.18689	5.20139	-1.55269	0.805664	-1.92722	0.0539525	NA	Bcam
ENSMUSG00000002981	18.8795	5.98586	29.5994	19.7771	14.5362	43.3328	24.964	22.4393	0.402025	0.650575	0.617953	0.536606	NA	Clptm1
ENSMUSG00000002983	39.8568	94.5766	14.2516	24.4305	5.2859	7.11434	16.4656	28.8545	-1.50143	0.654567	-2.29377	0.0218037	NA	Relb
ENSMUSG00000002984	7.34203	10.7746	3.28883	0	0	14.2287	9.56068	6.4564	-0.113741	0.805691	-0.141172	0.887734	NA	Tomm40
ENSMUSG00000002985	24.1238	34.718	24.1181	6.98014	19.8221	16.8157	42.4919	24.1528	-0.277499	0.636105	-0.436248	0.662657	NA	Apoe
ENSMUSG00000002992	0	0	0	0	0	0	0	0	NA	NA	NA	NA	NA	Apoc2
ENSMUSG00000002996	23.075	28.7321	3.28883	15.1236	1.32148	32.9847	21.246	17.9674	-0.026952	0.732561	-0.0367915	0.970651	NA	Hbp1
ENSMUSG00000002997	45.1011	33.5208	14.2516	48.861	5.2859	64.0291	68.5182	39.9382	0.489448	0.627252	0.780305	0.435211	NA	Prkar2b
ENSMUSG00000003031	33.5636	45.4925	27.4069	9.30686	1.32148	56.9147	25.4952	28.5002	-0.44795	0.687956	-0.651132	0.514961	NA	Cdkn1b
ENSMUSG00000003032	284.242	191.548	481.265	539.798	531.233	245.121	457.851	390.151	0.44642	0.372998	1.19685	0.231367	0.72803	Klf4
ENSMUSG00000003033	33.5636	11.9717	35.0808	12.7969	92.5033	49.8004	29.7443	37.923	0.63658	0.613291	1.03797	0.299282	NA	Ap1m1
ENSMUSG00000003037	121.668	59.8586	89.8946	172.177	233.901	115.123	112.604	129.318	0.744493	0.412095	1.8066	0.070824	0.524217	Rab8a
ENSMUSG00000003038	8.3909	0	3.28883	0	0	0.646758	0	1.76093	-0.828475	0.677948	-1.22203	0.221695	NA	Hmgn2
ENSMUSG00000003039	1138.02	1464.14	1612.62	2137.09	1757.56	867.95	1303.97	1468.76	0.105078	0.319196	0.329197	0.742007	0.94915	Fam32a
ENSMUSG00000003051	0	0	9.86648	0	2.64295	0	0	1.78706	-0.427809	0.630528	-0.678494	0.497459	NA	Elf3
ENSMUSG00000003053	0	0	0	0	0	0	0	0	NA	NA	NA	NA	NA	Cyp2c29
ENSMUSG00000003062	1.04886	0	7.67393	2.32671	0	0	0.531149	1.65438	-0.484486	0.688516	-0.703667	0.48164	NA	Stard3nl
ENSMUSG00000003068	40.9056	79.0134	31.792	60.4946	19.8221	45.2731	16.4656	41.9666	-0.436761	0.570574	-0.765477	0.443988	0.852938	Stk11
ENSMUSG00000003070	4.19545	0	0	6.98014	0	0	6.90494	2.58293	0.33013	0.714426	0.462091	0.644016	NA	Efna2
ENSMUSG00000003072	86.0067	128.097	190.752	136.113	358.12	88.6059	133.318	160.145	0.366592	0.457852	0.800678	0.423318	0.843161	Atp5d
ENSMUSG00000003099	5.24431	17.9576	13.1553	4.65343	5.2859	18.1092	12.7476	11.0219	-0.155434	0.739182	-0.210278	0.833451	NA	Ppp5c
ENSMUSG00000003119	40.9056	37.1123	67.9691	89.5785	129.505	56.268	20.7148	63.1504	0.515908	0.542022	0.951821	0.341188	0.803734	Cdk12
ENSMUSG00000003123	19.9284	25.1406	9.86648	9.30686	0	19.4027	4.78034	12.6322	-0.741101	0.760149	-0.974943	0.329589	NA	Lipe
ENSMUSG00000003131	48.2477	14.3661	29.5994	41.8809	17.1792	56.9147	63.2067	38.7707	0.467188	0.577743	0.808645	0.41872	NA	Pafah1b2
ENSMUSG00000003134	6.29317	0	0	0	0	0	0	0.899025	-0.615742	0.589351	-1.04478	0.296125	NA	Tbc1d8
ENSMUSG00000003135	18.8795	75.4219	23.0218	13.9603	0	20.0495	5.31149	22.3778	-1.43876	0.718572	-2.00225	0.0452577	NA	Cnot11
ENSMUSG00000003153	13.6352	11.9717	1.09628	4.65343	0	1.94027	3.71804	5.28785	-0.914529	0.805375	-1.13553	0.256152	NA	Slc2a3
ENSMUSG00000003154	5.24431	43.0982	31.792	6.98014	0	5.17407	14.8722	15.3087	-1.32445	0.753325	-1.75814	0.0787229	NA	Foxj2
ENSMUSG00000003161	103.837	73.0275	64.6802	91.9052	104.397	93.78	101.981	90.5154	0.26454	0.394575	0.670442	0.502576	0.880745	Sri
ENSMUSG00000003166	11.5375	15.5632	19.733	16.287	11.8933	14.2287	4.24919	13.356	-0.323275	0.700661	-0.461385	0.644522	NA	Dgcr2
ENSMUSG00000003184	14.6841	5.98586	8.7702	12.7969	22.4651	7.7611	26.0263	14.0699	0.602738	0.701428	0.859301	0.390174	NA	Irf3
ENSMUSG00000003190	2.09772	0	0	0	0	0	4.78034	0.982581	0.126014	0.594089	0.212113	0.832019	NA	Bcl2l12
ENSMUSG00000003198	4.19545	5.98586	9.86648	0	0	0	0	2.86397	-1.53812	0.755897	-2.03482	0.0418689	NA	Zfp959
ENSMUSG00000003199	20.9772	57.4643	31.792	12.7969	52.859	25.8703	40.3673	34.5896	-0.130721	0.588367	-0.222176	0.824177	NA	Mpnd
ENSMUSG00000003200	12.5863	19.1548	3.28883	24.4305	0	6.46758	9.56068	10.7841	-0.129033	0.781288	-0.165154	0.868823	NA	Sh3gl1
ENSMUSG00000003206	73.4203	15.5632	26.3106	16.287	13.2148	22.6365	5.31149	24.6777	-1.13215	0.653713	-1.73188	0.0832951	NA	Ebi3
ENSMUSG00000003208	7.34203	1.19717	0	3.49007	0	0	4.78034	2.40137	-0.132677	0.731978	-0.181258	0.856165	NA	Ccdc94
ENSMUSG00000003226	89.1533	55.0699	66.8728	75.6182	40.9658	49.1536	52.5838	61.3453	-0.336628	0.45528	-0.739388	0.459672	0.855251	Ranbp2
ENSMUSG00000003227	0	0	0	0	0	0	0	0	NA	NA	NA	NA	NA	Edar
ENSMUSG00000003228	5.24431	20.3519	13.1553	10.4702	14.5362	21.343	9.56068	13.5231	0.089509	0.703392	0.127253	0.89874	NA	Grk5
ENSMUSG00000003233	1.04886	0	0	1.16336	0	3.88055	0	0.870396	0.256032	0.590394	0.433662	0.664534	NA	Dvl3
ENSMUSG00000003234	3.14659	2.39434	12.059	6.98014	34.3584	11.6416	6.90494	11.0693	0.880018	0.758284	1.16054	0.24583	NA	Abcf3
ENSMUSG00000003235	40.9056	39.5067	82.2206	57.0045	211.436	14.2287	41.4296	69.5331	0.472061	0.60453	0.780873	0.434877	0.848723	Eif2b5
ENSMUSG00000003269	14.6841	34.718	21.9255	27.9206	10.5718	10.3481	4.24919	17.7739	-0.656219	0.685684	-0.957029	0.338553	NA	Cyth2
ENSMUSG00000003271	0	0	3.28883	2.32671	0	4.52731	0	1.44898	0.122573	0.63711	0.192389	0.847438	NA	Sult2b1
ENSMUSG00000003273	0	0	0	0	0	0	1.59345	0.227635	0.208258	0.578966	0.359707	0.719066	NA	Car11
ENSMUSG00000003279	1.04886	15.5632	12.059	2.32671	0	10.3481	0	5.90657	-0.721942	0.802833	-0.899242	0.368524	NA	Dlgap1
ENSMUSG00000003282	0	0	0	0	0	0	0	0	NA	NA	NA	NA	NA	Plag1
ENSMUSG00000003283	157.329	62.253	21.9255	63.9847	52.859	98.954	83.9216	77.3181	-0.0879413	0.529237	-0.166166	0.868026	0.979288	Hck
ENSMUSG00000003299	9.43976	22.7463	14.2516	11.6336	33.0369	16.8157	13.2787	17.3146	0.205644	0.66623	0.308669	0.757573	NA	Mrpl4
ENSMUSG00000003308	47.1988	44.2954	94.2797	87.2518	17.1792	105.422	112.604	72.6043	0.338685	0.53586	0.63204	0.527361	0.889012	Keap1
ENSMUSG00000003309	0	0	3.28883	0	0	0	0	0.469832	-0.470163	0.579248	-0.811679	0.416976	NA	Ap1m2
ENSMUSG00000003316	173.062	243.026	244.469	285.023	243.152	155.222	199.181	220.448	-0.000171667	0.341137	-0.00050322	0.999598	0.999598	Glg1
ENSMUSG00000003341	0	0	0	0	0	0	0	0	NA	NA	NA	NA	NA	Atp8b3
ENSMUSG00000003344	1.04886	15.5632	0	1.16336	0	9.70137	0.531149	4.00114	-0.35371	0.781397	-0.452664	0.650791	NA	Btbd2
ENSMUSG00000003345	20.9772	22.7463	36.1771	25.5939	29.0725	54.3277	20.1837	29.8683	0.238501	0.579886	0.41129	0.68086	NA	Csnk1g2
ENSMUSG00000003346	13.6352	22.7463	13.1553	25.5939	25.108	27.8106	14.8722	20.4174	0.405954	0.62294	0.651674	0.514611	NA	Abhd17a
ENSMUSG00000003348	50.3454	33.5208	66.8728	74.4549	128.183	13.5819	81.797	64.108	0.481276	0.5608	0.858195	0.390785	0.835493	Mob3a
ENSMUSG00000003352	0	2.39434	0	2.32671	22.4651	10.3481	9.02953	6.65197	1.72745	0.804606	2.14695	0.031797	NA	Cacnb3
ENSMUSG00000003354	0	0	0	1.16336	0	0	1.59345	0.393829	0.292917	0.580275	0.50479	0.613707	NA	Ccdc65
ENSMUSG00000003355	1.04886	0	1.09628	6.98014	0	4.52731	0	1.95037	0.462545	0.709176	0.652229	0.514254	NA	Fkbp11
ENSMUSG00000003360	36.7102	11.9717	37.2734	66.3114	77.9671	11.6416	25.4952	38.1958	0.528972	0.619631	0.853689	0.393277	NA	Ddx23
ENSMUSG00000003363	168.867	383.095	267.491	180.32	321.119	276.166	181.122	254.026	-0.178814	0.368679	-0.485013	0.627667	0.92097	Pld3
ENSMUSG00000003378	0	0	0	0	0	0	0	0	NA	NA	NA	NA	NA	Grik5
ENSMUSG00000003379	0	0	0	0	0	0	0	0	NA	NA	NA	NA	NA	Cd79a
ENSMUSG00000003380	130.059	147.252	127.168	97.722	120.254	103.481	86.0462	115.998	-0.385897	0.360761	-1.06968	0.284765	0.770048	Rabac1
ENSMUSG00000003382	10.4886	8.38021	6.57765	15.1236	40.9658	1.29352	1.0623	11.9845	0.466524	0.781218	0.597175	0.55039	NA	Etv3
ENSMUSG00000003402	41.9545	61.0558	64.6802	29.0839	47.5731	31.0444	49.928	46.4743	-0.450132	0.492644	-0.913705	0.360872	0.808704	Prkcsh
ENSMUSG00000003410	1.04886	0	0	0	0	0	0	0.149837	-0.203562	0.577371	-0.352567	0.724413	NA	Elavl3
ENSMUSG00000003411	0	0	0	0	0	0	0	0	NA	NA	NA	NA	NA	Rab3b
ENSMUSG00000003418	0	0	0	0	0	0	0	0	NA	NA	NA	NA	NA	St8sia6
ENSMUSG00000003420	57.6874	62.253	74.5467	38.3908	174.435	157.809	157.751	103.268	0.931304	0.471543	1.97502	0.0482664	0.455345	Fcgrt
ENSMUSG00000003421	12.5863	3.59152	4.3851	6.98014	21.1436	38.8055	13.2787	14.3958	1.10556	0.722769	1.52961	0.126112	NA	Nosip
ENSMUSG00000003423	6.29317	7.18303	1.09628	5.81679	0	1.94027	13.2787	5.0869	0.0695221	0.805631	0.0862953	0.931232	NA	Pih1d1
ENSMUSG00000003429	46.1499	37.1123	28.5032	30.2473	11.8933	58.855	50.4592	37.6029	0.0325656	0.573329	0.0568009	0.954704	NA	Rps11
ENSMUSG00000003435	95.4464	178.379	128.264	221.038	130.826	89.2526	135.974	139.883	0.0967161	0.404944	0.238839	0.811231	0.963585	Supt5
ENSMUSG00000003436	0	0	0	0	0	0	0	0	NA	NA	NA	NA	NA	Dll3
ENSMUSG00000003437	27.2704	9.57738	18.6367	17.4504	2.64295	7.11434	15.4033	14.0136	-0.577995	0.715041	-0.808339	0.418896	NA	Paf1
ENSMUSG00000003438	3.14659	11.9717	0	8.1435	18.5007	1.29352	10.623	7.66842	0.511097	0.800386	0.638563	0.523107	NA	Timm50
ENSMUSG00000003444	2.09772	10.7746	0	8.1435	10.5718	0.646758	1.59345	4.83254	0.122089	0.803783	0.151893	0.879271	NA	Med29
ENSMUSG00000003452	3.14659	2.39434	1.09628	8.1435	3.96443	5.17407	4.24919	4.02406	0.646529	0.805042	0.8031	0.421917	NA	Bicd1
ENSMUSG00000003458	2.09772	13.1689	2.19255	4.65343	2.64295	1.94027	1.0623	3.96545	-0.597044	0.805672	-0.741052	0.458662	NA	Ncstn
ENSMUSG00000003464	19.9284	38.3095	9.86648	30.2473	25.108	54.9745	16.4656	27.8428	0.398529	0.621249	0.641496	0.5212	NA	Pex19
ENSMUSG00000003469	0	0	17.5404	0	1.32148	0	0	2.69455	-0.870371	0.695616	-1.25122	NA	NA	Phyhip
ENSMUSG00000003476	2.09772	0	0	0	0	0	0	0.299675	-0.346155	0.577594	-0.599304	0.54897	NA	Crhr2
ENSMUSG00000003477	0	0	1.09628	0	0	0	0	0.156611	-0.203562	0.577371	-0.352567	0.724413	NA	Inmt
ENSMUSG00000003484	67.1272	57.4643	24.1181	23.2671	19.8221	1.94027	11.1541	29.2705	-1.46974	0.650618	-2.25899	0.0238842	NA	Cyp4f18
ENSMUSG00000003500	1.04886	7.18303	7.67393	6.98014	0	14.2287	2.65575	5.68149	0.0968194	0.805407	0.120212	0.904315	NA	Impdh1
ENSMUSG00000003505	0	0	0	0	0	0	0	0	NA	NA	NA	NA	NA	Psg18
ENSMUSG00000003518	55.5897	124.506	71.2579	147.746	232.58	149.401	150.846	133.132	0.954181	0.399144	2.39057	0.0168224	0.285981	Dusp3
ENSMUSG00000003526	0	0	0	0	0	0	0	0	NA	NA	NA	NA	NA	Prodh
ENSMUSG00000003527	1.04886	0	26.3106	3.49007	0	6.46758	2.1246	5.63453	-0.710433	0.801284	-0.886618	NA	NA	Dgcr14
ENSMUSG00000003528	32.5147	26.3378	35.0808	22.1038	129.505	25.2236	38.2427	44.144	0.643151	0.592501	1.08549	0.277706	0.7657	Slc25a1
ENSMUSG00000003531	0	0	5.48138	0	0	0.646758	4.24919	1.48248	-0.106454	0.639032	-0.166586	0.867696	NA	Dgcr6
ENSMUSG00000003534	1.04886	13.1689	29.5994	0	0	0	0	6.2596	-2.44163	0.80117	-3.04759	0.00230688	NA	Ddr1
ENSMUSG00000003541	1758.94	1030.77	1086.41	902.765	584.092	552.332	305.942	888.75	-1.08505	0.350873	-3.09243	0.00198522	0.0878676	Ier3
ENSMUSG00000003545	8.3909	0	18.6367	0	0	0	3.71804	4.39223	-1.09798	0.773153	-1.42013	0.155569	NA	Fosb
ENSMUSG00000003546	27.2704	0	38.3696	19.7771	0	18.1092	33.4624	19.5698	-0.180673	0.777355	-0.23242	0.816212	NA	Klc4
ENSMUSG00000003549	4.19545	7.18303	4.3851	8.1435	0	0	4.78034	4.0982	-0.303065	0.7974	-0.380066	0.703896	NA	Ercc1
ENSMUSG00000003555	0	0	0	0	0	0	0	0	NA	NA	NA	NA	NA	Cyp17a1
ENSMUSG00000003559	3.14659	3.59152	0	0	0	0	2.65575	1.34198	-0.321182	0.63148	-0.508617	0.611021	NA	As3mt
ENSMUSG00000003573	7.34203	2.39434	26.3106	17.4504	0	2.58703	9.02953	9.30199	-0.425833	0.79476	-0.535801	0.592096	NA	Homer3
ENSMUSG00000003575	1.04886	0	16.4441	1.16336	0	9.70137	13.2787	5.94806	0.0336711	0.801099	0.0420311	0.966474	NA	Crtc1
ENSMUSG00000003581	3.14659	4.78869	6.57765	3.49007	0	3.23379	1.0623	3.18558	-0.577572	0.799948	-0.722012	0.470287	NA	Rnf215
ENSMUSG00000003585	5.24431	0	14.2516	8.1435	42.2872	34.2782	29.7443	19.1356	1.49968	0.727693	2.06087	0.0393152	NA	Sec14l2
ENSMUSG00000003604	10.4886	0	12.059	20.9404	31.7154	5.17407	12.2164	13.2277	0.788749	0.760818	1.03671	0.29987	NA	Aven
ENSMUSG00000003617	2.09772	0	8.7702	0	52.859	1.29352	5.31149	10.0474	0.956956	0.805699	1.18773	NA	NA	Cp
ENSMUSG00000003623	3.14659	2.39434	25.2143	29.0839	0	0	14.341	10.5972	0.0407266	0.805265	0.0505754	0.959664	NA	Crot
ENSMUSG00000003644	76.5669	79.0134	46.0436	37.2274	23.7866	58.2082	74.892	56.534	-0.405375	0.503093	-0.805765	0.420378	0.841072	Rps6ka1
ENSMUSG00000003657	0	0	0	0	2.64295	0	0	0.377565	0.173727	0.578348	0.300384	0.763884	NA	Calb2
ENSMUSG00000003660	44.0522	52.6756	52.6212	65.148	13.2148	101.541	103.043	61.7565	0.448279	0.547219	0.819196	0.412674	0.840549	Snrnp200
ENSMUSG00000003662	1.04886	0	8.7702	3.49007	0	3.23379	5.84264	3.19794	-0.0148169	0.782038	-0.0189465	0.984884	NA	Ciao1
ENSMUSG00000003665	0	0	0	0	0	0	0	0	NA	NA	NA	NA	NA	Has1
ENSMUSG00000003680	8.3909	14.3661	21.9255	0	30.3939	12.9352	7.96724	13.7113	-0.150551	0.761637	-0.197667	0.843306	NA	Taf6l
ENSMUSG00000003721	31.4659	27.535	62.4877	5.81679	5.2859	78.2578	37.1804	35.4328	-0.262804	0.673532	-0.390187	0.696398	NA	Insig2
ENSMUSG00000003731	8.3909	35.9152	1.09628	38.3908	23.7866	10.9949	2.1246	17.2427	0.202649	0.758508	0.267168	0.78934	NA	Kpna6
ENSMUSG00000003746	0	4.78869	14.2516	0	0	0.646758	11.1541	4.40588	-0.398188	0.778092	-0.51175	0.608826	NA	Man1a
ENSMUSG00000003752	8.3909	0	5.48138	5.81679	0	2.58703	0	3.1823	-0.395416	0.76297	-0.518259	0.604278	NA	Itpkc
ENSMUSG00000003762	10.4886	15.5632	2.19255	8.1435	44.9302	26.5171	20.1837	18.2884	1.04202	0.700202	1.48817	0.136706	NA	Adck4
ENSMUSG00000003778	51.3942	20.3519	28.5032	34.9007	101.754	15.5222	26.0263	39.7789	0.328998	0.608034	0.541084	0.58845	NA	Brd8
ENSMUSG00000003779	0	1.19717	0	0	0	0	0	0.171025	-0.203562	0.577371	-0.352567	0.724413	NA	Kif20a
ENSMUSG00000003808	203.479	231.054	271.876	155.89	264.295	152.635	127.476	200.958	-0.410895	0.35573	-1.15508	0.248059	0.741665	Farsa
ENSMUSG00000003809	8.3909	13.1689	5.48138	1.16336	0	12.2884	0	5.7847	-0.650361	0.803596	-0.809314	0.418335	NA	Gcdh
ENSMUSG00000003810	3.14659	13.1689	14.2516	5.81679	0	3.23379	6.90494	6.64608	-0.761901	0.797565	-0.955285	0.339434	NA	Mast2
ENSMUSG00000003812	73.4203	45.4925	15.3479	52.3511	1.32148	81.4915	78.0789	49.6434	0.204254	0.661919	0.308578	0.757642	0.955341	Dnase2a
ENSMUSG00000003813	5.24431	31.1265	10.9628	38.3908	29.0725	5.82082	12.2164	18.9763	0.315726	0.704619	0.44808	0.654096	NA	Rad23a
ENSMUSG00000003814	1104.45	1872.38	1879.02	4734.86	5826.39	2464.8	3533.2	3059.3	1.29756	0.323073	4.0163	5.91e-05	0.0105973	Calr
ENSMUSG00000003824	10.4886	8.38021	5.48138	1.16336	11.8933	0	6.37379	6.25438	-0.404973	0.804259	-0.503536	0.614588	NA	Syce2
ENSMUSG00000003847	26.2215	8.38021	29.5994	17.4504	0	7.11434	49.928	19.8134	-0.126611	0.749532	-0.16892	0.86586	NA	Nfat5
ENSMUSG00000003848	2.09772	17.9576	7.67393	11.6336	0	5.82082	11.6853	8.12413	-0.190565	0.794196	-0.239947	0.810371	NA	Nob1
ENSMUSG00000003849	0	0	8.7702	0	0	0	0	1.25289	-0.647746	0.595252	-1.08819	NA	NA	Nqo1
ENSMUSG00000003863	0	0	12.059	0	0	0	2.1246	2.02623	-0.552515	0.652702	-0.846504	NA	NA	Ppfia3
ENSMUSG00000003865	41.9545	17.9576	6.57765	40.7175	58.1449	96.367	58.4264	45.7351	1.28849	0.57343	2.24699	0.0246408	0.336661	Gys1
ENSMUSG00000003868	1.04886	7.18303	0	1.16336	0	0	3.71804	1.87333	-0.290945	0.702319	-0.414264	0.678681	NA	Ruvbl2
ENSMUSG00000003872	0	0	0	0	0	0	0	0	NA	NA	NA	NA	NA	Lin7b
ENSMUSG00000003873	496.112	472.883	462.628	265.246	277.51	214.077	208.742	342.457	-0.954469	0.286525	-3.3312	0.000864739	0.0512886	Bax
ENSMUSG00000003882	0	77.8162	8.7702	4.65343	72.6812	20.0495	0	26.2815	-0.082319	0.75792	-0.108612	0.91351	NA	Il7r
ENSMUSG00000003923	9.43976	19.1548	0	19.7771	0	1.94027	15.9345	9.46376	-0.00616713	0.804155	-0.00766908	0.993881	NA	Tfam
ENSMUSG00000003929	10.4886	1.19717	0	11.6336	5.2859	4.52731	9.02953	6.02316	0.502268	0.803996	0.624715	0.532158	NA	Zfp81
ENSMUSG00000003934	0	0	0	3.49007	5.2859	0	0	1.25371	0.480104	0.594422	0.807682	0.419274	NA	Efnb3
ENSMUSG00000003948	24.1238	16.7604	25.2143	15.1236	2.64295	33.6314	28.1509	20.8068	-0.0985918	0.677034	-0.145623	0.884219	NA	Mmd
ENSMUSG00000003949	0	0	8.7702	0	0	0	0	1.25289	-0.647746	0.595252	-1.08819	NA	NA	Hlf
ENSMUSG00000003955	5.24431	7.18303	9.86648	13.9603	7.92886	10.9949	7.96724	9.02073	0.316018	0.742592	0.425561	0.670428	NA	Fam162a
ENSMUSG00000003970	488.77	602.178	972.396	513.041	1057.18	456.611	661.281	678.78	-0.0329695	0.350373	-0.0940983	0.925031	0.991126	Rpl8
ENSMUSG00000003974	0	0	0	0	0	0	0	0	NA	NA	NA	NA	NA	Grm3
ENSMUSG00000003992	0	0	0	0	0	0	0	0	NA	NA	NA	NA	NA	Ssbp2
ENSMUSG00000004018	2.09772	0	0	0	0	0.646758	2.1246	0.695583	0.00601406	0.587156	0.0102427	0.991828	NA	Fancl
ENSMUSG00000004031	0	0	0	0	0	0	0	0	NA	NA	NA	NA	NA	Brinp2
ENSMUSG00000004032	1.04886	0	13.1553	0	0	2.58703	0	2.39874	-0.69803	0.707183	-0.987057	0.323615	NA	Gstm5
ENSMUSG00000004035	0	0	0	0	0	0	0	0	NA	NA	NA	NA	NA	Gstm7
ENSMUSG00000004038	0	0	0	0	0	0	0	0	NA	NA	NA	NA	NA	Gstm3
ENSMUSG00000004040	160.476	128.097	101.954	61.6579	89.8604	172.038	135.443	121.361	-0.161949	0.420603	-0.385039	0.700208	0.940752	Stat3
ENSMUSG00000004043	50.3454	19.1548	19.733	4.65343	60.7879	27.8106	23.3706	29.4079	-0.0299377	0.654426	-0.0457465	0.963512	NA	Stat5a
ENSMUSG00000004044	1.04886	1.19717	117.301	17.4504	0	0	0	19.5711	-0.619025	0.659682	-0.93837	NA	NA	Ptrf
ENSMUSG00000004054	19.9284	56.2671	18.6367	26.7572	142.719	2.58703	42.4919	44.1982	0.574878	0.685127	0.839083	0.401423	0.838339	Map3k11
ENSMUSG00000004056	164.671	134.083	66.8728	133.786	80.61	163.63	153.502	128.165	0.119901	0.41593	0.288272	0.773138	0.95772	Akt2
ENSMUSG00000004069	4.19545	2.39434	2.19255	1.16336	0	4.52731	1.0623	2.21933	-0.279154	0.775346	-0.360038	0.718819	NA	Dnaja3
ENSMUSG00000004070	17.8307	41.901	15.3479	50.0244	87.2174	60.7953	32.4001	43.6452	1.03795	0.548857	1.89111	0.0586099	0.487092	Hmox2
ENSMUSG00000004071	1.04886	0	12.059	4.65343	0	4.52731	8.49839	4.39814	0.0150147	0.796731	0.0188454	0.984964	NA	Cdip1
ENSMUSG00000004085	5.24431	2.39434	25.2143	10.4702	18.5007	19.4027	21.246	14.6389	0.482351	0.722491	0.667622	0.504375	NA	Zak
ENSMUSG00000004096	88.1044	53.8728	51.5249	88.4152	170.47	76.9642	64.269	84.803	0.568053	0.458591	1.23869	0.21546	0.71994	Cwc15
ENSMUSG00000004098	0	0	0	0	0	0	0	0	NA	NA	NA	NA	NA	Col5a3
ENSMUSG00000004099	95.4464	111.337	80.0281	115.172	203.507	172.684	99.3249	125.357	0.584883	0.393266	1.48725	0.13695	0.644267	Dnmt1
ENSMUSG00000004100	3.14659	7.18303	23.0218	6.98014	5.2859	25.8703	5.84264	11.0472	-0.000944706	0.759333	-0.00124413	0.999007	NA	Ppan
ENSMUSG00000004105	0	0	0	0	0	0	0	0	NA	NA	NA	NA	NA	Angptl2
ENSMUSG00000004110	10.4886	9.57738	0	0	0	0	5.31149	3.62536	-0.726177	0.753521	-0.963712	0.33519	NA	Cacna1e
ENSMUSG00000004113	16.7818	9.57738	3.28883	16.287	0	0	1.59345	6.78978	-0.566741	0.805153	-0.703893	0.4815	NA	Cacna1b
ENSMUSG00000004127	9.43976	29.9293	24.1181	15.1236	71.3597	0	9.56068	22.7902	0.110691	0.758945	0.145849	0.884041	NA	Trmt10a
ENSMUSG00000004151	3.14659	39.5067	4.3851	8.1435	7.92886	10.3481	3.18689	10.9494	-0.712363	0.766009	-0.929967	0.352388	NA	Etv1
ENSMUSG00000004187	0	13.1689	0	0	0	0	0	1.88127	-0.704725	0.611806	-1.15188	NA	NA	Kifc2
ENSMUSG00000004207	1206.19	1526.39	714.771	389.725	75.3241	1812.86	973.596	956.981	-0.366863	0.71185	-0.515366	0.606298	0.911242	Psap
ENSMUSG00000004221	10.4886	0	2.19255	0	15.8577	3.23379	2.1246	4.84247	0.128355	0.798608	0.160723	0.872312	NA	Ikbkg
ENSMUSG00000004231	1.04886	0	0	0	0	0	0	0.149837	-0.203562	0.577371	-0.352567	0.724413	NA	Pax2
ENSMUSG00000004233	4.19545	4.78869	0	9.30686	29.0725	0	0	6.76621	0.659213	0.795312	0.828873	0.407176	NA	Wars2
ENSMUSG00000004263	2.09772	9.57738	0	0	0	7.7611	0	2.7766	-0.267662	0.717101	-0.373255	0.708958	NA	Atn1
ENSMUSG00000004264	48.2477	47.8869	51.5249	52.3511	72.6812	112.536	86.0462	67.3248	0.662038	0.447055	1.48089	0.138637	0.647748	Phb2
ENSMUSG00000004266	188.795	148.449	198.426	447.893	454.588	239.947	285.227	280.475	0.948522	0.340708	2.78397	0.00536981	0.152468	Ptpn6
ENSMUSG00000004267	0	0	0	0	0	0	0	0	NA	NA	NA	NA	NA	Eno2
ENSMUSG00000004268	23.075	15.5632	24.1181	17.4504	3.96443	26.5171	39.305	21.4276	0.0621059	0.666108	0.093237	0.925715	NA	Emg1
ENSMUSG00000004270	34.6124	49.0841	48.2361	66.3114	60.7879	60.1485	69.0494	55.4614	0.498098	0.45089	1.1047	0.269289	0.751027	Lpcat3
ENSMUSG00000004285	492.965	660.839	597.47	828.311	773.063	805.214	814.783	710.378	0.452398	0.257922	1.75401	0.0794286	0.550636	Atp6v1f
ENSMUSG00000004296	11.5375	22.7463	0	1.16336	58.1449	0	26.0263	17.0883	0.488879	0.801188	0.610192	0.541734	NA	Il12b
ENSMUSG00000004317	18.8795	5.98586	26.3106	34.9007	15.8577	67.2629	36.6493	29.4067	0.964444	0.625262	1.54246	0.122961	NA	Clcn5
ENSMUSG00000004319	62.9317	89.7879	51.5249	45.3709	103.075	46.5666	35.587	62.1206	-0.224513	0.492475	-0.455887	0.648471	0.92851	Clcn3
ENSMUSG00000004328	0	0	0	0	0	0	0	0	NA	NA	NA	NA	NA	Hif3a
ENSMUSG00000004341	0	0	0	0	0	0	0	0	NA	NA	NA	NA	NA	Gpx6
ENSMUSG00000004344	10.4886	7.18303	0	0	11.8933	9.70137	1.59345	5.83711	-0.0145417	0.804445	-0.0180767	0.985578	NA	Gpx5
ENSMUSG00000004347	4.19545	4.78869	0	10.4702	0	0	0	2.77919	-0.0584484	0.714381	-0.0818169	0.934792	NA	Pde1c
ENSMUSG00000004356	10.4886	14.3661	21.9255	5.81679	0	11.6416	3.71804	9.7081	-0.986461	0.772918	-1.27628	0.201856	NA	Utp20
ENSMUSG00000004359	0	0	0	0	0	0	1.0623	0.151757	0.141045	0.577883	0.244072	0.807175	NA	Spic
ENSMUSG00000004360	0	0	0	0	0	0	0	0	NA	NA	NA	NA	NA	9330159F19Rik
ENSMUSG00000004364	47.1988	7.18303	36.1771	25.5939	54.1805	49.1536	27.6198	35.301	0.306716	0.600992	0.51035	0.609806	NA	Cul3
ENSMUSG00000004366	0	0	0	0	0	0	0	0	NA	NA	NA	NA	NA	Sst
ENSMUSG00000004371	12.5863	3.59152	1.09628	0	0	0.646758	0.531149	2.63601	-1.30937	0.77114	-1.69797	0.0895143	NA	Il11
ENSMUSG00000004383	11.5375	27.535	10.9628	32.574	0	7.7611	3.18689	13.3653	-0.401523	0.773658	-0.518992	0.603766	NA	Large
ENSMUSG00000004393	17.8307	25.1406	3.28883	15.1236	0	2.58703	2.65575	9.51807	-0.965068	0.790864	-1.22027	0.222363	NA	Ddx56
ENSMUSG00000004394	0	0	5.48138	4.65343	0	0	5.84264	2.28249	0.130279	0.698416	0.186534	0.852026	NA	Tmed4
ENSMUSG00000004415	0	0	0	0	0	0.646758	0.531149	0.168272	0.152861	0.577992	0.264468	0.791419	NA	Col26a1
ENSMUSG00000004446	2.09772	1.19717	2.19255	0	0	9.70137	0.531149	2.24571	0.157153	0.744846	0.210988	0.832897	NA	Bid
ENSMUSG00000004451	38.8079	44.2954	21.9255	22.1038	2.64295	55.6212	46.7411	33.1626	-0.0974507	0.650126	-0.149895	0.880847	NA	Ralb
ENSMUSG00000004455	5.24431	0	0	1.16336	0	0	0	0.915381	-0.395583	0.591553	-0.66872	0.503674	NA	Ppp1cc
ENSMUSG00000004460	23.075	10.7746	29.5994	16.287	0	7.11434	29.2132	16.5805	-0.463197	0.744389	-0.622251	0.533777	NA	Dnajb11
ENSMUSG00000004462	0	0	0	0	0	5.17407	2.65575	1.11854	0.476793	0.593247	0.803701	0.42157	NA	Tbccd1
ENSMUSG00000004473	0	0	0	0	0	0	0	0	NA	NA	NA	NA	NA	Clec11a
ENSMUSG00000004500	5.24431	0	0	11.6336	0	0	28.6821	6.50856	0.876037	0.78549	1.11527	0.264733	NA	Zfp324
ENSMUSG00000004508	198.235	264.575	149.093	168.687	97.7892	193.381	254.42	189.454	-0.174494	0.385063	-0.453158	0.650435	0.928627	Gab2
ENSMUSG00000004530	320.952	452.531	438.51	680.564	518.019	590.49	697.399	528.352	0.60294	0.282311	2.13573	0.0327013	0.386721	Coro1c
ENSMUSG00000004535	203.479	114.929	176.5	162.87	178.399	113.829	119.509	152.788	-0.194278	0.368372	-0.527397	0.597918	0.909312	Tax1bp1
ENSMUSG00000004540	0	0	0	0	0	0	0	0	NA	NA	NA	NA	NA	Psg17
ENSMUSG00000004542	0	0	0	0	0	0	0	0	NA	NA	NA	NA	NA	Psg19
ENSMUSG00000004552	3.14659	0	0	0	0	0	0	0.449512	-0.467212	0.57913	-0.806748	0.419812	NA	Ctse
ENSMUSG00000004558	0	0	3.28883	0	0	0	0	0.469832	-0.470163	0.579248	-0.811679	0.416976	NA	Ndrg2
ENSMUSG00000004561	22.0261	26.3378	20.8292	6.98014	3.96443	3.88055	23.9017	15.4171	-0.901976	0.710057	-1.27029	0.203982	NA	Mettl17
ENSMUSG00000004562	19.9284	8.38021	44.9473	19.7771	10.5718	4.52731	28.1509	19.469	-0.474839	0.693146	-0.685049	0.493313	NA	Arhgef40
ENSMUSG00000004565	33.5636	31.1265	6.57765	54.6778	0	29.7509	19.6525	25.0498	0.0947455	0.728289	0.130093	0.896493	NA	Pnpla6
ENSMUSG00000004567	60.834	50.2812	81.1244	53.5144	25.108	42.0393	48.8657	51.681	-0.532686	0.483342	-1.10209	0.270424	0.753403	Mcoln1
ENSMUSG00000004568	7.34203	3.59152	3.28883	5.81679	0	0	0	2.86274	-0.56631	0.754522	-0.750554	0.452921	NA	Arhgef18
ENSMUSG00000004591	31.4659	69.436	97.5685	33.7374	0	9.05462	55.7707	42.4333	-1.07842	0.686675	-1.57049	0.116301	0.62935	Pkn2
ENSMUSG00000004609	112.228	111.337	55.91	86.0885	31.7154	68.5564	78.0789	77.7021	-0.444495	0.465232	-0.955426	0.339362	0.802266	Cd33
ENSMUSG00000004610	88.1044	75.4219	115.109	105.866	153.291	124.178	134.912	113.84	0.45146	0.375364	1.20273	0.229082	0.72803	Etfb
ENSMUSG00000004612	13.6352	0	0	0	0	0	0	1.94789	-0.727357	0.618197	-1.17658	NA	NA	Nkg7
ENSMUSG00000004613	0	0	0	0	0	0	0	0	NA	NA	NA	NA	NA	Lim2
ENSMUSG00000004626	51.3942	124.506	88.7983	67.4747	169.149	133.232	191.214	117.967	0.617365	0.44273	1.39445	0.163182	0.670497	Stxbp2
ENSMUSG00000004630	0	2.39434	0	0	0	0	0	0.342049	-0.346155	0.577594	-0.599304	0.54897	NA	Pcp2
ENSMUSG00000004631	20.9772	0	0	0	0	5.17407	0	3.7359	-0.647786	0.720209	-0.899441	NA	NA	Sgce
ENSMUSG00000004633	0	0	0	3.49007	0	0	0	0.498582	0.324674	0.580699	0.559109	0.576087	NA	Chn2
ENSMUSG00000004637	10.4886	27.535	10.9628	41.8809	1.32148	18.756	5.84264	16.6839	0.0358749	0.739438	0.0485164	0.961305	NA	Wwox
ENSMUSG00000004642	4.19545	0	0	0	0	25.2236	6.90494	5.18914	0.816924	0.776314	1.05231	0.292657	NA	Slbp
ENSMUSG00000004651	1.04886	0	0	0	0	0	0	0.149837	-0.203562	0.577371	-0.352567	0.724413	NA	Tyr
ENSMUSG00000004654	0	0	0	0	0	0	0	0	NA	NA	NA	NA	NA	Ghrhr
ENSMUSG00000004655	0	0	6.57765	0	0	0	0	0.939665	-0.622126	0.590012	-1.05443	0.291686	NA	Aqp1
ENSMUSG00000004661	11.5375	17.9576	0	6.98014	0	0	6.37379	6.12129	-0.679908	0.799061	-0.850884	0.394834	NA	Arid3b
ENSMUSG00000004665	13.6352	10.7746	8.7702	23.2671	0	16.169	12.2164	12.1189	0.152353	0.760716	0.200276	0.841265	NA	Cnn2
ENSMUSG00000004667	22.0261	15.5632	37.2734	26.7572	51.5376	16.169	23.9017	27.604	0.191793	0.603295	0.317909	0.750554	NA	Polr2e
ENSMUSG00000004668	6.29317	1.19717	0	0	0	0	0	1.07005	-0.637735	0.592378	-1.07657	0.281674	NA	Abca13
ENSMUSG00000004677	14.6841	39.5067	28.5032	54.6778	44.9302	38.1587	21.7771	34.6054	0.451285	0.565029	0.798695	0.424468	NA	Myo9b
ENSMUSG00000004698	1.04886	0	0	0	0	0	1.59345	0.377473	0.0434339	0.579978	0.0748889	0.940303	NA	Hdac9
ENSMUSG00000004707	47.1988	63.4501	14.2516	25.5939	29.0725	23.9301	27.0886	32.9408	-0.557631	0.576612	-0.967081	0.333504	NA	Ly9
ENSMUSG00000004709	33.5636	4.78869	10.9628	9.30686	33.0369	29.1041	13.2787	19.1488	0.269984	0.692073	0.390109	0.696456	NA	Cd244
ENSMUSG00000004730	34.6124	15.5632	39.4659	25.5939	46.2517	82.7851	70.6428	44.9879	0.797297	0.547571	1.45606	0.145376	0.654312	Emr1
ENSMUSG00000004748	1.04886	5.98586	0	5.81679	0	3.23379	4.78034	2.98081	0.212606	0.778873	0.272966	0.784879	NA	Mtfp1
ENSMUSG00000004768	24.1238	2.39434	0	4.65343	27.751	8.40786	15.9345	11.895	0.407941	0.785316	0.519461	0.603439	NA	Rab23
ENSMUSG00000004771	37.759	50.2812	66.8728	31.4107	9.25033	25.8703	14.341	33.6836	-1.15358	0.57038	-2.02247	0.0431276	NA	Rab11a
ENSMUSG00000004788	49.2965	65.8445	23.0218	48.861	30.3939	109.302	52.0526	54.1104	0.344468	0.536487	0.64208	0.520821	0.886592	Eif2b2
ENSMUSG00000004789	29.3681	11.9717	14.2516	12.7969	11.8933	40.7458	28.6821	21.3871	0.284363	0.651792	0.436278	0.662635	NA	Dlst
ENSMUSG00000004791	0	0	13.1553	5.81679	0	0	1.59345	2.93793	-0.354355	0.723223	-0.489967	0.624157	NA	Pgf
ENSMUSG00000004798	18.8795	14.3661	10.9628	2.32671	3.96443	30.3976	18.5902	14.2125	-0.0467861	0.736391	-0.0635342	0.949341	NA	Ulk2
ENSMUSG00000004814	0	0	0	8.1435	0	0	0	1.16336	0.476529	0.593152	0.803384	0.421753	NA	Ccl24
ENSMUSG00000004815	11.5375	11.9717	7.67393	23.2671	0	14.2287	2.65575	10.1907	-0.0325192	0.783786	-0.0414899	0.966905	NA	Dgkq
ENSMUSG00000004821	0	0	0	0	0	0	0	0	NA	NA	NA	NA	NA	Tmed11
ENSMUSG00000004837	3.14659	4.78869	0	0	0	0	0	1.13361	-0.641223	0.593388	-1.08061	0.279869	NA	Grap
ENSMUSG00000004842	0	0	0	0	0	0	0	0	NA	NA	NA	NA	NA	Pou1f1
ENSMUSG00000004843	37.759	16.7604	35.0808	22.1038	13.2148	45.2731	48.8657	31.2939	0.108782	0.597213	0.182149	0.855466	NA	Chmp2b
ENSMUSG00000004846	69.2249	189.153	55.91	173.34	122.897	170.744	134.912	130.883	0.483065	0.437086	1.10519	0.269075	0.751027	Plod3
ENSMUSG00000004849	43.0033	45.4925	90.9908	247.795	117.611	97.0137	137.568	111.354	1.21157	0.44613	2.71572	0.00661309	0.176503	Ap1s1
ENSMUSG00000004864	3.14659	0	0	0	0	0	0	0.449512	-0.467212	0.57913	-0.806748	0.419812	NA	Mapk13
ENSMUSG00000004865	44.0522	75.4219	104.146	107.029	79.2886	82.1383	82.3281	82.0577	0.215685	0.431522	0.499825	0.617198	0.915677	Srpk1
ENSMUSG00000004872	11.5375	10.7746	0	1.16336	0	0	0	3.35363	-1.3142	0.759675	-1.72995	0.0836398	NA	Pax3
ENSMUSG00000004880	20.9772	14.3661	26.3106	20.9404	6.60738	15.5222	12.2164	16.7058	-0.448285	0.662644	-0.676509	0.498718	NA	Lbr
ENSMUSG00000004885	0	0	5.48138	0	0	0	0	0.783054	-0.586596	0.587191	-0.998988	0.317801	NA	Crabp2
ENSMUSG00000004891	0	2.39434	0	0	0	0	0	0.342049	-0.346155	0.577594	-0.599304	0.54897	NA	Nes
ENSMUSG00000004892	0	0	0	0	0	0	0	0	NA	NA	NA	NA	NA	Bcan
ENSMUSG00000004894	0	0	0	0	0	0	0	0	NA	NA	NA	NA	NA	Hapln2
ENSMUSG00000004895	0	11.9717	0	1.16336	0	0	7.43609	2.93874	-0.237993	0.719028	-0.330992	0.74065	NA	Prcc
ENSMUSG00000004896	30.417	41.901	7.67393	9.30686	59.4664	2.58703	9.02953	22.9117	-0.309017	0.725291	-0.42606	0.670064	NA	Rrnad1
ENSMUSG00000004897	39.8568	68.2388	101.954	38.3908	55.502	64.6758	14.341	54.7084	-0.609826	0.54223	-1.12466	0.260732	0.747172	Hdgf
ENSMUSG00000004902	0	0	0	0	0	0	0	0	NA	NA	NA	NA	NA	Slc25a18
ENSMUSG00000004929	2.09772	0	10.9628	4.65343	0	0	0.531149	2.60644	-0.534053	0.739133	-0.72254	0.469963	NA	Thop1
ENSMUSG00000004931	0	0	0	0	0	2.58703	0	0.369576	0.296897	0.58033	0.511601	0.60893	NA	Apba3
ENSMUSG00000004933	0	0	0	0	0	0	0	0	NA	NA	NA	NA	NA	Matk
ENSMUSG00000004934	15.7329	17.9576	2.19255	12.7969	1.32148	20.0495	21.7771	13.1183	0.166229	0.75289	0.220788	0.825258	NA	Pias4
ENSMUSG00000004936	10.4886	1.19717	5.48138	1.16336	0	16.8157	4.78034	5.7038	0.00867953	0.80567	0.0107731	0.991405	NA	Map2k1
ENSMUSG00000004937	93.3487	192.745	141.42	160.543	253.723	201.142	125.351	166.896	0.35318	0.385395	0.916411	0.359451	0.808704	Sgta
ENSMUSG00000004939	0	0	0	0	0	0	0	0	NA	NA	NA	NA	NA	Nmrk2
ENSMUSG00000004945	14.6841	20.3519	47.1398	16.287	5.2859	61.442	53.1149	31.1865	0.258857	0.661133	0.391535	0.695402	NA	Tmem242
ENSMUSG00000004947	12.5863	0	31.792	4.65343	1.32148	2.58703	1.0623	7.71465	-1.44412	0.801525	-1.80172	0.0715895	NA	Dtx2
ENSMUSG00000004948	0	0	0	0	0	0	0	0	NA	NA	NA	NA	NA	Zp3
ENSMUSG00000004951	2.09772	3.59152	39.4659	0	0	0	1.0623	6.60249	-2.2452	0.804224	-2.79175	NA	NA	Hspb1
ENSMUSG00000004952	11.5375	43.0982	2.19255	22.1038	0	7.11434	9.02953	13.5823	-0.622012	0.778076	-0.799424	0.424045	NA	Rasa4
ENSMUSG00000004961	0	0	0	0	0	0	0	0	NA	NA	NA	NA	NA	Syt5
ENSMUSG00000004980	173.062	99.3653	233.507	100.049	46.2517	135.172	103.574	127.283	-0.740249	0.432802	-1.71037	0.087198	0.576068	Hnrnpa2b1
ENSMUSG00000004988	4.19545	0	0	0	0	10.3481	0	2.07765	0.173994	0.64687	0.268978	0.787947	NA	Fxyd4
ENSMUSG00000004994	14.6841	0	3.28883	0	0	21.9898	9.56068	7.07477	0.18173	0.800359	0.227061	0.820377	NA	Ccdc130
ENSMUSG00000004996	12.5863	3.59152	32.8883	20.9404	44.9302	12.2884	13.2787	20.072	0.349929	0.693422	0.504641	0.613811	NA	Mri1
ENSMUSG00000005034	13.6352	33.5208	16.4441	29.0839	52.859	27.1638	21.246	27.7076	0.511357	0.597615	0.855664	0.392184	NA	Prkacb
ENSMUSG00000005043	6.29317	0	9.86648	1.16336	21.1436	0	9.56068	6.86104	0.256573	0.804549	0.318902	0.749801	NA	Sgsh
ENSMUSG00000005045	7.34203	8.38021	23.0218	6.98014	0	9.70137	32.4001	12.5465	-0.0309523	0.773652	-0.040008	0.968087	NA	Chd5
ENSMUSG00000005054	133.205	80.2105	57.0063	54.6778	17.1792	108.009	67.9871	74.0393	-0.466886	0.524758	-0.889717	0.373618	0.822648	Cstb
ENSMUSG00000005057	470.939	282.533	171.019	397.868	315.833	99.6008	106.761	263.508	-0.388447	0.463339	-0.838364	0.401827	0.838526	Sh2b2
ENSMUSG00000005069	1.04886	0	0	0	0	1.29352	0	0.334626	0.00662731	0.579414	0.0114379	0.990874	NA	Pex5
ENSMUSG00000005078	7.34203	16.7604	8.7702	0	0	12.9352	8.49839	7.75803	-0.53746	0.803323	-0.669046	0.503466	NA	Jkamp
ENSMUSG00000005087	764.62	317.251	458.243	347.844	256.366	739.245	533.274	488.12	-0.119943	0.386605	-0.310247	0.756373	0.955341	Cd44
ENSMUSG00000005089	4.19545	0	0	2.32671	0	0	0	0.931738	-0.213415	0.592844	-0.359986	0.718858	NA	Slc1a2
ENSMUSG00000005102	39.8568	16.7604	65.7765	61.6579	118.933	12.9352	6.90494	46.1178	0.220173	0.662412	0.332381	0.739601	0.94915	Eif2ak4
ENSMUSG00000005103	31.4659	14.3661	21.9255	39.5542	92.5033	43.9796	84.4527	46.8925	1.33223	0.531031	2.50876	0.0121155	0.230974	Wdr1
ENSMUSG00000005107	51.3942	75.4219	28.5032	53.5144	54.1805	69.8499	54.7084	55.3675	0.152515	0.481587	0.316692	0.751477	0.954107	Slc2a9
ENSMUSG00000005124	0	0	0	0	0	0	0	0	NA	NA	NA	NA	NA	Wisp1
ENSMUSG00000005125	14.6841	19.1548	13.1553	5.81679	0	1.29352	7.96724	8.86738	-1.26355	0.781354	-1.61713	0.105849	NA	Ndrg1
ENSMUSG00000005131	0	0	0	0	0	0	0	0	NA	NA	NA	NA	NA	4930550C14Rik
ENSMUSG00000005142	65.0294	104.154	70.1616	54.6778	233.901	119.65	60.551	101.161	0.492786	0.491017	1.0036	0.31557	0.787892	Man2b1
ENSMUSG00000005148	2.09772	0	141.42	0	0	1.29352	5.31149	21.446	-1.07125	0.718867	-1.49019	NA	NA	Klf5
ENSMUSG00000005150	30.417	25.1406	6.57765	9.30686	0	4.52731	18.0591	13.4326	-0.901835	0.760863	-1.18528	0.235907	NA	Wdr83
ENSMUSG00000005161	35.6613	37.1123	59.1989	41.8809	37.0013	49.1536	77.0166	48.1464	0.20499	0.50016	0.409848	0.681917	0.93784	Prdx2
ENSMUSG00000005198	84.9578	74.2247	60.2951	69.8014	60.7879	115.77	90.8265	79.5233	0.195259	0.426005	0.458348	0.646702	0.928081	Polr2a
ENSMUSG00000005202	0	0	0	0	0	0	0	0	NA	NA	NA	NA	NA	Shbg
ENSMUSG00000005204	6.29317	2.39434	0	2.32671	0	0	3.18689	2.02873	-0.292311	0.718303	-0.406946	0.684048	NA	Senp3
ENSMUSG00000005220	2.09772	0	0	9.30686	0	0	1.0623	1.78098	0.357645	0.665275	0.53759	0.59086	NA	Corin
ENSMUSG00000005225	6.29317	0	0	1.16336	0	8.40786	3.71804	2.79749	0.210865	0.749352	0.281397	0.778406	NA	Plekha8
ENSMUSG00000005232	0	0	0	0	0	0	0	0	NA	NA	NA	NA	NA	G6pc2
ENSMUSG00000005233	14.6841	13.1689	1.09628	22.1038	0	3.88055	21.7771	10.9587	0.186507	0.791216	0.235722	0.813648	NA	Spc25
ENSMUSG00000005237	18.8795	11.9717	25.2143	5.81679	59.4664	0	3.71804	17.8667	-0.0875731	0.779131	-0.112398	0.910507	NA	Dnah2
ENSMUSG00000005251	0	0	1.09628	0	0	0	0	0.156611	-0.203562	0.577371	-0.352567	0.724413	NA	Ripk4
ENSMUSG00000005262	20.9772	17.9576	12.059	31.4107	0	0.646758	12.7476	13.6855	-0.377509	0.782445	-0.482474	0.629469	NA	Ufd1l
ENSMUSG00000005267	7.34203	0	9.86648	4.65343	0	0.646758	5.31149	3.97431	-0.460995	0.793891	-0.580678	0.561457	NA	Zfp287
ENSMUSG00000005268	11.5375	0	6.57765	10.4702	0	12.9352	2.1246	6.23502	0.0396876	0.805438	0.0492745	0.960701	NA	Prlr
ENSMUSG00000005299	39.8568	5.98586	23.0218	43.0442	1.32148	23.9301	27.6198	23.54	0.0478568	0.707846	0.0676091	0.946097	NA	Letm1
ENSMUSG00000005312	95.4464	126.9	144.708	87.2518	77.9671	129.352	84.4527	106.583	-0.341664	0.390811	-0.874244	0.381986	0.830904	Ubqln1
ENSMUSG00000005320	0	0	0	0	0	0	0	0	NA	NA	NA	NA	NA	Fgfr4
ENSMUSG00000005338	0	0	0	0	0	0	0	0	NA	NA	NA	NA	NA	Cadm3
ENSMUSG00000005339	0	0	0	0	0	0	0	0	NA	NA	NA	NA	NA	Fcer1a
ENSMUSG00000005354	54.5408	28.7321	71.2579	46.5343	21.1436	34.9249	36.6493	41.969	-0.494954	0.527608	-0.938109	0.348188	0.805299	Txn2
ENSMUSG00000005355	0	0	1.09628	0	0	0	0	0.156611	-0.203562	0.577371	-0.352567	0.724413	NA	Casp14
ENSMUSG00000005357	0	0	0	0	0	0	0	0	NA	NA	NA	NA	NA	Slc1a6
ENSMUSG00000005360	31.4659	19.1548	0	17.4504	17.1792	0.646758	12.7476	14.0921	-0.311847	0.782823	-0.398363	0.690363	NA	Slc1a3
ENSMUSG00000005362	8.3909	8.38021	8.7702	18.6137	5.2859	18.756	10.623	11.26	0.467874	0.723166	0.64698	0.517645	NA	Crbn
ENSMUSG00000005364	0	0	0	0	0	0	0	0	NA	NA	NA	NA	NA	Il5ra
ENSMUSG00000005370	4.19545	0	6.57765	0	1.32148	0.646758	10.623	3.33776	-0.0588998	0.77791	-0.0757155	0.939645	NA	Msh6
ENSMUSG00000005371	17.8307	33.5208	13.1553	45.3709	18.5007	5.17407	13.2787	20.9759	-0.0595082	0.68021	-0.0874851	0.930286	NA	Fbxo11
ENSMUSG00000005373	1.04886	0	0	0	0	0	0	0.149837	-0.203562	0.577371	-0.352567	0.724413	NA	Mlxipl
ENSMUSG00000005374	1.04886	0	15.3479	0	30.3939	0.646758	6.37379	7.68732	0.340454	0.802835	0.424065	0.671518	NA	Tbl2
ENSMUSG00000005378	4.19545	0	38.3696	1.16336	0	6.46758	3.18689	7.62613	-1.16819	0.805686	-1.44993	0.147079	NA	Wbscr22
ENSMUSG00000005397	4.19545	5.98586	0	0	0	0	0	1.45447	-0.71499	0.615383	-1.16186	0.245292	NA	Nid1
ENSMUSG00000005410	16.7818	11.9717	29.5994	53.5144	15.8577	31.0444	71.174	32.8491	0.952342	0.602544	1.58053	0.113985	NA	Mcm5
ENSMUSG00000005413	324.098	360.349	384.793	160.543	138.755	188.853	195.994	250.484	-1.01528	0.306452	-3.31303	0.000922919	0.05241	Hmox1
ENSMUSG00000005417	10.4886	29.9293	53.7175	16.287	1.32148	31.0444	44.0854	26.6962	-0.314416	0.695172	-0.452285	0.651064	NA	Mprip
ENSMUSG00000005442	45.1011	32.3237	87.702	43.0442	125.54	66.6161	87.1085	69.6337	0.488279	0.496466	0.983509	0.325357	0.798141	Cic
ENSMUSG00000005447	15.7329	5.98586	69.0653	32.574	43.6087	47.2134	24.4329	34.0876	0.22956	0.636148	0.360859	0.718205	NA	Pafah1b3
ENSMUSG00000005465	0	0	0	0	0	0	0	0	NA	NA	NA	NA	NA	Il27ra
ENSMUSG00000005469	54.5408	80.2105	90.9908	94.232	34.3584	186.266	93.4822	90.583	0.400828	0.491771	0.815071	0.415032	0.840746	Prkaca
ENSMUSG00000005470	1.04886	3.59152	4.3851	22.1038	0	9.05462	2.1246	6.04407	0.722914	0.805529	0.89744	0.369484	NA	Asf1b
ENSMUSG00000005474	0	0	0	0	0	0	0	0	NA	NA	NA	NA	NA	Myl10
ENSMUSG00000005481	23.075	41.901	97.5685	69.8014	71.3597	31.6912	46.21	54.5153	0.00681416	0.537134	0.0126862	0.989878	0.998297	Ddx39
ENSMUSG00000005483	31.4659	19.1548	50.4287	16.287	30.3939	29.7509	28.1509	29.376	-0.308971	0.576139	-0.536278	0.591767	NA	Dnajb1
ENSMUSG00000005493	0	0	0	0	0	0	0	0	NA	NA	NA	NA	NA	Msh4
ENSMUSG00000005501	16.7818	20.3519	17.5404	13.9603	0	20.6963	26.5575	16.5554	-0.163756	0.732174	-0.223657	0.823024	NA	Usp40
ENSMUSG00000005503	0	0	0	0	0	0	0	0	NA	NA	NA	NA	NA	Evx1
ENSMUSG00000005505	0	0	0	1.16336	0	12.2884	0	1.92168	0.617405	0.644145	0.958488	NA	NA	Kbtbd4
ENSMUSG00000005506	112.228	55.0699	61.3914	20.9404	117.611	81.4915	49.3969	71.1614	-0.160775	0.524414	-0.306579	0.759164	0.955994	Celf1
ENSMUSG00000005510	1.04886	2.39434	4.3851	1.16336	0	6.46758	2.65575	2.58786	0.00690061	0.783591	0.00880639	0.992974	NA	Ndufs3
ENSMUSG00000005514	157.329	68.2388	97.5685	76.7816	151.97	78.2578	87.1085	102.465	-0.124682	0.433516	-0.287606	0.773648	0.95772	Por
ENSMUSG00000005533	79.7135	23.9434	38.3696	20.9404	1.32148	35.5717	9.56068	29.9173	-1.15002	0.671972	-1.7114	0.0870064	NA	Igf1r
ENSMUSG00000005534	29.3681	59.8586	23.0218	22.1038	26.4295	20.6963	38.2427	31.3887	-0.400813	0.570924	-0.702042	0.482653	NA	Insr
ENSMUSG00000005540	0	0	0	0	0	0	0	0	NA	NA	NA	NA	NA	Fcer2a
ENSMUSG00000005547	1.04886	0	16.4441	10.4702	0	0	1.59345	4.22238	-0.348799	0.771637	-0.452025	0.651251	NA	Cyp2a5
ENSMUSG00000005553	0	0	0	0	0	0	0	0	NA	NA	NA	NA	NA	Atp4a
ENSMUSG00000005566	15.7329	40.7039	44.9473	3.49007	17.1792	39.4523	29.2132	27.2455	-0.458918	0.655002	-0.700636	0.48353	NA	Trim28
ENSMUSG00000005575	27.2704	13.1689	23.0218	38.3908	116.29	10.9949	15.9345	35.0102	0.855854	0.653602	1.30944	0.190385	NA	Ube2m
ENSMUSG00000005580	4.19545	0	10.9628	0	0	0	2.1246	2.46897	-0.813854	0.71997	-1.1304	0.258308	NA	Adcy9
ENSMUSG00000005583	6.29317	25.1406	0	4.65343	0	11.6416	6.37379	7.72895	-0.448791	0.805187	-0.557375	0.577271	NA	Mef2c
ENSMUSG00000005609	94.3976	43.0982	86.6057	53.5144	179.721	29.1041	39.8362	75.1824	0.0027324	0.552349	0.00494687	0.996053	0.998297	Ctr9
ENSMUSG00000005610	87.0555	58.6614	101.954	63.9847	33.0369	100.248	110.479	79.3455	-0.0830387	0.473206	-0.175481	0.860702	0.977569	Eif4g2
ENSMUSG00000005611	0	1.19717	0	2.32671	0	0	0	0.503412	0.0598785	0.580214	0.103201	0.917804	NA	Mrvi1
ENSMUSG00000005615	48.2477	68.2388	59.1989	77.9449	105.718	70.4967	57.8953	69.6772	0.375346	0.436306	0.860281	0.389634	0.835493	Pcyt1a
ENSMUSG00000005621	22.0261	21.5491	35.0808	30.2473	1.32148	18.756	25.4952	22.068	-0.352425	0.680088	-0.518205	0.604315	NA	Zfp592
ENSMUSG00000005625	466.744	360.349	463.724	252.449	462.517	503.825	318.689	404.042	-0.155928	0.323888	-0.481425	0.630214	0.922502	Psmd4
ENSMUSG00000005628	0	0	0	0	0	0	0	0	NA	NA	NA	NA	NA	Tmod4
ENSMUSG00000005640	0	0	0	0	0	0	0	0	NA	NA	NA	NA	NA	Insrr
ENSMUSG00000005649	0	0	0	0	0	0	0	0	NA	NA	NA	NA	NA	Cabp5
ENSMUSG00000005656	29.3681	22.7463	67.9691	47.6977	50.2161	66.6161	22.3083	43.8459	0.18886	0.553064	0.34148	0.732743	0.946253	Snx6
ENSMUSG00000005667	34.6124	27.535	21.9255	44.2076	3.96443	38.1587	68.5182	34.1317	0.385511	0.634315	0.607759	0.543347	NA	Mthfd2
ENSMUSG00000005672	8.3909	0	1.09628	11.6336	0	0	0.531149	3.09313	-0.0261318	0.744316	-0.0351085	0.971993	NA	Kit
ENSMUSG00000005674	2.09772	0	4.3851	3.49007	5.2859	5.17407	15.9345	5.19533	0.897299	0.805052	1.11459	0.265028	NA	Tomm40l
ENSMUSG00000005677	0	0	0	0	0	0	0	0	NA	NA	NA	NA	NA	Nr1i3
ENSMUSG00000005681	0	0	0	0	0	0	0.531149	0.0758784	0.0510345	0.577371	0.0883911	0.929566	NA	Apoa2
ENSMUSG00000005682	2.09772	1.19717	0	0	0	0	0	0.470699	-0.46775	0.579152	-0.807648	0.419293	NA	Pan2
ENSMUSG00000005683	18.8795	35.9152	32.8883	24.4305	68.7168	14.8754	39.8362	33.6488	0.277278	0.5925	0.46798	0.639799	NA	Cs
ENSMUSG00000005686	29.3681	41.901	42.7547	32.574	40.9658	3.23379	22.8394	30.5196	-0.504961	0.637203	-0.792465	0.42809	NA	Ampd3
ENSMUSG00000005687	20.9772	2.39434	23.0218	41.8809	5.2859	17.4625	27.6198	19.8061	0.424647	0.706879	0.600734	0.548017	NA	Bcas2
ENSMUSG00000005696	0	0	0	0	0	0	0	0	NA	NA	NA	NA	NA	Sh2d1a
ENSMUSG00000005698	229.701	213.097	183.078	175.667	195.578	232.833	182.184	201.734	-0.0815238	0.317387	-0.256859	0.797288	0.960705	Ctcf
ENSMUSG00000005699	1.04886	0	1.09628	3.49007	6.60738	0	12.7476	3.57002	1.00677	0.787483	1.27846	0.201086	NA	Pard6a
ENSMUSG00000005705	0	0	0	3.49007	0	0	0	0.498582	0.324674	0.580699	0.559109	0.576087	NA	Agrp
ENSMUSG00000005716	0	7.18303	0	0	0	0	0	1.02615	-0.634101	0.591316	-1.07236	0.283561	NA	Pvalb
ENSMUSG00000005718	0	0	8.7702	0	0	0	1.0623	1.40464	-0.490289	0.598578	-0.81909	0.412735	NA	Tfap4
ENSMUSG00000005732	56.6385	35.9152	58.1026	60.4946	117.611	97.0137	63.2067	69.8547	0.682133	0.45413	1.50207	0.13308	0.643462	Ranbp1
ENSMUSG00000005763	6.29317	3.59152	0	1.16336	0	0	0	1.57829	-0.667788	0.662021	-1.00871	0.313113	NA	Cd247
ENSMUSG00000005774	5.24431	14.3661	1.09628	5.81679	0	0	12.7476	5.61015	-0.248765	0.80169	-0.3103	0.756333	NA	Rfx5
ENSMUSG00000005779	137.401	144.858	84.4132	68.6381	162.542	161.69	141.817	128.765	0.12234	0.40878	0.299281	0.764725	0.955994	Psmb4
ENSMUSG00000005800	70.2738	31.1265	19.733	31.4107	19.8221	37.512	22.3083	33.1695	-0.457334	0.578574	-0.79045	0.429265	NA	Mmp8
ENSMUSG00000005802	1.04886	8.38021	7.67393	0	0	10.9949	0.531149	4.08986	-0.381198	0.78892	-0.483189	0.628961	NA	Slc30a4
ENSMUSG00000005803	5.24431	11.9717	2.19255	3.49007	0	18.1092	6.37379	6.76881	0.077743	0.802336	0.0968958	0.922809	NA	Sqrdl
ENSMUSG00000005804	1.04886	0	0	3.49007	0	5.17407	0.531149	1.46345	0.497507	0.676746	0.735145	0.462251	NA	Bloc1s6
ENSMUSG00000005813	30.417	29.9293	24.1181	43.0442	66.0738	45.9198	41.4296	40.1331	0.708376	0.506588	1.39833	0.162015	0.669655	Metap1
ENSMUSG00000005823	36.7102	13.1689	14.2516	36.0641	50.2161	69.8499	58.9575	39.8883	1.14984	0.550437	2.08896	0.0367109	NA	Gpr108
ENSMUSG00000005824	7.34203	7.18303	3.28883	19.7771	0	0	1.59345	5.59777	-0.0776457	0.801313	-0.0968981	0.922807	NA	Tnfsf14
ENSMUSG00000005836	0	0	0	2.32671	0	0	0	0.332388	0.173727	0.578348	0.300384	0.763884	NA	Gata6
ENSMUSG00000005846	48.2477	51.4784	47.1398	18.6137	22.4651	64.0291	41.4296	41.9148	-0.35012	0.542151	-0.645798	0.51841	0.886592	Rsl1d1
ENSMUSG00000005864	0	0	0	0	0	0	0	0	NA	NA	NA	NA	NA	Cnga2
ENSMUSG00000005871	25.1727	51.4784	46.0436	31.4107	35.6799	29.7509	34.5247	36.2944	-0.277758	0.52473	-0.529334	0.596574	NA	Apc
ENSMUSG00000005873	320.952	298.096	203.907	172.177	114.968	194.674	216.178	217.279	-0.616166	0.347259	-1.77437	0.0760017	0.537205	Reep5
ENSMUSG00000005881	7.34203	1.19717	1.09628	31.4107	11.8933	3.23379	11.1541	9.61819	1.29765	0.780067	1.66352	0.096209	NA	Ergic3
ENSMUSG00000005882	5.24431	25.1406	29.5994	15.1236	47.5731	10.9949	23.9017	22.5111	0.216287	0.670061	0.322787	0.746857	NA	Uqcc1
ENSMUSG00000005883	0	0	0	0	0	0	0	0	NA	NA	NA	NA	NA	Spo11
ENSMUSG00000005886	11.5375	3.59152	0	16.287	0	16.169	11.1541	8.3913	0.590293	0.803332	0.734805	0.462458	NA	Ncoa2
ENSMUSG00000005891	2.09772	0	0	0	3.96443	0	0	0.866022	0.0675809	0.590787	0.114391	0.908928	NA	Prl4a1
ENSMUSG00000005892	0	0	0	0	0	0	0	0	NA	NA	NA	NA	NA	Trh
ENSMUSG00000005893	206.626	391.475	277.358	166.36	196.9	117.71	124.289	211.531	-0.903381	0.356213	-2.53607	0.0112104	0.216816	Nr2c2
ENSMUSG00000005897	0	0	0	0	0	0	1.0623	0.151757	0.141045	0.577883	0.244072	0.807175	NA	Nr2c1
ENSMUSG00000005899	4.19545	1.19717	0	0	1.32148	0	0.531149	1.03504	-0.35762	0.623367	-0.573691	0.566177	NA	Smpd4
ENSMUSG00000005907	4.19545	22.7463	0	0	1.32148	7.7611	9.02953	6.43626	-0.454908	0.804613	-0.565375	0.571819	NA	Pex1
ENSMUSG00000005917	0	0	5.48138	0	0	0	0.531149	0.858932	-0.491276	0.58951	-0.833363	0.40464	NA	Otx1
ENSMUSG00000005936	10.4886	14.3661	9.86648	6.98014	26.4295	7.11434	8.49839	11.9634	0.0449402	0.722516	0.0621996	0.950404	NA	Kctd20
ENSMUSG00000005947	0	5.98586	0	0	0	5.17407	0	1.59428	-0.104626	0.610862	-0.171276	0.864007	NA	Itgae
ENSMUSG00000005949	112.228	144.858	130.457	52.3511	116.29	139.7	74.3609	110.035	-0.399877	0.419449	-0.953339	0.340419	0.80334	Ctns
ENSMUSG00000005950	5.24431	9.57738	18.6367	16.287	59.4664	10.3481	11.6853	18.7493	0.826057	0.701427	1.17768	0.238924	NA	P2rx5
ENSMUSG00000005951	0	0	0	9.30686	0	0	4.78034	2.01246	0.663635	0.65842	1.00792	0.313492	NA	Shpk
ENSMUSG00000005952	0	0	0	0	0	0	0	0	NA	NA	NA	NA	NA	Trpv1
ENSMUSG00000005958	6.29317	7.18303	47.1398	1.16336	0	25.2236	4.24919	13.036	-0.823479	0.790493	-1.04173	0.297538	NA	Ephb3
ENSMUSG00000005968	0	0	4.3851	0	0	1.94027	0	0.903625	-0.24971	0.592408	-0.421518	0.673377	NA	Tuft1
ENSMUSG00000005973	9.43976	1.19717	6.57765	0	0	0	0	2.45923	-1.31407	0.731308	-1.79688	0.0723544	NA	Rcn1
ENSMUSG00000005980	0	0	0	0	0	0	0	0	NA	NA	NA	NA	NA	Dnase1
ENSMUSG00000005981	5.24431	17.9576	39.4659	0	11.8933	18.756	13.8099	15.3039	-0.605589	0.755473	-0.801603	0.422782	NA	Trap1
ENSMUSG00000005982	8.3909	23.9434	38.3696	22.1038	56.8235	19.4027	35.587	29.2316	0.410658	0.61823	0.664248	0.506531	NA	Naa60
ENSMUSG00000005983	2.09772	0	1.09628	0	0	1.29352	0	0.641074	-0.250691	0.585102	-0.428456	0.668319	NA	1700037C18Rik
ENSMUSG00000005986	0	0	0	0	0	0	0.531149	0.0758784	0.0510345	0.577371	0.0883911	0.929566	NA	Ankrd13d
ENSMUSG00000005994	0	0	0	0	0	0	0	0	NA	NA	NA	NA	NA	Tyrp1
ENSMUSG00000006005	199.284	231.054	147.997	233.835	171.792	261.937	295.319	220.174	0.309265	0.3384	0.913904	0.360767	0.808704	Tpr
ENSMUSG00000006007	0	0	10.9628	0	0	0	0	1.56611	-0.660291	0.59875	-1.10278	NA	NA	Pdc
ENSMUSG00000006010	27.2704	4.78869	30.6957	31.4107	1.32148	27.8106	12.7476	19.435	-0.136221	0.722485	-0.188545	0.85045	NA	BC003331
ENSMUSG00000006014	3.14659	0	0	0	1.32148	0	2.65575	1.01769	-0.011278	0.594924	-0.0189571	0.984875	NA	Prg4
ENSMUSG00000006019	5.24431	2.39434	1.09628	16.287	0	12.9352	13.2787	7.3194	1.01158	0.799898	1.26464	0.206001	NA	Dhx34
ENSMUSG00000006021	2.09772	1.19717	0	8.1435	58.1449	0.646758	8.49839	11.2469	2.03334	0.798175	2.54748	0.0108503	NA	Kptn
ENSMUSG00000006024	45.1011	28.7321	8.7702	41.8809	26.4295	23.2833	27.6198	28.831	0.0905755	0.60579	0.149516	0.881146	NA	Napa
ENSMUSG00000006050	34.6124	26.3378	29.5994	16.287	2.64295	70.4967	28.1509	29.7325	-0.0172018	0.668981	-0.0257135	0.979486	NA	Sra1
ENSMUSG00000006056	0	0	0	0	0	0	0	0	NA	NA	NA	NA	NA	Calcoco2
ENSMUSG00000006057	13.6352	2.39434	49.3324	0	34.3584	34.2782	11.6853	20.812	-0.0790423	0.762233	-0.103698	0.917409	NA	Atp5g1
ENSMUSG00000006058	50.3454	62.253	70.1616	54.6778	56.8235	73.0837	39.305	58.0928	-0.112025	0.457342	-0.244949	0.806496	0.962681	Snf8
ENSMUSG00000006095	78.6646	55.0699	70.1616	86.0885	87.2174	32.3379	79.6724	69.8875	0.0572905	0.466839	0.12272	0.902329	0.988642	Tbcb
ENSMUSG00000006127	8.3909	28.7321	37.2734	6.98014	40.9658	6.46758	11.1541	19.9949	-0.463577	0.698792	-0.663397	0.507076	NA	Inpp5k
ENSMUSG00000006134	2.09772	0	0	0	0	0	0	0.299675	-0.346155	0.577594	-0.599304	0.54897	NA	Crkl
ENSMUSG00000006143	2.09772	0	18.6367	0	0	0	0	2.96206	-1.23014	0.718718	-1.71157	0.0869762	NA	Upk3bl
ENSMUSG00000006154	4.19545	0	66.8728	40.7175	0	0	26.0263	19.6874	-0.122673	0.68829	-0.178229	0.858543	NA	Eps8l1
ENSMUSG00000006169	119.57	57.4643	65.7765	141.93	97.7892	50.4471	65.3313	85.4726	0.114173	0.467775	0.244077	0.807171	0.962681	Clint1
ENSMUSG00000006179	6.29317	0	0	0	0	0	0	0.899025	-0.615742	0.589351	-1.04478	0.296125	NA	Prss16
ENSMUSG00000006191	16.7818	13.1689	1.09628	2.32671	0	0	14.341	6.81639	-0.608787	0.804467	-0.756758	0.449195	NA	Cdkal1
ENSMUSG00000006200	0	0	0	0	0	0	0	0	NA	NA	NA	NA	NA	Rhox6
ENSMUSG00000006204	0	0	0	0	0	0	0	0	NA	NA	NA	NA	NA	5430419D17Rik
ENSMUSG00000006205	0	0	6.57765	0	0	0	0	0.939665	-0.622126	0.590012	-1.05443	0.291686	NA	Htra1
ENSMUSG00000006215	8.3909	3.59152	5.48138	1.16336	0	0	6.37379	3.57156	-0.63975	0.790181	-0.809625	0.418156	NA	Zbtb17
ENSMUSG00000006216	0	0	0	0	0	0	0	0	NA	NA	NA	NA	NA	Clcnkb
ENSMUSG00000006218	0	0	1.09628	0	0	0	0	0.156611	-0.203562	0.577371	-0.352567	0.724413	NA	Fam131c
ENSMUSG00000006219	17.8307	4.78869	15.3479	63.9847	18.5007	24.5768	23.9017	24.133	1.08146	0.646938	1.67165	0.0945924	NA	Fblim1
ENSMUSG00000006221	0	0	0	0	0	0	0	0	NA	NA	NA	NA	NA	Hspb7
ENSMUSG00000006235	0	0	0	0	0	0	0	0	NA	NA	NA	NA	NA	Epor
ENSMUSG00000006241	0	0	0	0	0	0	0	0	NA	NA	NA	NA	NA	Ccdc159
ENSMUSG00000006262	6.29317	23.9434	27.4069	9.30686	17.1792	5.17407	17.5279	15.2616	-0.481975	0.701517	-0.687047	0.492053	NA	Mob1b
ENSMUSG00000006269	0	1.19717	0	0	0	0	0.531149	0.246903	-0.0992947	0.577772	-0.171858	0.863549	NA	Atp6v1b1
ENSMUSG00000006270	0	0	0	0	0	0	0	0	NA	NA	NA	NA	NA	Vax1
ENSMUSG00000006273	389.128	278.941	230.218	204.751	95.1463	275.519	262.919	248.089	-0.479023	0.384755	-1.24501	0.213129	0.717327	Atp6v1b2
ENSMUSG00000006276	9.43976	19.1548	0	11.6336	0	3.88055	4.78034	6.98414	-0.464863	0.805564	-0.577066	0.563895	NA	Eps15l1
ENSMUSG00000006281	18.8795	41.901	28.5032	40.7175	39.6443	38.1587	27.6198	33.632	0.255521	0.543338	0.470279	0.638155	NA	Tep1
ENSMUSG00000006288	1.04886	13.1689	0	5.81679	7.92886	3.88055	6.37379	5.45968	0.174732	0.805531	0.216915	0.828274	NA	Ttc5
ENSMUSG00000006289	6.29317	7.18303	5.48138	13.9603	7.92886	21.343	17.5279	11.3882	0.920197	0.719365	1.27918	0.200834	NA	Osgep
ENSMUSG00000006299	137.401	128.097	103.05	101.212	63.4308	116.416	93.4822	106.156	-0.363213	0.388175	-0.935696	0.34943	0.806205	Aamp
ENSMUSG00000006301	81.8112	104.154	63.584	68.6381	21.1436	128.058	181.653	92.7203	0.240686	0.526311	0.457307	0.647451	0.928081	Tmbim1
ENSMUSG00000006304	1161.09	808.091	1102.85	1557.74	2739.42	1304.51	1136.66	1401.48	0.686316	0.326242	2.1037	0.0354042	0.40382	Arpc2
ENSMUSG00000006307	45.1011	29.9293	15.3479	16.287	11.8933	15.5222	38.2427	24.6176	-0.439708	0.628507	-0.699607	0.484173	NA	Kmt2b
ENSMUSG00000006310	2.09772	0	15.3479	3.49007	0	0	4.24919	3.59783	-0.558688	0.769946	-0.72562	0.468072	NA	Zbtb32
ENSMUSG00000006311	18.8795	0	0	0	0	0	1.0623	2.84883	-0.925325	0.700042	-1.32181	NA	NA	Etv2
ENSMUSG00000006313	0	0	0	0	0	0	0	0	NA	NA	NA	NA	NA	Upk1a
ENSMUSG00000006315	31.4659	1.19717	47.1398	43.0442	21.1436	32.9847	32.4001	29.9108	0.220098	0.66747	0.329749	0.74159	NA	Tmem147
ENSMUSG00000006333	713.226	460.911	440.703	504.897	396.443	659.693	580.546	536.631	-0.00611672	0.307568	-0.0198874	0.984133	0.998297	Rps9
ENSMUSG00000006335	6.29317	25.1406	2.19255	3.49007	0	16.169	2.65575	7.99159	-0.545254	0.800847	-0.680847	0.495968	NA	Tfpt
ENSMUSG00000006342	0	3.59152	0	4.65343	0	0	0	1.17785	-0.0100915	0.597031	-0.0169028	0.986514	NA	Susd2
ENSMUSG00000006344	10.4886	8.38021	0	8.1435	0	0	4.78034	4.54181	-0.380371	0.786519	-0.483613	0.628661	NA	Ggt5
ENSMUSG00000006345	4.19545	0	19.733	10.4702	0	0	0	4.91409	-0.563002	0.765251	-0.735709	0.461908	NA	Ggt1
ENSMUSG00000006356	0	0	28.5032	0	0	0	9.02953	5.36181	-0.637265	0.747885	-0.852089	NA	NA	Crip2
ENSMUSG00000006360	28.3193	137.675	80.0281	32.574	148.005	71.7902	48.3346	78.1037	-0.112458	0.545867	-0.206017	0.836778	0.973386	Crip1
ENSMUSG00000006362	4.19545	14.3661	8.7702	10.4702	5.2859	5.82082	11.6853	8.65628	-0.0814916	0.755359	-0.107885	0.914087	NA	Cbfa2t3
ENSMUSG00000006369	0	0	16.4441	0	0	0	0	2.34916	-0.84136	0.647282	-1.29983	NA	NA	Fbln1
ENSMUSG00000006373	0	2.39434	19.733	8.1435	0	10.3481	1.59345	6.03034	-0.255546	0.803511	-0.318036	0.750458	NA	Pgrmc1
ENSMUSG00000006378	0	0	1.09628	0	0	0	4.24919	0.763638	0.224005	0.588163	0.380856	0.70331	NA	Gcat
ENSMUSG00000006386	0	0	0	0	0	0	0	0	NA	NA	NA	NA	NA	Tek
ENSMUSG00000006389	0	0	0	0	0	0	0	0	NA	NA	NA	NA	NA	Mpl
ENSMUSG00000006390	62.9317	120.914	47.1398	141.93	222.008	162.983	88.7019	120.944	0.916658	0.438308	2.09136	0.0364962	0.406854	Elovl1
ENSMUSG00000006392	106.984	34.718	40.5622	60.4946	33.0369	21.9898	53.6461	50.2045	-0.457065	0.543691	-0.840671	0.400533	0.838065	Med8
ENSMUSG00000006395	16.7818	23.9434	28.5032	41.8809	15.8577	31.6912	31.8689	27.2182	0.336565	0.584433	0.575883	0.564694	NA	Hyi
ENSMUSG00000006398	1.04886	0	0	2.32671	3.96443	0	0	1.04857	0.286139	0.59319	0.482373	0.629541	NA	Cdc20
ENSMUSG00000006403	14.6841	8.38021	1.09628	4.65343	0	9.70137	0	5.50219	-0.526083	0.801961	-0.655995	0.511827	NA	Adamts4
ENSMUSG00000006411	1.04886	0	14.2516	0	43.6087	0	4.24919	9.02262	0.508602	0.798581	0.636883	NA	NA	Pvrl4
ENSMUSG00000006412	95.4464	81.4077	76.7393	48.861	31.7154	29.7509	33.4624	56.769	-1.13158	0.454668	-2.4888	0.0128175	0.240915	Pfdn2
ENSMUSG00000006418	6.29317	14.3661	2.19255	3.49007	0	9.05462	5.84264	5.8913	-0.37557	0.803344	-0.467508	0.640137	NA	Rnf114
ENSMUSG00000006423	1.04886	0	0	0	10.5718	0	2.1246	1.96361	0.559218	0.681247	0.820874	0.411718	NA	C330007P06Rik
ENSMUSG00000006435	0	0	0	0	0	0	0	0	NA	NA	NA	NA	NA	Neurl1a
ENSMUSG00000006442	19.9284	5.98586	16.4441	23.2671	46.2517	5.82082	16.4656	19.1662	0.513242	0.690617	0.743165	0.457382	NA	Srm
ENSMUSG00000006445	0	0	0	0	0	0	0	0	NA	NA	NA	NA	NA	Epha2
ENSMUSG00000006456	15.7329	0	1.09628	19.7771	0	1.29352	18.5902	8.07	0.390359	0.805244	0.484771	0.627839	NA	Rbm14
ENSMUSG00000006457	0	8.38021	0	0	0	0	0	1.19717	-0.644451	0.594314	-1.08436	0.278205	NA	Actn3
ENSMUSG00000006462	15.7329	55.0699	4.3851	6.98014	21.1436	5.17407	2.1246	15.8015	-1.06028	0.745161	-1.42289	0.154769	NA	A530013C23Rik
ENSMUSG00000006463	3.14659	0	0	1.16336	0	0	1.59345	0.843342	-0.0970182	0.591311	-0.164073	0.869674	NA	Zdhhc24
ENSMUSG00000006464	0	0	0	0	0	0	0	0	NA	NA	NA	NA	NA	Bbs1
ENSMUSG00000006469	0	0	0	0	0	0	0	0	NA	NA	NA	NA	NA	Slc34a3
ENSMUSG00000006471	5.24431	1.19717	6.57765	16.287	0	4.52731	12.7476	6.65443	0.51066	0.802626	0.636236	0.524623	NA	Ndor1
ENSMUSG00000006476	11.5375	20.3519	6.57765	0	63.4308	8.40786	7.96724	16.8961	0.399074	0.771463	0.517295	0.60495	NA	Nsmf
ENSMUSG00000006488	0	0	0	0	0	0	0	0	NA	NA	NA	NA	NA	Prl7a1
ENSMUSG00000006490	0	0	0	0	0	0	0	0	NA	NA	NA	NA	NA	Prl8a9
ENSMUSG00000006494	3.14659	17.9576	24.1181	9.30686	33.0369	1.29352	3.71804	13.2254	-0.24625	0.768234	-0.320541	0.748558	NA	Pdk1
ENSMUSG00000006498	55.5897	102.957	71.2579	80.2717	81.9315	64.0291	60.551	73.7982	-0.0912267	0.429257	-0.212522	0.8317	0.969348	Ptbp1
ENSMUSG00000006517	134.254	300.49	225.833	144.256	444.016	216.664	184.309	235.689	0.153454	0.412982	0.371574	0.71021	0.940752	Mvd
ENSMUSG00000006519	620.926	615.347	332.171	593.312	613.165	674.569	606.572	579.438	0.241732	0.299494	0.807135	0.419589	0.841072	Cyba
ENSMUSG00000006522	0	0	0	0	0	0	0	0	NA	NA	NA	NA	NA	Itih3
ENSMUSG00000006526	7.34203	1.19717	19.733	2.32671	38.3228	0.646758	5.31149	10.6971	0.160564	0.795834	0.201756	0.840107	NA	Tmem110
ENSMUSG00000006527	7.34203	26.3378	4.3851	17.4504	74.0027	0	5.31149	19.2613	0.56713	0.780448	0.726672	0.467427	NA	Sfmbt1
ENSMUSG00000006529	0	0	0	0	0	0	0	0	NA	NA	NA	NA	NA	Itih1
ENSMUSG00000006538	0	0	0	0	0	0	0	0	NA	NA	NA	NA	NA	Ihh
ENSMUSG00000006542	3.14659	33.5208	0	1.16336	0	0	0	5.4044	-1.76527	0.788272	-2.23941	0.0251292	NA	Prkag3
ENSMUSG00000006546	0	0	0	0	0	0	0	0	NA	NA	NA	NA	NA	Cryba2
ENSMUSG00000006567	0	28.7321	2.19255	0	0	0	4.24919	5.02484	-1.10653	0.774167	-1.42931	NA	NA	Atp7b
ENSMUSG00000006570	0	0	0	0	0	0	0	0	NA	NA	NA	NA	NA	Defb2
ENSMUSG00000006574	0	0	0	0	0	0	0	0	NA	NA	NA	NA	NA	Slc4a1
ENSMUSG00000006575	0	0	0	0	0	0	0	0	NA	NA	NA	NA	NA	Rundc3a
ENSMUSG00000006576	1.04886	4.78869	0	1.16336	0	0	6.90494	1.98655	0.0240573	0.706455	0.0340535	0.972834	NA	Slc4a3
ENSMUSG00000006585	14.6841	3.59152	33.9845	13.9603	10.5718	20.6963	20.7148	16.8862	-0.0538302	0.696304	-0.0773084	0.938378	NA	Cdt1
ENSMUSG00000006586	0	1.19717	7.67393	0	0	0	3.71804	1.79845	-0.356928	0.66769	-0.534572	0.592946	NA	Runx1t1
ENSMUSG00000006587	0	0	0	0	0	0	0	0	NA	NA	NA	NA	NA	Snai3
ENSMUSG00000006589	62.9317	83.8021	103.05	114.009	134.791	104.775	118.977	103.191	0.473119	0.383554	1.23351	0.217385	0.722541	Aprt
ENSMUSG00000006599	20.9772	20.3519	1.09628	11.6336	51.5376	19.4027	8.49839	19.0711	0.482326	0.725077	0.665206	0.505919	NA	Gtf2h1
ENSMUSG00000006611	0	0	10.9628	3.49007	0	1.94027	8.49839	3.55593	-0.0175024	0.768799	-0.0227658	0.981837	NA	Hfe
ENSMUSG00000006638	0	0	0	0	0	0	0	0	NA	NA	NA	NA	NA	Abhd1
ENSMUSG00000006641	1.04886	5.98586	0	1.16336	0	7.11434	0.531149	2.26337	-0.0171714	0.744628	-0.0230604	0.981602	NA	Slc5a6
ENSMUSG00000006642	0	0	0	0	0	0	0	0	NA	NA	NA	NA	NA	Tcf23
ENSMUSG00000006649	0	0	0	0	0	0	0	0	NA	NA	NA	NA	NA	Nphs1
ENSMUSG00000006651	1.04886	0	0	0	0	0	1.59345	0.377473	0.0434339	0.579978	0.0748889	0.940303	NA	Aplp1
ENSMUSG00000006673	32.5147	22.7463	19.733	27.9206	44.9302	76.9642	13.2787	34.0125	0.586271	0.601805	0.974187	0.329963	NA	Qrich1
ENSMUSG00000006675	0	0	0	0	0	0	1.59345	0.227635	0.208258	0.578966	0.359707	0.719066	NA	P4htm
ENSMUSG00000006676	12.5863	14.3661	26.3106	39.5542	2.64295	18.1092	15.9345	18.5005	0.0766299	0.697505	0.109863	0.912518	NA	Usp19
ENSMUSG00000006678	66.0783	52.6756	116.205	66.3114	145.362	78.2578	27.0886	78.8542	0.00653614	0.514406	0.0127062	0.989862	0.998297	Pola1
ENSMUSG00000006699	160.476	177.182	139.227	101.212	130.826	170.744	167.312	149.568	-0.144443	0.356542	-0.405122	0.685388	0.939664	Cdc42
ENSMUSG00000006705	31.4659	34.718	33.9845	41.8809	5.2859	26.5171	39.8362	30.5269	-0.185481	0.612498	-0.302827	0.762022	NA	Pknox1
ENSMUSG00000006711	13.6352	0	2.19255	15.1236	0	17.4625	0	6.91627	0.263059	0.797188	0.329984	0.741412	NA	D130043K22Rik
ENSMUSG00000006715	14.6841	16.7604	10.9628	22.1038	0	11.6416	9.56068	12.2448	-0.255693	0.757517	-0.337541	0.735709	NA	Gmnn
ENSMUSG00000006717	45.1011	34.718	35.0808	48.861	1.32148	28.4574	32.9312	32.353	-0.359415	0.65065	-0.552393	0.580679	NA	Acot13
ENSMUSG00000006720	0	0	0	0	0	0	0	0	NA	NA	NA	NA	NA	Zfp184
ENSMUSG00000006724	0	0	0	0	0	0	0	0	NA	NA	NA	NA	NA	Cyp27b1
ENSMUSG00000006728	54.5408	75.4219	81.1244	77.9449	130.826	36.2185	44.0854	71.4517	0.0235274	0.494548	0.0475735	0.962056	0.996097	Cdk4
ENSMUSG00000006731	22.0261	46.6897	40.5622	66.3114	215.401	115.123	117.915	89.1469	1.64541	0.472556	3.48193	0.00049782	0.0390789	B4galnt1
ENSMUSG00000006732	62.9317	19.1548	35.0808	43.0442	30.3939	35.5717	47.2723	39.0642	0.000869712	0.542385	0.00160349	0.998721	NA	Mettl1
ENSMUSG00000006736	1.04886	0	8.7702	8.1435	0	2.58703	1.0623	3.08741	-0.0598217	0.775168	-0.0771725	0.938486	NA	Tspan31
ENSMUSG00000006740	122.717	211.899	267.491	207.078	266.938	256.763	199.712	218.943	0.201935	0.351952	0.573758	0.566131	0.894979	Kif5b
ENSMUSG00000006763	3.14659	0	1.09628	3.49007	0	3.23379	9.56068	2.93249	0.538694	0.778332	0.692114	0.488866	NA	Saal1
ENSMUSG00000006764	0	0	0	0	0	0	0	0	NA	NA	NA	NA	NA	Tph2
ENSMUSG00000006777	0	0	33.9845	0	0	6.46758	0	5.77887	-0.880252	0.756109	-1.16419	NA	NA	Krt23
ENSMUSG00000006782	19.9284	11.9717	0	0	0	12.2884	11.1541	7.90609	-0.39438	0.804287	-0.490347	0.623888	NA	Cnp
ENSMUSG00000006784	8.3909	20.3519	0	0	0	0	1.0623	4.25787	-1.53376	0.776148	-1.97611	0.0481418	NA	Ttc25
ENSMUSG00000006800	79.7135	80.2105	78.9318	115.172	59.4664	165.57	131.725	101.541	0.53146	0.421726	1.2602	0.207596	0.709063	Sulf2
ENSMUSG00000006818	235.994	57.4643	51.5249	61.6579	19.8221	112.536	83.3904	88.9128	-0.623587	0.555123	-1.12333	0.261297	0.747172	Sod2
ENSMUSG00000006850	9.43976	0	0	2.32671	0	0	0.531149	1.7568	-0.45628	0.663378	-0.687813	0.49157	NA	Tmco6
ENSMUSG00000006906	6.29317	0	15.3479	5.81679	1.32148	2.58703	4.78034	5.16381	-0.503471	0.805655	-0.624921	0.532023	NA	Stambp
ENSMUSG00000006920	18.8795	15.5632	20.8292	19.7771	3.96443	18.756	25.4952	17.6092	-0.0779285	0.672834	-0.115821	0.907794	NA	Ezh1
ENSMUSG00000006930	0	0	0	0	0	0	0.531149	0.0758784	0.0510345	0.577371	0.0883911	0.929566	NA	Hap1
ENSMUSG00000006931	2.09772	4.78869	25.2143	0	0	0	3.18689	5.04109	-1.47323	0.796931	-1.84862	0.0645121	NA	Leprel4
ENSMUSG00000006932	464.646	365.138	244.469	368.784	257.688	479.895	392.519	367.591	0.0644845	0.333353	0.193442	0.846613	0.973933	Ctnnb1
ENSMUSG00000006941	221.31	90.9851	115.109	88.4152	37.0013	122.884	155.627	118.762	-0.442752	0.471427	-0.939175	0.347641	0.80473	Eif1b
ENSMUSG00000006948	0	0	0	0	0	0	0	0	NA	NA	NA	NA	NA	Klk4
ENSMUSG00000006958	0	0	0	0	0	0	0	0	NA	NA	NA	NA	NA	Chrd
ENSMUSG00000006998	68.176	107.746	76.7393	197.771	227.294	118.357	87.1085	126.17	0.83224	0.421036	1.97665	0.0480814	0.455345	Psmd2
ENSMUSG00000007021	0	0	0	0	0	0	0	0	NA	NA	NA	NA	NA	Syngr3
ENSMUSG00000007029	16.7818	9.57738	24.1181	22.1038	6.60738	21.9898	18.0591	17.0339	0.029662	0.67026	0.0442544	0.964702	NA	Vars
ENSMUSG00000007030	0	0	0	0	0	0	0	0	NA	NA	NA	NA	NA	Vwa7
ENSMUSG00000007033	0	0	0	0	0	0	0	0	NA	NA	NA	NA	NA	Hspa1l
ENSMUSG00000007034	0	0	3.28883	0	0	0	0	0.469832	-0.470163	0.579248	-0.811679	0.416976	NA	Slc44a4
ENSMUSG00000007035	5.24431	9.57738	0	0	0	0	2.65575	2.49678	-0.742495	0.7204	-1.03067	0.302695	NA	Msh5
ENSMUSG00000007036	13.6352	7.18303	18.6367	13.9603	5.2859	27.1638	16.4656	14.6187	0.20235	0.700927	0.28869	0.772819	NA	Abhd16a
ENSMUSG00000007038	196.137	168.801	82.2206	112.846	195.578	117.063	148.191	145.834	-0.0540176	0.398796	-0.135452	0.892255	0.984606	Neu1
ENSMUSG00000007039	0	0	0	0	0	0	0	0	NA	NA	NA	NA	NA	Ddah2
ENSMUSG00000007041	1829.22	1501.25	1577.54	1280.86	1554.06	1179.04	1189.77	1444.53	-0.323137	0.251016	-1.28731	0.197985	0.705892	Clic1
ENSMUSG00000007050	11.5375	9.57738	18.6367	17.4504	92.5033	22.6365	28.1509	28.6418	1.27096	0.638787	1.98965	0.04663	NA	Lsm2
ENSMUSG00000007080	15.7329	2.39434	0	4.65343	0	14.2287	0	5.28706	-0.137148	0.786744	-0.174323	0.861611	NA	Pole
ENSMUSG00000007097	2.09772	0	2.19255	0	0	0	0	0.612896	-0.531673	0.583379	-0.911368	0.362101	NA	Atp1a2
ENSMUSG00000007107	0	0	0	0	0	0	0	0	NA	NA	NA	NA	NA	Atp1a4
ENSMUSG00000007122	0	0	0	0	0	0	0	0	NA	NA	NA	NA	NA	Casq1
ENSMUSG00000007207	1.04886	0	0	0	0	0	0	0.149837	-0.203562	0.577371	-0.352567	0.724413	NA	Stx1a
ENSMUSG00000007209	0	0	0	0	0	0	0	0	NA	NA	NA	NA	NA	Ceacam9
ENSMUSG00000007216	9.43976	5.98586	0	11.6336	19.8221	0.646758	5.31149	7.54851	0.451285	0.802463	0.562374	0.573861	NA	Zfp775
ENSMUSG00000007279	0	0	0	0	0	0	0	0	NA	NA	NA	NA	NA	Scube2
[truncated: 41,732 more rows]

## Sheet: SP-A2-1A0-18hr-P<0.05
	Male				Female														average	average	fold	fold
[truncated: 382 more rows]

## Sheet: SP-A2-1A0-24hr infection
gene_id	JFRm70_fastq_gz.Mouse__GRCm38__	JFRm77_fastq_gz.Mouse__GRCm38__	JFRm76_fastq_gz.Mouse__GRCm38__	JFRm67_fastq_gz.Mouse__GRCm38__	JFRm58_fastq_gz.Mouse__GRCm38__	JFRm78_fastq_gz.Mouse__GRCm38__	JFRm71_fastq_gz.Mouse__GRCm38__	JFRm59_fastq_gz.Mouse__GRCm38__	JFRm60_fastq_gz.Mouse__GRCm38__	JFRm74_fastq_gz.Mouse__GRCm38__	baseMean	log2FoldChange	lfcSE	stat	pvalue	padj	Associated.Gene.Name
[truncated: 42,826 more rows]

[truncated: 6 more sheets: SP-A2-1A0-24hr-P<0.05, SP-A2-1A0-6hr-18hr-24hr-P<0.05, Common genes between timepoint, >2 or <2 fold in 6hr, >2 or <2 fold in 18hr, >2 or <2 fold in 24hr]
