# Supplementary material for: Sex-Specific Regulation of Gene Expression Networks by Surfactant Protein A (SP-A) Variants in Alveolar Macrophages in Response to Klebsiella pneumoniae
Source: Front Immunol. 2020 Jun 24;11:1290. doi: 10.3389/fimmu.2020.01290 (PMC7326812; doi:10.3389/fimmu.2020.01290)
Supplement: Supplementary File 2 — Identification of genes from AMs of SP-A1 (6A2), SP-A1 (6A4), SP-A2 (1A3), and KO males and females in response to K. pneumoniae infection after 6 h. [file Table_2.XLSX]

## Sheet: SP-A1-6A2-6hr infection
						Female				male
name	F	M	FDR	AveExpr	P.value	mouse-1	mouse-2	mouse-3	mouse-4	mouse-5	mouse-6	mouse-7	mouse-8	Associated_Gene_Name
ENSMUSG00000000001	0	0.895384	0.768456	6.49623	0.068409	57.578	35.678	79.954	80.157	218.391	88.673	68.29	87.421	Gnai3
ENSMUSG00000000028	0	1.32401	0.999871	2.78602	0.653247	0	12.671	0	0	26.316	7.172	0	0	Cdc45
ENSMUSG00000000056	0	0.131194	0.999871	3.24428	0.956101	0	31.01	0	0	14.696	0	16.656	4.467	Narf
ENSMUSG00000000058	0	0.222571	0.999871	6.74013	0.598109	136.541	57.018	86.408	117.782	150.379	128.445	97.16	75.935	Cav2
ENSMUSG00000000078	0	0.583589	0.999871	8.75242	0.190083	145.315	454.477	361.047	415.509	549.225	652.656	461.371	378.399	Klf6
ENSMUSG00000000085	0	-0.97831	0.999871	4.78806	0.460783	92.672	18.006	16.493	17.994	0	0.652	64.403	8.295	Scmh1
ENSMUSG00000000088	0	0.0520212	0.999871	8.31961	0.897658	247.858	335.44	310.852	363.162	435.415	299.922	230.963	320.331	Cox5a
ENSMUSG00000000093	0	3.97979	0.999871	1.20288	0.174314	0	0.333	0	0	0	1.304	8.883	0	Tbx2
ENSMUSG00000000127	0	-0.471217	0.999871	2.31143	0.898714	0	17.672	0	0	0	12.388	0	0	Fer
ENSMUSG00000000131	0	-0.434271	0.999871	4.68526	0.699292	16.999	81.026	13.624	0	26.658	18.256	24.429	14.677	Xpo6
ENSMUSG00000000134	0	0.597162	0.999871	5.55621	0.362418	43.32	21.34	63.461	19.63	40.329	79.544	43.861	54.877	Tfe3
ENSMUSG00000000148	0	0.61189	0.999871	2.84607	0.794758	0	0	3.944	16.359	2.392	0	9.994	17.867	Brat1
ENSMUSG00000000149	0	0.619913	0.999871	4.59092	0.564137	25.773	17.672	20.078	9.815	6.494	13.692	8.328	81.04	Gna12
ENSMUSG00000000154	0	0.121184	0.999871	3.92328	0.931685	25.224	2.334	27.607	0	11.62	11.084	12.77	22.972	Slc22a18
ENSMUSG00000000159	0	-7.43081	0.757579	2.6764	0.0216132	25.224	0	18.644	0	0	0	0	0	Igsf5
ENSMUSG00000000168	0	0.839219	0.999871	4.83895	0.364852	13.161	4.668	39.439	22.902	22.899	20.212	61.072	37.648	Dlat
ENSMUSG00000000171	0	0.430953	0.999871	4.13223	0.714645	25.224	13.338	3.944	14.723	11.962	14.996	12.77	35.096	Sdhd
ENSMUSG00000000184	0	-0.234585	0.999871	10.8811	0.476775	2127.63	1498.14	1557.13	3041.07	1440.9	2226.59	2226.91	973.755	Ccnd2
ENSMUSG00000000194	0	0.929522	0.999871	5.85955	0.146501	24.676	59.686	14.341	58.891	70.405	127.141	51.634	44.03	Gpr107
ENSMUSG00000000204	0	0.556707	0.999871	2.44521	0.843354	0	13.671	0	0	0.342	3.26	17.766	0	Slfn4
ENSMUSG00000000244	0	0.839794	0.999871	4.43704	0.505972	12.612	26.008	5.737	14.723	19.823	41.728	0	41.477	Tspan32
ENSMUSG00000000253	0	-0.384422	0.999871	7.04691	0.330209	196.312	145.379	157.039	101.424	75.873	88.021	183.771	107.84	Gmpr
ENSMUSG00000000275	0	-0.0938293	0.999871	7.88101	0.834445	242.922	253.414	238.427	242.108	409.782	191.037	174.333	132.727	Trim25
ENSMUSG00000000276	0	0.148545	0.999871	3.99656	0.924383	0	35.011	2.868	17.994	47.848	9.128	1.11	5.105	Dgke
ENSMUSG00000000278	0	0.547157	0.999871	6.60518	0.268047	94.317	64.354	71.349	86.701	105.265	221.029	68.29	52.963	Scpep1
ENSMUSG00000000282	0	-0.507572	0.999871	5.75913	0.479225	119.542	21.007	101.108	13.087	31.443	33.904	31.091	77.211	Mnt
ENSMUSG00000000290	0	-0.40869	0.999871	9.13181	0.282892	757.83	471.483	879.492	477.672	502.06	333.826	605.723	480.496	Itgb2
ENSMUSG00000000295	0	0.995171	0.999871	2.48661	0.714208	12.612	0	0	0	12.645	4.564	0	7.019	Hddc2
ENSMUSG00000000303	0	0.396345	0.999871	7.32239	0.385297	211.118	145.046	86.408	112.875	120.987	189.081	255.392	153.146	Cdh1
ENSMUSG00000000339	0	-0.557671	0.999871	4.40529	0.654457	14.806	22.674	21.871	37.625	0	17.604	26.65	20.419	Rtca
ENSMUSG00000000340	0	-0.509974	0.999871	4.05657	0.745167	0	19.006	38.005	16.359	19.139	13.692	0	17.867	Dbt
ENSMUSG00000000346	0	-0.0519403	0.999871	9.28507	0.892782	843.922	714.893	677.636	325.537	655.173	445.319	615.717	719.149	Dazap2
ENSMUSG00000000355	0	0.269988	0.999871	6.485	0.581023	72.932	39.012	144.132	68.706	137.733	108.885	64.958	72.744	Mcts1
ENSMUSG00000000359	0	0.546239	0.999871	3.66702	0.737537	21.934	1	15.776	0	24.266	8.476	22.763	0.638	Rem1
ENSMUSG00000000374	0	0.0578627	0.999871	5.8714	0.922066	66.9	67.688	38.364	53.983	18.114	71.72	81.614	60.62	Trappc10
ENSMUSG00000000378	0	0.847257	0.999871	4.88358	0.42796	40.578	1	39.798	1.636	20.164	53.464	28.315	42.115	Ccm2
ENSMUSG00000000384	0	-0.488015	0.999871	5.09057	0.642822	28.515	117.704	3.944	1.636	8.544	24.124	35.533	40.839	Tbrg4
ENSMUSG00000000385	0	0.438282	0.999871	4.1192	0.755664	0.548	49.016	2.51	1.636	33.493	11.084	21.653	9.572	Tmprss2
ENSMUSG00000000386	0	6.65008	0.757579	2.05916	0.0237158	0	0	0	0	19.481	3.26	2.221	0	Mx1
ENSMUSG00000000392	0	-1.42832	0.999871	1.9212	0.702156	0	15.338	0	0	5.81	0	0	0	Fap
ENSMUSG00000000399	0	0.0853801	0.999871	5.8419	0.900362	54.836	39.679	119.034	6.543	39.645	61.94	82.725	47.22	Ndufa9
ENSMUSG00000000416	0	7.2566	0.757579	2.52303	0.0331492	0	0	0	0	0	2.608	36.088	0	Cttnbp2
ENSMUSG00000000420	0	0.0875959	0.999871	6.4926	0.834202	94.866	72.69	110.43	70.342	103.215	106.277	77.173	77.211	Galnt1
ENSMUSG00000000439	0	1.66313	0.999871	2.18818	0.510619	0	1	3.944	1.636	18.456	0	0	3.191	Mkrn2
ENSMUSG00000000440	0	0.404997	0.999871	5.9344	0.487418	14.806	72.356	58.8	60.527	61.519	78.892	52.744	77.211	Pparg
ENSMUSG00000000441	0	0.821758	0.999871	5.1282	0.375421	40.03	16.339	42.666	0	62.202	18.908	61.627	32.544	Raf1
ENSMUSG00000000489	0	-2.02845	0.999871	0.837356	0.550116	0	0	0	6.543	0	1.304	0	0	Pdgfb
ENSMUSG00000000530	0	-0.222837	0.999871	5.52974	0.792374	2.742	86.361	92.144	11.451	58.784	30.644	37.754	39.563	Acvrl1
ENSMUSG00000000531	0	0.480401	0.999871	2.25168	0.879727	0	12.004	0	0	0	8.476	0	8.295	Grasp
ENSMUSG00000000532	0	-0.0581131	0.999871	6.27997	0.9235	26.87	63.687	88.559	135.777	115.86	26.08	37.198	119.326	Acvr1b
ENSMUSG00000000538	0	1.06333	0.999871	4.17443	0.535794	0	0	44.1	0	14.696	22.168	33.867	21.058	Tom1l2
ENSMUSG00000000552	0	-0.45376	0.999871	4.98914	0.588952	63.061	21.34	26.173	34.353	26.316	47.596	11.104	16.591	Zfp385a
ENSMUSG00000000555	0	3.12177	0.843206	3.72286	0.0893596	3.29	0	6.454	0	8.202	0.652	51.078	28.715	Itga5
ENSMUSG00000000561	0	0.524046	0.999871	5.67979	0.412957	68.545	30.01	56.649	11.451	70.063	38.468	73.286	56.154	Wdr77
ENSMUSG00000000563	0	-0.103999	0.999871	6.66362	0.836568	90.479	40.68	157.756	132.505	116.202	103.669	37.754	123.155	Atp5f1
ENSMUSG00000000567	0	7.11585	0.757579	2.40794	0.0392326	0	0	0	0	0	1.304	33.867	0	Sox9
ENSMUSG00000000568	0	-0.615094	0.999871	6.46606	0.215433	84.447	114.036	44.459	183.217	89.544	79.544	54.965	48.496	Hnrnpd
ENSMUSG00000000581	0	0.489077	0.999871	4.74165	0.658134	76.222	4.001	3.585	4.908	54.683	20.212	14.435	30.629	C1d
ENSMUSG00000000594	0	-0.0679336	0.999871	8.60821	0.874604	487.49	333.772	337.742	451.498	282.302	579.632	226.522	399.456	Gm2a
ENSMUSG00000000600	0	-0.0698006	0.999871	3.32328	0.967472	19.741	0	10.039	8.179	12.304	10.432	11.104	1.276	Krit1
ENSMUSG00000000605	0	0.324301	0.999871	6.8719	0.464655	108.575	187.393	63.103	52.348	141.835	99.757	153.79	121.241	Clcn4-2
ENSMUSG00000000628	0	-0.174335	0.999871	7.12411	0.678779	150.25	145.713	180.344	116.146	245.391	97.149	119.923	59.982	Hk2
ENSMUSG00000000631	0	0.136767	0.999871	5.41729	0.850552	31.256	11.67	32.627	86.701	43.405	29.992	65.514	35.096	Myo18a
ENSMUSG00000000632	0	-0.741988	0.999871	1.59147	0.818698	0	0	0	11.451	0.684	0	0	5.743	Sez6
ENSMUSG00000000673	0	1.99534	0.999871	1.582	0.583286	0	0	2.868	0	12.645	0	0	0	Haao
ENSMUSG00000000682	0	-0.0287403	0.999871	8.94912	0.938431	695.866	446.808	406.223	467.857	549.225	541.815	423.618	420.514	Cd52
ENSMUSG00000000686	0	-1.40119	0.999871	2.84836	0.500251	7.677	0	19.361	9.815	2.051	5.868	5.552	0	Abhd15
ENSMUSG00000000708	0	-0.00353494	0.999921	4.77929	0.997306	41.127	50.016	14.7	0	10.937	35.208	29.426	28.715	Kat2b
ENSMUSG00000000711	0	0.380283	0.999871	3.88421	0.819544	0	15.005	29.042	3.272	23.24	14.996	0	22.972	Rab5b
ENSMUSG00000000732	0	1.19887	0.982149	5.16833	0.12538	13.161	23.341	11.832	37.625	66.303	43.684	63.848	20.419	Icosl
ENSMUSG00000000738	0	0.530611	0.999871	5.44511	0.517744	47.707	49.349	42.307	0	55.367	63.244	51.634	29.991	Spg7
ENSMUSG00000000740	0	-0.169397	0.999871	8.35326	0.715818	363.561	318.434	176.042	533.291	244.024	474.007	269.272	218.871	Rpl13
ENSMUSG00000000743	0	-0.213605	0.999871	7.54412	0.627502	257.18	171.721	177.835	199.575	140.468	263.41	123.254	148.041	Chmp1a
ENSMUSG00000000751	0	0.327802	0.999871	6.61434	0.45063	99.253	81.359	71.707	94.88	71.43	165.609	82.17	104.012	Rpa1
ENSMUSG00000000759	0	0.357399	0.999871	5.48166	0.589859	34.547	35.678	59.159	24.538	87.493	40.424	27.76	40.201	Tubgcp3
ENSMUSG00000000776	0	-0.199491	0.999871	5.29782	0.79878	44.965	20.673	85.332	14.723	46.481	11.736	28.315	56.154	Polr3d
ENSMUSG00000000787	0	-0.0231038	0.999871	9.10411	0.947569	634.45	567.513	587.284	444.955	476.769	470.747	610.72	606.842	Ddx3x
ENSMUSG00000000794	0	0.622141	0.999871	6.25447	0.272586	106.93	31.343	79.954	22.902	145.252	60.636	49.413	109.117	Kcnn3
ENSMUSG00000000804	0	0.0229867	0.999871	5.24756	0.980789	1.097	87.361	13.624	42.532	13.671	61.94	39.419	31.267	Usp32
ENSMUSG00000000805	0	-0.402285	0.999871	8.71362	0.326804	308.725	566.513	419.13	616.72	298.365	430.323	288.149	404.561	Car4
ENSMUSG00000000811	0	-1.576	0.999871	2.34574	0.575742	0	19.006	0	4.908	6.152	0	0	1.914	Txnrd3
ENSMUSG00000000823	0	-0.66069	0.999871	4.42508	0.512377	20.838	39.679	18.644	21.266	19.823	12.388	11.659	19.143	Znf512b
ENSMUSG00000000826	0	-0.22234	0.999871	8.58933	0.582419	326.821	421.8	575.811	340.26	459.681	243.849	418.621	297.359	Dnajc5
ENSMUSG00000000827	0	0.596005	0.999871	6.24149	0.303965	69.093	89.028	69.556	9.815	128.164	50.856	67.734	112.945	Tpd52l2
ENSMUSG00000000838	0	-0.74133	0.999871	5.73365	0.212281	73.48	90.029	70.99	27.81	51.607	41.076	28.315	34.458	Fmr1
ENSMUSG00000000861	0	5.58973	0.757579	2.32924	0.0483504	0	0.333	0	0	15.38	7.824	8.328	0	Bcl11a
ENSMUSG00000000876	0	0.0411006	0.999871	5.27616	0.962062	80.06	30.01	21.871	19.63	50.924	23.472	3.331	73.383	Pxmp4
ENSMUSG00000000884	0	-0.22523	0.999871	3.29087	0.918361	9.322	27.342	0.359	0	28.709	0	0	3.829	Gnb1l
ENSMUSG00000000902	0	1.95325	0.379759	6.12633	0.000716997	17.547	11.003	32.268	55.619	74.848	112.145	129.917	114.222	Smarcb1
ENSMUSG00000000915	0	0.70891	0.999871	4.95918	0.513617	25.224	0	51.271	16.359	25.633	22.82	68.29	33.182	Hip1r
ENSMUSG00000000916	0	-0.986091	0.999871	3.9117	0.553841	0	33.677	24.022	16.359	0	16.952	14.99	5.105	Nsun5
ENSMUSG00000000934	0	-0.525125	0.999871	2.59101	0.804624	0	4.335	12.907	6.543	10.595	1.956	0	3.829	Top1mt
ENSMUSG00000000957	0	7.05223	0.757579	2.34587	0.0172622	0	0	0	0	0	7.824	8.328	15.953	Mmp14
ENSMUSG00000000958	0	-1.53642	0.999871	4.55894	0.412597	80.06	0	0	58.891	23.924	0	0	22.334	Slc7a7
ENSMUSG00000000959	0	-1.05069	0.987874	5.71432	0.127154	21.386	132.709	49.837	71.978	38.62	53.464	16.101	23.61	Oxa1l
ENSMUSG00000000976	0	0.991543	0.999871	4.62599	0.443608	0	23.007	39.439	0	23.24	31.948	38.864	31.267	Heatr6
ENSMUSG00000000982	0	-0.574254	0.999871	5.10816	0.583917	33.45	79.692	46.251	0	10.937	8.476	76.618	13.4	Ccl3
ENSMUSG00000000983	0	1.01632	0.999871	1.44812	0.785166	0	0	0	4.908	0	0	9.994	0	Wfdc18
ENSMUSG00000001016	0	-1.73692	0.999871	3.27709	0.444123	50.997	0	0	4.908	5.81	7.824	0	1.914	Ilf2
ENSMUSG00000001017	0	0.236061	0.999871	6.35714	0.631386	50.997	65.687	78.52	104.695	105.265	107.581	36.088	95.078	Chtop
ENSMUSG00000001018	0	0.352444	0.999871	4.85897	0.699921	8.774	14.338	16.493	60.527	41.696	16.952	43.306	23.61	Snapin
ENSMUSG00000001020	0	-0.391544	0.999871	6.89709	0.464746	138.734	186.059	54.856	158.679	37.253	205.381	59.406	95.078	S100a4
ENSMUSG00000001025	0	-0.215322	0.999871	8.68858	0.599833	671.19	487.821	260.298	369.705	375.264	388.594	448.602	302.464	S100a6
ENSMUSG00000001034	0	0.41782	0.999871	3.31203	0.85051	0	0	25.815	4.908	0	1.304	11.659	27.439	Mapk7
ENSMUSG00000001036	0	-0.62584	0.999871	3.58565	0.758409	0	10.337	0	44.168	20.164	7.824	7.218	0	Epn2
ENSMUSG00000001052	0	0.274466	0.999871	5.68916	0.662376	32.353	75.357	34.061	40.897	40.329	25.428	80.504	75.297	Sec24b
ENSMUSG00000001053	0	1.28063	0.999871	3.31064	0.49426	3.29	4.001	13.266	0	0	19.56	16.101	14.038	N4bp3
ENSMUSG00000001054	0	-0.0427583	0.999871	5.35759	0.963825	87.737	33.677	43.742	0	59.81	44.336	6.107	45.306	Rmnd5b
ENSMUSG00000001056	0	0.548228	0.999871	6.46412	0.260536	98.704	63.353	34.061	91.608	106.974	151.917	94.939	54.877	Nhp2
ENSMUSG00000001062	0	0.808769	0.999871	4.52242	0.519567	0	46.681	8.963	6.543	15.38	38.468	12.214	43.391	Vps9d1
ENSMUSG00000001065	0	0.0227014	0.999871	4.40331	0.985469	33.45	17.005	0	31.081	15.038	16.3	27.205	22.334	Zfp276
ENSMUSG00000001082	0	-0.819745	0.999871	5.25946	0.31113	100.898	25.341	57.007	11.451	53.658	16.952	24.429	13.4	Mfsd10
ENSMUSG00000001089	0	0.764731	0.757579	6.78198	0.0549926	101.446	47.348	87.842	91.608	141.835	157.133	132.693	111.669	Luzp1
ENSMUSG00000001095	0	-1.73574	0.999871	1.7025	0.520868	0	9.336	3.944	0	0	3.26	0.555	0	Slc13a2
ENSMUSG00000001098	0	0.295818	0.999871	5.852	0.69417	2.742	81.693	43.024	75.25	42.379	52.812	115.482	39.563	Kctd10
ENSMUSG00000001100	0	-0.562581	0.999871	4.39367	0.603473	35.643	16.672	18.644	26.174	13.329	20.864	27.76	2.552	Poldip2
ENSMUSG00000001105	0	-0.165102	0.999871	6.9706	0.739151	116.252	255.748	60.593	91.608	55.025	129.749	184.882	96.993	Ift20
ENSMUSG00000001119	0	6.13772	0.757579	1.65742	0.0257466	0	0	0	0	2.734	3.26	0	10.848	Col6a1
ENSMUSG00000001123	0	0.345292	0.999871	4.60945	0.754709	36.74	22.674	23.663	0	40.329	7.824	36.643	21.058	Lgals9
ENSMUSG00000001127	0	-0.265799	0.999871	5.38662	0.739817	4.935	77.024	52.346	42.532	24.949	50.856	17.766	51.687	Araf
ENSMUSG00000001128	0	-0.252134	0.999871	5.89981	0.655606	75.125	77.024	34.778	70.342	34.177	33.904	89.942	56.154	Cfp
ENSMUSG00000001134	0	0.146983	0.999871	3.7548	0.913884	19.193	14.004	1.793	13.087	11.62	9.128	27.76	4.467	Uxt
ENSMUSG00000001138	0	0.870299	0.776911	6.39913	0.0714283	65.255	48.682	82.822	40.897	191.391	71.068	69.4	99.545	Cnnm3
ENSMUSG00000001143	0	1.59165	0.757579	5.10257	0.0476932	19.741	19.673	5.02	22.902	46.481	61.94	53.854	35.734	Lman2l
ENSMUSG00000001150	0	0.230193	0.999871	4.68183	0.869831	0	70.689	0	17.994	36.228	24.776	11.104	33.182	Mcm3ap
ENSMUSG00000001151	0	1.57054	0.999871	5.48092	0.195446	0	64.687	0	21.266	23.24	39.772	124.92	73.383	Pcnt
ENSMUSG00000001156	0	0.0478262	0.999871	5.19249	0.95023	47.159	58.685	11.473	22.902	42.721	41.728	37.754	21.696	Mxd1
ENSMUSG00000001157	0	0.368512	0.999871	6.40848	0.487349	112.413	72.023	88.2	22.902	91.594	100.409	41.64	139.746	Gmcl1
ENSMUSG00000001158	0	-0.545138	0.999871	6.02427	0.410496	145.863	37.679	84.256	42.532	65.278	86.717	8.883	43.391	Snrnp27
ENSMUSG00000001166	0	-1.09077	0.999871	3.27836	0.692936	0	45.681	0	0	0	19.56	0	1.276	Oas1c
ENSMUSG00000001173	0	0.302543	0.999871	5.43166	0.763428	27.966	0	108.637	16.359	29.734	48.9	46.082	59.344	Ocrl
ENSMUSG00000001175	0	0.01664	0.999871	11.1488	0.942208	2224.69	2378.09	2226.52	2257.49	2116.92	2690.17	1920.99	2285.71	Calm1
ENSMUSG00000001211	0	0.334813	0.999871	6.57741	0.480706	116.8	51.016	57.725	114.51	57.417	106.929	169.891	84.23	Agpat3
ENSMUSG00000001227	0	-0.0360823	0.999871	4.36491	0.983004	0	19.006	16.493	44.168	11.62	0	68.29	0	Sema6b
ENSMUSG00000001228	0	-1.39219	0.999871	4.40078	0.25967	29.063	41.346	6.095	40.897	0.342	5.868	12.77	24.886	Uhrf1
ENSMUSG00000001229	0	1.61228	0.999871	5.06197	0.130269	0	33.01	10.398	19.63	97.063	11.084	46.637	42.115	Dpp9
ENSMUSG00000001247	0	-0.637292	0.999871	7.91318	0.153297	477.071	167.72	218.708	325.537	211.897	148.657	169.891	215.681	Lsr
ENSMUSG00000001248	0	1.06194	0.999871	5.21292	0.261152	19.193	0.333	28.683	47.44	44.43	25.428	73.286	51.687	Gramd1a
ENSMUSG00000001249	0	0.647045	0.999871	2.16103	0.819907	0	0	0	11.451	8.886	2.608	6.107	0	Hpn
ENSMUSG00000001270	0	0.411445	0.999871	2.46144	0.880063	0	11.337	3.585	0	0	3.912	0	15.953	Ckb
ENSMUSG00000001280	0	0.31185	0.999871	7.03287	0.378789	105.285	109.368	117.242	135.777	136.366	135.617	128.251	169.099	Sp1
ENSMUSG00000001281	0	7.56096	0.757579	2.77923	0.0195713	0	0	0	0	18.114	27.384	0	0	Itgb7
ENSMUSG00000001285	0	0.0966901	0.999871	3.25668	0.96137	0	0	15.776	17.994	8.202	16.3	0.555	9.572	Myg1
ENSMUSG00000001288	0	-0.153601	0.999871	4.91967	0.867543	72.932	8.003	10.039	35.989	42.721	12.388	31.091	24.886	Rarg
ENSMUSG00000001289	0	0.209652	0.999871	7.74633	0.619401	217.15	176.723	196.837	209.391	132.265	248.414	273.714	252.053	Pfdn5
ENSMUSG00000001305	0	0.606804	0.999871	4.8031	0.477896	20.289	14.338	19.361	32.717	44.088	23.472	31.091	30.629	Rrp15
ENSMUSG00000001323	0	-0.132111	0.999871	2.65153	0.949639	0	14.004	4.302	3.272	5.468	6.52	0	7.657	Srr
ENSMUSG00000001334	0	3.29076	0.999871	1.61447	0.307773	0	0	0	1.636	6.152	8.476	0	0	Fndc5
ENSMUSG00000001348	0	-0.438461	0.999871	7.99366	0.374565	186.442	385.456	169.23	428.596	313.061	219.725	228.187	98.907	Acp5
ENSMUSG00000001366	0	0.359924	0.999871	5.46319	0.617263	48.804	38.679	29.042	35.989	36.911	8.476	81.059	68.278	Fbxo9
ENSMUSG00000001376	0	-1.15952	0.999871	4.79039	0.326579	0	42.68	55.573	49.076	31.443	18.256	2.776	12.762	Ccdc132
ENSMUSG00000001380	0	-0.0927531	0.999871	4.1942	0.948417	23.031	22.34	0.717	26.174	0	21.516	13.325	30.629	Hars
ENSMUSG00000001383	0	-0.130863	0.999871	7.38326	0.799055	211.666	137.71	93.937	258.466	151.746	180.605	58.851	229.719	Zmat2
ENSMUSG00000001403	0	-1.09983	0.999871	4.28444	0.401021	41.675	0.333	24.022	37.625	1.367	14.996	13.325	16.591	Ube2c
ENSMUSG00000001415	0	3.17082	0.732329	4.99641	0.00488937	0	7.669	15.776	0	51.607	50.204	68.845	51.687	Smg5
ENSMUSG00000001416	0	0.532299	0.999871	7.31628	0.243418	139.831	86.361	149.152	148.864	255.986	235.373	108.819	139.746	Cct3
ENSMUSG00000001418	0	-0.331712	0.999871	7.34479	0.435116	217.698	141.045	139.471	230.657	135.341	123.881	193.765	116.774	Glmp
ENSMUSG00000001419	0	0.517928	0.999871	6.68444	0.212309	80.609	120.371	59.517	75.25	134.657	81.5	152.68	111.031	Mef2d
ENSMUSG00000001424	0	0.616978	0.911853	7.23943	0.109123	186.442	107.367	68.839	117.782	174.303	230.809	156.011	156.337	Snd1
ENSMUSG00000001435	0	-0.915349	0.999871	2.30898	0.80451	21.386	0	0	0	10.937	0	0	0	Col18a1
ENSMUSG00000001436	0	-0.973252	0.999871	4.56247	0.338784	38.385	25.341	34.778	22.902	9.57	6.52	39.419	6.381	Slc19a1
ENSMUSG00000001440	0	0.43575	0.999871	6.51569	0.339751	35.643	104.366	66.688	101.424	114.493	105.625	101.046	91.25	Kpnb1
ENSMUSG00000001441	0	0.572375	0.999871	6.83528	0.204352	121.735	97.698	51.629	96.516	56.734	125.837	168.781	183.775	Npepps
ENSMUSG00000001444	0	1.57366	0.999871	2.0353	0.689573	0	0	0	6.543	0	18.256	0	0	Tbx21
ENSMUSG00000001445	0	0.428503	0.999871	5.1441	0.567106	29.063	29.009	33.703	26.174	61.86	33.252	16.656	44.668	Mrpl10
ENSMUSG00000001467	0	-0.510966	0.999871	6.98135	0.260871	246.212	174.389	67.405	107.967	95.696	155.177	94.939	62.535	Cyp51
ENSMUSG00000001472	0	-0.491461	0.999871	8.61371	0.213015	335.595	485.154	502.311	512.025	417.301	220.377	366.987	293.53	Tcf25
ENSMUSG00000001473	0	-0.906909	0.999871	4.67959	0.378721	72.932	31.677	8.246	17.994	3.759	28.688	22.208	12.762	Tubb6
ENSMUSG00000001482	0	-0.0656862	0.999871	5.79055	0.910516	37.837	86.361	50.554	47.44	84.417	37.164	58.296	33.182	Def8
ENSMUSG00000001496	0	1.04716	0.999871	3.70526	0.554335	27.418	4.668	0	0	39.987	3.912	19.432	2.552	Nkx2-1
ENSMUSG00000001497	0	1.92916	0.999871	1.39016	0.592405	0	0	2.51	0	0	0	0	10.21	Pax9
ENSMUSG00000001504	0	-0.835957	0.999871	1.23279	0.808998	7.129	0	0	0	3.759	0	0	0	Irx2
ENSMUSG00000001506	0	-1.39667	0.999871	1.42247	0.71064	0	0	0	11.451	0	3.912	0	0	Col1a1
ENSMUSG00000001507	0	-1.92509	0.999871	2.6808	0.478142	32.353	0	3.227	0	6.835	1.956	0	0	Itga3
ENSMUSG00000001517	0	-0.161535	0.999871	4.23101	0.90132	19.193	18.673	15.059	22.902	0	18.908	27.76	19.781	Foxm1
ENSMUSG00000001518	0	-2.65696	0.999871	3.84052	0.232687	72.932	0	17.568	4.908	0	13.692	0	0	Itfg2
ENSMUSG00000001521	0	-1.57971	0.999871	3.38177	0.554065	0	0	31.551	26.174	0	0	0	18.505	Tulp3
ENSMUSG00000001524	0	0.2245	0.999871	2.96021	0.913289	18.096	0	2.868	4.908	11.62	3.26	0	14.038	Gtf2h4
ENSMUSG00000001525	0	-0.462374	0.999871	8.93087	0.222693	769.346	588.52	490.479	433.504	421.061	373.598	329.789	498.363	Tubb5
ENSMUSG00000001542	0	-0.00365898	0.999871	6.21455	0.995782	98.704	113.369	2.868	80.157	79.974	74.98	81.059	54.877	Ell2
ENSMUSG00000001552	0	1.09648	0.757579	6.77391	0.0387606	87.737	62.353	98.598	29.446	217.366	106.277	41.085	221.424	Jup
ENSMUSG00000001569	0	0.395632	0.999871	5.12324	0.647594	60.319	30.343	3.585	24.538	18.456	59.332	32.202	40.839	Nom1
ENSMUSG00000001576	0	-0.364787	0.999871	7.42912	0.392013	262.663	201.397	135.527	179.945	151.746	113.449	135.469	193.985	Ergic1
ENSMUSG00000001583	0	1.62419	0.999871	3.06694	0.560632	0	13.671	0	0	12.304	0	33.312	0	Tnk1
ENSMUSG00000001588	0	0.740277	0.999871	2.53839	0.809524	14.806	0	0	0	14.354	0	0	9.572	Acap1
ENSMUSG00000001604	0	6.83748	0.757579	2.19051	0.0407718	0	0	0	0	14.696	13.04	0	0	Tcea3
ENSMUSG00000001627	0	-0.276493	0.999871	8.32482	0.550352	259.921	453.477	215.481	474.4	198.91	301.226	460.261	190.795	Ifrd1
ENSMUSG00000001630	0	0.538626	0.999871	3.37649	0.769993	23.031	8.003	0	0	19.823	4.564	16.656	3.829	Stk38l
ENSMUSG00000001632	0	0.291882	0.999871	5.72883	0.658284	18.096	40.013	56.649	73.614	44.088	66.504	97.715	19.781	Brpf1
ENSMUSG00000001642	0	0.273763	0.999871	3.69304	0.845565	28.515	4.335	1.793	9.815	24.607	5.216	11.104	11.486	Akr1b3
ENSMUSG00000001665	0	-0.485646	0.999871	5.17227	0.560073	48.255	55.684	44.1	16.359	63.227	13.04	6.662	33.82	Gstt3
ENSMUSG00000001666	0	-0.722155	0.999871	4.94988	0.386975	21.386	19.006	59.517	50.712	20.506	16.952	35.533	17.229	Ddt
ENSMUSG00000001672	0	-2.06752	0.999871	2.83071	0.477633	0	14.004	24.739	0	9.228	0	0	0	Marveld3
ENSMUSG00000001674	0	0.776771	0.999871	4.09095	0.629213	0	22.007	21.154	3.272	41.696	28.688	0	9.572	Ddx18
ENSMUSG00000001687	0	-0.407465	0.999871	7.12239	0.258682	196.86	152.048	144.491	143.956	129.531	75.632	113.816	154.422	Ubl3
ENSMUSG00000001700	0	1.12636	0.999871	4.17118	0.458935	31.256	0	12.549	0	45.797	5.868	23.318	19.143	Gramd3
ENSMUSG00000001707	0	0.354497	0.999871	4.52572	0.776567	0	14.338	11.473	52.348	10.253	9.78	47.747	31.267	Eef1e1
ENSMUSG00000001729	0	-0.858511	0.757579	8.34316	0.0363172	617.45	389.79	336.667	346.803	255.302	154.525	257.613	250.777	Akt1
ENSMUSG00000001741	0	0.508573	0.999871	6.89368	0.213097	98.704	54.351	121.903	119.418	89.886	161.045	131.582	162.718	Il16
ENSMUSG00000001750	0	-0.488656	0.999871	6.98153	0.190745	178.765	105.033	141.264	168.494	122.695	95.193	125.475	72.106	Tcirg1
ENSMUSG00000001751	0	0.88819	0.999871	5.88879	0.143078	40.03	22.34	60.593	42.532	132.265	82.152	61.072	26.162	Naglu
ENSMUSG00000001755	0	0.917118	0.999871	5.16091	0.325368	16.451	62.687	5.737	9.815	86.126	48.248	41.64	6.381	Coasy
ENSMUSG00000001767	0	-0.523736	0.999871	4.94475	0.574238	62.513	6.002	12.19	63.799	39.304	28.036	16.101	13.4	Crnkl1
ENSMUSG00000001768	0	0.0900419	0.999871	7.7774	0.84689	375.076	159.717	101.825	224.113	277.176	188.429	243.178	188.88	Rin2
ENSMUSG00000001774	0	-0.158448	0.999871	5.51108	0.868476	15.354	0.333	78.52	96.516	41.012	67.156	39.419	18.505	Chordc1
ENSMUSG00000001783	0	-0.0459969	0.999871	6.75914	0.904079	115.703	94.03	122.62	107.967	107.658	73.024	128.251	112.307	Rtcb
ENSMUSG00000001785	0	0.342189	0.999871	5.18136	0.775582	0	89.362	32.268	0	25.291	16.3	74.952	42.115	Pwp1
ENSMUSG00000001786	0	0.446715	0.999871	5.3956	0.609167	20.838	4.001	17.568	99.788	27.342	33.904	102.157	26.162	Fbxo7
ENSMUSG00000001794	0	-0.228926	0.999871	8.58616	0.535363	359.174	399.127	460.721	446.591	344.163	354.038	375.315	327.35	Capns1
ENSMUSG00000001829	0	0.848438	0.999871	2.33402	0.767723	0	0	0.717	11.451	0	11.084	9.994	0	Clpb
ENSMUSG00000001833	0	-0.219232	0.999871	7.00125	0.600017	58.674	201.064	135.527	150.499	107.658	132.357	113.261	111.669	2019-09-07
ENSMUSG00000001844	0	0.932781	0.999871	4.73313	0.420582	20.838	0	23.305	27.81	75.531	15.648	19.987	23.61	Zdhhc4
ENSMUSG00000001847	0	-0.0706177	0.999871	9.52334	0.834459	860.373	732.899	829.297	616.72	622.022	751.109	590.178	868.467	Rac1
ENSMUSG00000001855	0	1.15099	0.999871	5.21103	0.175024	21.934	4.335	32.268	32.717	53.658	57.376	77.728	9.572	Nup214
ENSMUSG00000001891	0	-0.163453	0.999871	6.07564	0.809295	138.734	13.004	34.778	101.424	55.025	80.196	21.098	88.697	Ugp2
ENSMUSG00000001909	0	-0.40283	0.999871	5.39512	0.595695	51.546	85.36	26.89	22.902	8.202	57.376	37.754	35.734	Trmt1
ENSMUSG00000001910	0	0.593462	0.999871	4.71807	0.625219	9.322	0	31.91	40.897	42.038	55.42	7.773	14.038	Nacc1
ENSMUSG00000001911	0	1.53255	0.580705	6.38776	0.00212293	21.386	38.679	75.293	34.353	155.164	137.573	89.942	105.288	Nfix
ENSMUSG00000001918	0	1.34246	0.757579	6.56845	0.0207261	72.932	55.017	42.307	44.168	158.581	66.504	293.701	28.077	Slc1a5
ENSMUSG00000001924	0	0.0802519	0.999871	7.72782	0.875475	361.916	206.065	174.249	89.972	183.872	313.614	263.165	98.907	Uba1
ENSMUSG00000001930	0	1.31713	0.999871	4.27318	0.36236	0	15.005	26.173	0	27.683	45.64	21.653	8.295	Vwf
ENSMUSG00000001942	0	0.430893	0.999871	4.92851	0.734405	0	35.345	62.386	1.636	79.632	26.08	1.666	27.439	Siae
ENSMUSG00000001948	0	1.00641	0.999871	3.31022	0.641174	0	0	0	24.538	14.696	11.736	14.435	7.019	Spa17
ENSMUSG00000001962	0	1.35114	0.757579	5.5292	0.0368098	20.838	34.678	32.268	13.087	54.341	88.021	63.848	51.049	Fam50a
ENSMUSG00000001964	0	0.0580119	0.999871	7.14606	0.879015	118.445	136.71	151.303	148.864	195.151	130.401	177.109	70.83	Emd
ENSMUSG00000001983	0	1.29663	0.999871	1.20184	0.70978	0	0	2.868	0	0	7.172	0	0	Taco1
ENSMUSG00000001995	0	-1.11265	0.999871	3.17132	0.645033	0	28.342	14.341	0	0	0	7.773	12.124	Sipa1l2
ENSMUSG00000001998	0	2.90267	0.999871	3.00192	0.256567	0	6.002	0	0	28.709	4.564	0	15.953	Ap4e1
ENSMUSG00000001999	0	0.668035	0.999871	7.10006	0.167861	75.673	112.369	88.2	147.228	272.391	190.385	41.64	155.061	Blvra
ENSMUSG00000002007	0	2.5243	0.999871	2.24145	0.433715	0	4.001	0	0	0	10.432	14.99	0	Srpk3
ENSMUSG00000002010	0	0.196768	0.999871	6.76731	0.691767	50.997	65.687	165.644	122.69	107.658	200.817	76.618	67.001	Idh3g
ENSMUSG00000002014	0	-0.130474	0.999871	8.1946	0.769804	186.99	289.092	230.898	518.569	286.403	307.094	297.587	213.767	Ssr4
ENSMUSG00000002015	0	-0.361368	0.999871	5.97608	0.561092	45.514	89.028	40.515	104.695	87.835	74.328	15.546	35.734	Bcap31
ENSMUSG00000002017	0	0.764241	0.999871	3.25359	0.700546	0	22.674	0	1.636	4.443	3.912	19.987	14.677	Fam98a
ENSMUSG00000002028	0	0.131986	0.999871	6.46796	0.824375	40.578	73.69	184.647	35.989	140.809	131.705	58.296	32.544	Kmt2a
ENSMUSG00000002031	0	1.3604	0.999871	4.48056	0.274678	0	3.334	14.341	31.081	17.089	32.6	41.64	29.991	Ift46
ENSMUSG00000002043	0	0.556746	0.999871	5.59023	0.42901	15.902	18.006	44.1	76.886	32.468	37.164	53.854	97.631	Trappc6a
ENSMUSG00000002052	0	-0.199104	0.999871	6.69829	0.63493	137.089	101.032	115.808	89.972	60.152	73.024	153.79	95.716	Supt6
ENSMUSG00000002055	0	3.47421	0.999871	2.25414	0.168694	0	0.333	1.793	0	0	5.868	14.99	7.019	Spag5
ENSMUSG00000002058	0	-0.236294	0.999871	8.23027	0.59254	462.814	391.457	281.81	171.766	355.441	296.662	200.427	238.015	Unc119
ENSMUSG00000002059	0	0.325246	0.999871	3.30726	0.866102	19.741	0	0	13.087	10.937	11.736	14.435	2.552	Rab34
ENSMUSG00000002064	0	0.293612	0.999871	5.96128	0.630666	89.382	30.01	60.593	44.168	109.708	29.992	28.315	100.821	Sdf2
ENSMUSG00000002068	0	-2.31276	0.999871	3.64016	0.257718	0	9.67	47.685	19.63	14.013	1.304	0	0	Ccne1
ENSMUSG00000002083	0	-0.648525	0.999871	4.55975	0.648916	27.418	41.013	0	42.532	39.304	7.824	0	22.972	Bbc3
ENSMUSG00000002100	0	0.944132	0.999871	2.6544	0.724087	0	0	14.341	0	0	13.692	11.104	2.552	Mybpc3
ENSMUSG00000002102	0	1.15637	0.757579	7.50262	0.0406411	65.255	161.384	195.761	22.902	210.53	202.121	298.698	280.768	Psmc3
ENSMUSG00000002103	0	-0.135756	0.999871	7.00059	0.726988	172.184	164.719	103.617	94.88	100.48	111.493	101.046	166.546	Acp2
ENSMUSG00000002105	0	1.42454	0.999871	4.66114	0.207995	0	17.672	21.512	13.087	47.164	20.864	52.744	21.696	Slc39a13
ENSMUSG00000002107	0	0.375506	0.999871	9.00329	0.350269	404.139	382.455	730.699	281.368	676.363	593.976	481.914	543.031	Celf2
ENSMUSG00000002108	0	-1.04263	0.757579	6.37097	0.036585	95.414	127.374	93.937	125.961	52.633	25.428	36.643	96.993	Nr1h3
ENSMUSG00000002109	0	5.25925	0.757579	2.085	0.0382131	0	0	0.359	0	1.025	1.956	8.328	14.038	Ddb2
ENSMUSG00000002111	0	-0.197954	0.999871	9.80202	0.546451	1131.26	857.605	831.448	1028.96	982.589	774.581	1011.57	545.583	Spi1
ENSMUSG00000002129	0	0.310904	0.999871	5.84132	0.575856	72.932	30.01	47.685	53.983	78.607	48.248	81.059	41.477	Sf3a1
ENSMUSG00000002147	0	0.20788	0.999871	6.54748	0.663675	64.706	55.351	71.349	157.043	133.632	71.72	131.582	58.706	Stat6
ENSMUSG00000002190	0	6.14179	0.757579	1.65071	0.0534113	0	0	0	0	0	5.216	0	11.486	Clgn
ENSMUSG00000002204	0	-0.0487947	0.999871	6.28982	0.928087	83.35	51.35	51.629	132.505	101.164	51.508	30.536	116.136	Napsa
ENSMUSG00000002205	0	0.261447	0.999871	5.37335	0.71705	15.902	21.674	64.895	45.804	42.379	65.2	44.971	21.696	Vrk3
ENSMUSG00000002210	0	0.253854	0.999871	4.4716	0.835097	0	28.342	24.022	24.538	44.772	13.04	26.094	8.934	Smg9
ENSMUSG00000002221	0	-0.617561	0.999871	3.68191	0.708339	1.645	3.001	10.039	44.168	0	9.78	9.994	17.229	Paxip1
ENSMUSG00000002222	0	-0.262681	0.999871	6.57916	0.55699	132.703	101.699	67.047	116.146	118.936	56.072	56.075	110.393	Rmnd5a
ENSMUSG00000002227	0	-1.4378	0.999871	3.45345	0.502285	42.224	0	11.473	6.543	0	0	19.987	1.914	Mov10
ENSMUSG00000002228	0	-1.1062	0.999871	2.71869	0.63284	19.741	0	11.473	0	5.468	4.564	3.886	0	Ppm1j
ENSMUSG00000002233	0	-0.473379	0.999871	9.12678	0.218632	743.024	702.889	579.755	590.547	445.668	630.488	509.118	265.453	Rhoc
ENSMUSG00000002250	0	-0.818663	0.999871	4.00944	0.662964	32.353	0	0	47.44	0	15.648	15.546	12.124	Ppard
ENSMUSG00000002257	0	-1.03445	0.999871	4.65296	0.36961	10.967	41.013	38.722	39.261	13.671	16.952	0	31.267	Def6
ENSMUSG00000002274	0	-0.474069	0.999871	5.70951	0.473242	44.965	37.012	35.854	124.326	75.873	43.032	31.646	19.781	Metrn
ENSMUSG00000002279	0	-0.67002	0.999871	3.09675	0.767319	15.902	0	21.871	0	0.684	17.604	0	3.829	Lmf1
ENSMUSG00000002280	0	-0.531498	0.999871	4.69043	0.608471	48.255	9.336	10.398	52.348	10.937	5.216	49.968	15.953	Narfl
ENSMUSG00000002289	0	0.1377	0.999871	7.35515	0.775604	113.51	158.05	202.932	148.864	331.175	99.105	142.131	112.307	Angptl4
ENSMUSG00000002297	0	0.452127	0.999871	5.18309	0.552511	17.547	42.347	40.873	17.994	44.772	65.852	28.87	21.696	Dbf4
ENSMUSG00000002307	0	0.128294	0.999871	5.83029	0.833594	28.515	46.015	31.91	109.603	54.341	52.812	87.722	37.01	Daxx
ENSMUSG00000002308	0	-1.28913	0.999871	2.47637	0.645933	0	0	18.285	8.179	0	2.608	0	7.657	Cd320
ENSMUSG00000002319	0	1.0193	0.999871	4.88447	0.432668	0	24.008	50.554	0	4.785	57.376	65.514	23.61	Ipo4
ENSMUSG00000002320	0	-0.0933104	0.999871	2.22552	0.977702	0	0	0	16.359	0	12.388	0	1.914	Tm9sf1
ENSMUSG00000002324	0	4.27734	0.836731	0.641394	0.086241	0	0	0	0	0	0.652	0	3.829	Rec8
ENSMUSG00000002325	0	-0.137544	0.999871	5.47938	0.844527	21.386	51.016	35.854	75.25	22.215	43.032	23.874	73.383	Irf9
ENSMUSG00000002326	0	1.73891	0.999871	4.68454	0.203635	0	0	35.854	9.815	41.012	50.204	31.091	28.077	Gmpr2
ENSMUSG00000002329	0	-0.00949672	0.999871	5.11983	0.992526	74.028	0.333	19.361	45.804	10.595	46.944	41.085	33.82	Mdp1
ENSMUSG00000002332	0	-0.171629	0.999871	6.66888	0.68803	124.477	143.045	110.071	50.712	99.455	112.797	89.942	74.659	Dhrs1
ENSMUSG00000002342	0	0.535027	0.999871	5.19538	0.55713	19.193	40.68	3.227	53.983	57.759	33.252	72.176	6.381	Tmem161a
ENSMUSG00000002343	0	0.107066	0.999871	3.63561	0.956602	0	42.347	0	0	10.253	8.476	21.653	7.019	Armc6
ENSMUSG00000002345	0	-0.898421	0.999871	3.95823	0.588945	38.385	0	39.081	0	3.759	3.26	22.208	11.486	2310045N01Rik
ENSMUSG00000002346	0	0.436334	0.999871	2.6849	0.885618	19.193	0	0	0	2.734	0	0	21.696	Slc25a42
ENSMUSG00000002365	0	7.15454	0.757579	2.45001	0.0106899	0	0	0	0	23.24	0.652	0.555	10.848	Snx9
ENSMUSG00000002372	0	0.552668	0.999871	3.92086	0.701191	7.677	12.671	0	26.174	19.139	14.996	12.77	19.781	Ranbp3
ENSMUSG00000002379	0	0.18473	0.999871	7.68706	0.675083	304.338	124.706	184.288	166.858	238.214	269.93	206.534	149.956	Ndufa11
ENSMUSG00000002393	0	1.22977	0.999871	4.87803	0.294873	0	1.667	31.193	35.989	19.139	24.776	46.637	67.001	Nr2f6
ENSMUSG00000002395	0	-0.40322	0.999871	7.29419	0.32013	187.538	192.061	148.435	188.124	220.784	128.445	65.514	118.05	Use1
ENSMUSG00000002396	0	0.504545	0.999871	4.21479	0.680194	15.902	4.668	15.776	22.902	10.937	38.468	1.666	28.715	Ocel1
ENSMUSG00000002409	0	1.27752	0.999871	1.37798	0.72129	0	0	3.585	0	0	0	0	8.934	Dyrk1b
ENSMUSG00000002413	0	0.675099	0.999871	5.09154	0.517741	32.353	16.005	0	55.619	29.05	42.38	62.182	28.077	Braf
ENSMUSG00000002416	0	0.516544	0.999871	5.4239	0.548185	53.739	29.009	54.856	1.636	82.025	70.416	9.438	33.182	Ndufb2
ENSMUSG00000002428	0	0.610966	0.999871	5.03075	0.527004	53.191	37.012	10.756	0	56.05	37.164	32.202	27.439	Hltf
ENSMUSG00000002455	0	-0.580284	0.999871	5.25524	0.447627	43.32	27.675	26.532	83.429	12.987	16.952	41.64	46.582	Prpf6
ENSMUSG00000002458	0	-0.261075	0.999871	6.41697	0.628339	36.192	94.03	140.547	98.152	80.316	131.705	57.186	33.182	Rgs19
ENSMUSG00000002475	0	1.67116	0.999871	4.06214	0.229296	11.516	11.67	6.454	0	4.785	6.52	32.202	51.687	Abhd3
ENSMUSG00000002477	0	-0.479058	0.999871	8.25028	0.312744	177.668	335.106	401.562	503.846	367.403	196.253	140.466	301.826	Snrpd1
ENSMUSG00000002486	0	-0.613501	0.999871	4.07644	0.737904	0	0	77.086	0	6.835	7.172	26.65	9.572	Tchp
ENSMUSG00000002489	0	-0.097814	0.999871	3.34475	0.953631	0	13.338	3.585	21.266	11.278	7.824	13.325	3.191	Tiam1
ENSMUSG00000002496	0	-0.0195547	0.999871	3.56667	0.990651	17.547	13.671	0	13.087	7.519	24.124	9.994	0.638	Tsc2
ENSMUSG00000002500	0	0.476509	0.999871	4.65588	0.663049	16.451	22.674	41.59	0	15.721	13.04	47.192	37.01	Rpl3l
ENSMUSG00000002504	0	-1.1118	0.999871	3.04821	0.689516	24.128	0	16.493	0	18.456	0	0	0	Slc9a3r2
ENSMUSG00000002524	0	-0.205957	0.999871	7.62161	0.660896	246.212	176.056	275.357	150.499	103.215	226.897	121.034	262.901	Puf60
ENSMUSG00000002546	0	-0.175131	0.999871	6.78473	0.712172	82.802	137.71	47.685	197.939	140.468	75.632	71.621	118.688	Golga2
ENSMUSG00000002550	0	0.714342	0.999871	4.67658	0.457299	4.935	25.008	30.834	13.087	29.392	43.684	29.981	17.867	Uck1
ENSMUSG00000002578	0	-0.397354	0.999871	2.66648	0.8855	1.097	22.34	0	0	0	16.3	1.11	0	Ikzf4
ENSMUSG00000002580	0	-0.284059	0.999871	6.4806	0.525135	80.06	97.364	95.012	117.782	60.493	100.409	48.858	102.736	Mien1
ENSMUSG00000002588	0	-0.626837	0.999871	1.8512	0.867261	13.161	0	0	0	0	0	8.328	0	Pon1
ENSMUSG00000002602	0	0.0679	0.999871	9.78569	0.831531	928.369	747.57	789.858	1009.33	981.564	1043.21	851.677	699.368	Axl
ENSMUSG00000002603	0	-0.493588	0.999871	6.06648	0.415189	99.253	123.039	67.764	19.63	75.531	80.848	29.426	31.267	Tgfb1
ENSMUSG00000002608	0	0.292912	0.999871	3.82891	0.816632	8.225	10.003	16.493	13.087	14.696	9.128	8.883	24.886	Ccdc97
ENSMUSG00000002617	0	5.47509	0.757579	1.26786	0.0627103	0	0	0	0	9.57	1.304	0	0	Zfp40
ENSMUSG00000002625	0	-0.536302	0.999871	5.36784	0.463834	81.705	35.345	29.4	47.44	12.987	63.244	29.426	22.972	Akap8l
ENSMUSG00000002635	0	-0.786316	0.999871	3.96242	0.547063	13.709	26.342	17.568	16.359	0.684	21.516	9.994	9.572	Pdcd2l
ENSMUSG00000002658	0	-1.68712	0.757579	6.03609	0.0176595	114.058	140.044	57.007	85.065	2.392	48.9	21.653	46.582	Gtf2f1
ENSMUSG00000002660	0	0.424316	0.999871	5.42356	0.657109	0	26.342	35.854	81.793	73.822	49.552	21.098	45.306	Clpp
ENSMUSG00000002661	0	0.076468	0.999871	3.82544	0.967722	18.644	18.339	0	14.723	36.228	17.604	0	0	Alkbh7
ENSMUSG00000002668	0	-3.6924	0.999871	2.27239	0.192773	0	6.335	14.341	8.179	0	1.956	0	0	Dennd1c
ENSMUSG00000002679	0	4.27876	0.999871	2.43282	0.185646	0	1.334	0	0	10.937	0	23.318	0	Med6
ENSMUSG00000002699	0	0.353466	0.999871	7.00199	0.449574	44.965	70.356	153.454	181.581	180.113	176.693	98.826	107.202	Lcp2
ENSMUSG00000002718	0	0.322165	0.999871	5.99997	0.524414	66.9	39.679	55.215	65.435	87.151	43.032	81.614	67.64	Cse1l
ENSMUSG00000002728	0	-0.224526	0.999871	4.56984	0.82835	33.45	4.668	40.515	21.266	12.645	18.908	44.416	8.295	Naa20
ENSMUSG00000002731	0	-0.609248	0.999871	4.03968	0.661154	42.224	11.337	12.907	9.815	11.962	22.82	0	12.762	Prkra
ENSMUSG00000002732	0	0.166295	0.999871	2.94114	0.947659	14.257	0	11.473	0	0	19.56	7.773	0	Fkbp7
ENSMUSG00000002733	0	-0.402213	0.999871	5.85884	0.476852	88.286	84.027	36.929	52.348	44.772	69.112	49.968	30.629	Plekha3
ENSMUSG00000002741	0	-0.288494	0.999871	7.73138	0.508483	344.917	134.709	267.827	197.939	222.151	153.873	232.074	152.508	Ykt6
ENSMUSG00000002748	0	0.103119	0.999871	7.01634	0.841623	26.87	224.404	166.361	73.614	126.455	153.873	132.138	115.498	Baz1b
ENSMUSG00000002763	0	0.911298	0.999871	3.64422	0.633672	0	12.337	19.002	0	13.671	14.996	0	29.991	Pex6
ENSMUSG00000002767	0	-0.440874	0.999871	4.78725	0.662684	67.996	28.009	26.89	1.636	7.177	24.776	36.088	21.696	Mrpl2
ENSMUSG00000002768	0	-0.656861	0.999871	5.06253	0.527736	3.29	26.008	76.01	53.983	19.823	55.42	1.11	21.058	Mea1
ENSMUSG00000002778	0	-0.704075	0.757579	9.05465	0.0456931	709.026	527.501	661.502	759.041	458.314	394.462	373.094	376.484	Kdelr1
ENSMUSG00000002781	0	1.29595	0.999871	2.95967	0.575919	0	0	0	16.359	12.304	11.736	9.438	5.105	Tmem143
ENSMUSG00000002797	0	0.0889519	0.999871	3.72242	0.957033	1.097	34.678	8.605	1.636	0	14.344	19.987	15.315	Ggct
ENSMUSG00000002803	0	-0.313285	0.999871	3.13435	0.878592	13.161	0	9.322	13.087	0.342	0	21.653	6.381	Btbd6
ENSMUSG00000002804	0	1.70449	0.999871	4.00961	0.348501	0	27.009	0	0	58.784	7.172	13.88	13.4	Nudt14
ENSMUSG00000002812	0	-0.264179	0.999871	5.84501	0.659692	72.932	89.362	24.739	60.527	31.785	77.588	37.754	54.239	Flii
ENSMUSG00000002814	0	1.22848	0.999871	3.36853	0.596524	0	21.34	0	0	10.253	31.296	9.438	0	Top3a
ENSMUSG00000002820	0	1.79364	0.999871	4.3584	0.296165	0	0	0	35.989	18.797	34.556	32.202	33.82	Atg4d
ENSMUSG00000002825	0	0.139607	0.999871	5.03058	0.872738	52.094	30.343	34.42	4.908	37.595	9.78	58.296	28.715	Qtrt1
ENSMUSG00000002831	0	0.408681	0.999871	2.75515	0.891977	0	0	11.832	8.179	0	0	27.205	0	Plin4
ENSMUSG00000002833	0	0.81861	0.999871	5.729	0.199902	21.386	68.355	41.232	17.994	88.86	72.372	33.312	68.916	Hdgfrp2
ENSMUSG00000002835	0	-0.288788	0.999871	4.21743	0.799234	9.87	19.339	38.364	9.815	9.57	9.128	16.101	28.077	Chaf1a
ENSMUSG00000002844	0	0.224801	0.999871	7.43523	0.641564	183.7	51.683	200.064	209.391	178.404	157.785	170.446	227.805	Adprh
ENSMUSG00000002845	0	-0.782229	0.999871	3.57169	0.695173	0	15.338	21.871	17.994	0	13.04	18.877	0	Tmem39a
ENSMUSG00000002846	0	5.67852	0.757579	1.38198	0.0318074	0	0	0	0	9.228	1.956	0	1.276	Timmdc1
ENSMUSG00000002870	0	0.317393	0.999871	5.24351	0.654659	46.062	25.675	16.134	45.804	50.924	33.904	42.75	35.096	Mcm2
ENSMUSG00000002871	0	-1.39532	0.999871	4.59863	0.180975	40.578	19.339	34.42	42.532	13.329	8.476	1.666	26.801	Tpra1
ENSMUSG00000002881	0	-0.113938	0.999871	6.17777	0.832607	25.773	98.365	106.486	65.435	50.24	71.72	98.27	52.963	Nab1
ENSMUSG00000002885	0	0.0522806	0.999871	4.79129	0.958832	46.61	45.348	8.246	4.908	11.62	59.332	11.659	22.972	Cd97
ENSMUSG00000002897	0	0.00266963	0.999871	8.26814	0.995009	426.622	190.394	362.123	266.646	218.049	367.73	273.714	352.874	Il17ra
ENSMUSG00000002910	0	-0.761799	0.999871	2.80925	0.772444	0	29.009	0	0	0	6.52	8.328	2.552	Arrdc2
ENSMUSG00000002944	0	0.427999	0.999871	8.12137	0.311478	239.632	170.054	291.132	255.195	196.176	301.878	386.974	375.846	Cd36
ENSMUSG00000002948	0	1.19705	0.787116	5.91475	0.0744904	43.869	34.678	27.966	39.261	197.543	80.196	29.426	22.972	Map2k7
ENSMUSG00000002949	0	-1.27869	0.999871	5.37914	0.206234	94.866	0	47.685	93.244	17.089	31.296	16.656	28.077	Timm44
ENSMUSG00000002957	0	0.998635	0.757579	6.77122	0.0352161	57.029	78.025	27.966	129.233	147.986	185.169	119.368	114.86	Ap2a2
ENSMUSG00000002963	0	2.11967	0.757579	5.23039	0.0186677	12.064	31.343	3.585	6.543	101.848	60.636	11.104	61.897	Pnkp
ENSMUSG00000002968	0	-3.17514	0.757579	4.61085	0.0190273	42.772	32.344	61.31	34.353	0	5.868	12.77	0	Med25
ENSMUSG00000002980	0	0.904142	0.999871	2.52546	0.686538	12.064	0	0	1.636	2.392	10.432	10.549	1.276	Bcam
ENSMUSG00000002981	0	-0.241371	0.999871	6.56725	0.623036	53.191	79.358	90.71	186.488	54.683	63.896	91.053	129.536	Clptm1
ENSMUSG00000002983	0	0.267607	0.999871	5.50455	0.69008	54.287	30.343	59.876	17.994	38.278	80.848	32.757	38.925	Relb
ENSMUSG00000002984	0	-1.21544	0.999871	3.56995	0.508979	0	14.671	7.888	39.261	0	6.52	16.101	3.829	Tomm40
ENSMUSG00000002985	0	0.0880154	0.999871	5.49143	0.892824	50.997	45.348	20.437	55.619	40.329	67.808	35.533	34.458	Apoe
ENSMUSG00000002996	0	0.0595576	0.999871	7.19464	0.891473	178.765	65.687	93.578	242.108	221.467	102.365	150.459	117.412	Hbp1
ENSMUSG00000002997	0	-0.143172	0.999871	7.93899	0.753879	227.02	143.045	457.852	209.391	228.302	198.209	303.139	197.176	Prkar2b
ENSMUSG00000003031	0	-0.157204	0.999871	6.07185	0.783967	21.386	50.016	111.505	98.152	52.633	40.424	84.39	72.106	Cdkn1b
ENSMUSG00000003032	0	0.653466	0.999871	7.4614	0.196534	93.769	195.395	84.256	171.766	190.366	365.774	121.034	161.442	Klf4
ENSMUSG00000003033	0	-0.0997012	0.999871	6.54433	0.837421	52.642	55.684	162.417	114.51	93.987	54.116	81.614	124.431	Ap1m1
ENSMUSG00000003037	0	-0.433453	0.999871	8.28384	0.283933	473.781	336.107	370.728	263.374	242.657	296.662	319.795	191.433	Rab8a
ENSMUSG00000003038	0	1.46945	0.999871	2.88656	0.528241	2.742	10.337	0	0	0	3.912	5.552	27.439	Hmgn2
ENSMUSG00000003039	0	0.784972	0.784804	7.14341	0.07379	105.833	122.039	50.195	137.413	92.961	254.934	223.746	128.26	Fam32a
ENSMUSG00000003051	0	7.18867	0.757579	2.47669	0.0147793	0	0	0	0	16.747	3.26	16.656	0	Elf3
ENSMUSG00000003062	0	-1.11968	0.999871	4.72747	0.249669	47.707	27.342	25.815	40.897	3.076	9.128	34.978	17.229	Stard3nl
ENSMUSG00000003068	0	-0.627193	0.999871	6.09044	0.385684	125.025	107.701	91.069	4.908	34.177	29.992	26.65	117.412	Stk11
ENSMUSG00000003070	0	0.50413	0.999871	2.63429	0.866703	0	16.339	0	0	11.962	0	12.77	0	Efna2
ENSMUSG00000003072	0	-0.288211	0.999871	7.91842	0.487943	240.729	172.055	302.606	354.982	229.328	226.897	221.525	182.499	Atp5d
ENSMUSG00000003099	0	-1.14148	0.999871	4.89567	0.308203	67.996	39.012	0	53.983	11.278	21.516	24.984	13.4	Ppp5c
ENSMUSG00000003119	0	-0.0976786	0.999871	5.44322	0.898188	10.967	77.358	41.949	44.168	9.911	46.944	51.634	53.601	Cdk12
ENSMUSG00000003123	0	0.0256746	0.999871	4.62657	0.984195	0.548	10.337	44.459	39.261	46.481	1.304	48.858	1.276	Lipe
ENSMUSG00000003131	0	0.30877	0.999871	6.37251	0.474436	91.027	63.687	64.178	76.886	68.696	92.585	107.154	90.612	Pafah1b2
ENSMUSG00000003134	0	0.979562	0.999871	2.07642	0.759204	0	8.003	0	0	15.38	0	1.666	0	Tbc1d8
ENSMUSG00000003135	0	0.715741	0.999871	4.10928	0.613327	0	4.001	8.605	37.625	27.683	25.428	6.662	19.781	Cnot11
ENSMUSG00000003154	0	-0.527342	0.999871	5.60142	0.386778	46.062	47.015	57.007	76.886	52.974	25.428	50.523	26.801	Foxj2
ENSMUSG00000003161	0	0.449724	0.999871	8.18706	0.274763	211.666	202.064	366.784	209.391	419.01	308.398	307.026	299.911	Sri
ENSMUSG00000003166	0	0.563814	0.999871	5.7299	0.32641	54.836	28.342	46.251	40.897	53.316	52.16	95.494	47.22	Dgcr2
ENSMUSG00000003184	0	1.0524	0.999871	4.45133	0.414414	16.451	1.334	36.929	0	71.088	9.128	18.322	15.315	Irf3
ENSMUSG00000003190	0	0.175348	0.999871	3.55324	0.931851	0	11.337	26.89	1.636	29.392	15.648	0	0	Bcl2l12
ENSMUSG00000003198	0	3.66254	0.999871	2.68346	0.264294	0	0	0	3.272	37.595	2.608	0	0	Zfp959
ENSMUSG00000003199	0	-0.462834	0.999871	4.83911	0.691056	41.127	83.36	2.51	0	9.228	39.772	24.984	17.229	Mpnd
ENSMUSG00000003200	0	1.50221	0.757579	5.5333	0.0326263	30.708	14.338	24.739	26.174	67.67	73.024	17.211	104.65	Sh3gl1
ENSMUSG00000003206	0	5.82405	0.757579	1.45087	0.0302062	0	0	0	0	0	1.956	9.438	2.552	Ebi3
ENSMUSG00000003208	0	6.06128	0.757579	1.59252	0.0552974	0	0	0	0	0	12.388	0	3.191	Ccdc94
ENSMUSG00000003226	0	-0.140142	0.999871	6.77664	0.814927	19.193	87.694	211.179	139.048	173.277	60.636	143.242	39.563	Ranbp2
ENSMUSG00000003228	0	0.978733	0.999871	4.29178	0.559127	25.224	0	25.815	0	19.823	24.124	0	52.325	Grk5
ENSMUSG00000003233	0	-3.64004	0.999871	1.33995	0.305286	0	10.67	0	0	0	0.652	0	0	Dvl3
ENSMUSG00000003234	0	-0.640054	0.999871	4.76765	0.501308	29.063	14.671	67.405	17.994	9.911	42.38	14.435	13.4	Abcf3
ENSMUSG00000003235	0	0.108949	0.999871	5.94758	0.857844	29.063	64.02	32.627	109.603	91.594	81.5	32.757	42.115	Eif2b5
ENSMUSG00000003269	0	-0.070562	0.999871	5.0053	0.940294	3.839	25.008	10.039	89.972	25.975	32.6	27.76	33.182	Cyth2
ENSMUSG00000003271	0	0.113127	0.999871	2.05402	0.971851	5.484	0	6.812	0	0	12.388	0	0	Sult2b1
ENSMUSG00000003282	0	-0.665628	0.999871	1.80873	0.858384	0	0	12.19	0	0	7.172	0	0	Plag1
ENSMUSG00000003283	0	-0.509288	0.999871	8.23989	0.265754	195.764	532.169	313.362	372.977	368.086	247.11	182.661	190.795	Hck
ENSMUSG00000003299	0	-0.116071	0.999871	5.02615	0.879608	39.482	24.674	21.871	47.44	30.418	27.384	34.422	28.077	Mrpl4
ENSMUSG00000003308	0	0.54669	0.999871	6.94099	0.228983	45.514	172.721	58.442	117.782	116.202	161.697	139.91	153.784	Keap1
ENSMUSG00000003309	0	-1.06784	0.999871	1.73167	0.775478	13.161	0	0	0	0	0	0	5.743	Ap1m2
ENSMUSG00000003316	0	0.697275	0.999871	7.57608	0.16117	65.255	247.078	100.749	163.586	192.075	309.05	192.654	230.996	Glg1
ENSMUSG00000003344	0	0.362882	0.999871	3.63079	0.842494	0	0.333	39.439	0	10.253	11.736	9.994	18.505	Btbd2
ENSMUSG00000003345	0	0.269987	0.999871	7.96038	0.516532	299.403	246.078	228.388	134.141	324.682	231.461	274.269	250.777	Csnk1g2
ENSMUSG00000003346	0	-0.517597	0.999871	5.66575	0.590933	104.736	0	99.315	35.989	17.772	46.292	38.309	58.706	Abhd17a
ENSMUSG00000003348	0	0.404917	0.999871	4.57204	0.740561	0	50.349	11.832	14.723	7.861	46.292	27.205	20.419	Mob3a
ENSMUSG00000003360	0	1.36133	0.999871	4.54809	0.306578	0	0.333	32.268	17.994	42.721	37.164	12.77	34.458	Ddx23
ENSMUSG00000003363	0	0.10586	0.999871	9.32356	0.772867	885.049	409.463	699.865	507.118	554.009	699.6	776.725	601.099	Pld3
ENSMUSG00000003380	0	0.51698	0.999871	7.54901	0.234563	168.346	93.363	212.971	145.592	199.936	167.565	219.859	283.32	Rabac1
ENSMUSG00000003382	0	0.27487	0.999871	4.46011	0.780628	15.354	21.674	27.607	11.451	32.126	15.648	23.874	20.419	Etv3
ENSMUSG00000003402	0	0.3055	0.999871	5.91953	0.574222	71.286	62.02	48.044	32.717	42.721	91.933	75.507	50.411	Prkcsh
ENSMUSG00000003410	0	-1.17706	0.999871	1.72136	0.750514	0	0	12.549	0	0	0	5.552	0	Elavl3
ENSMUSG00000003418	0	5.43439	0.757579	1.23632	0.0601911	0	0	0	0	7.861	2.608	0	0	St8sia6
ENSMUSG00000003420	0	0.78841	0.757579	8.18376	0.0526146	252.244	162.051	203.649	242.108	404.314	275.146	318.13	459.439	Fcgrt
ENSMUSG00000003421	0	-1.41411	0.93696	5.33159	0.114882	44.417	48.682	96.447	40.897	55.709	23.472	2.221	3.829	Nosip
ENSMUSG00000003423	0	-0.359762	0.999871	5.58032	0.690954	109.671	0.333	45.893	60.527	20.848	35.86	54.965	51.049	Pih1d1
ENSMUSG00000003429	0	-0.244207	0.999871	8.65142	0.573853	318.047	338.774	390.806	703.421	467.542	198.209	386.974	413.495	Rps11
ENSMUSG00000003435	0	-0.296247	0.999871	6.28391	0.584825	139.283	121.372	27.249	53.983	69.038	91.281	56.63	56.154	Supt5
ENSMUSG00000003437	0	-0.3614	0.999871	5.4312	0.672013	92.672	64.354	32.985	1.636	56.392	13.692	21.098	56.154	Paf1
ENSMUSG00000003438	0	-0.0446617	0.999871	4.86609	0.958783	20.838	57.018	12.907	22.902	19.481	29.992	31.091	29.353	Timm50
ENSMUSG00000003444	0	-0.450161	0.999871	2.25107	0.833813	0	5.002	7.529	4.908	0	5.216	2.776	4.467	Med29
ENSMUSG00000003452	0	2.0798	0.999871	2.43836	0.385424	0	0	6.454	0	3.076	3.26	9.438	12.762	Bicd1
ENSMUSG00000003458	0	0.651819	0.999871	4.07026	0.587835	3.29	26.342	8.963	9.815	17.43	19.56	20.542	19.143	Ncstn
ENSMUSG00000003464	0	0.333745	0.999871	5.26968	0.656525	34.547	16.005	48.403	35.989	87.835	29.992	31.646	18.505	Pex19
ENSMUSG00000003477	0	-3.14138	0.77729	4.04921	0.0722144	42.224	43.014	0	27.81	2.734	0.652	0	8.934	Inmt
ENSMUSG00000003484	0	-0.0904848	0.999871	5.73952	0.879245	63.061	60.686	24.381	70.342	54	59.332	59.406	28.715	Cyp4f18
ENSMUSG00000003500	0	-0.476804	0.999871	4.04634	0.791004	35.095	0	38.722	0	36.228	9.128	0	6.381	Impdh1
ENSMUSG00000003518	0	0.264451	0.999871	7.53976	0.5456	128.864	217.736	197.913	129.233	168.834	204.729	154.346	269.92	Dusp3
ENSMUSG00000003526	0	1.05658	0.999871	1.08857	0.766677	0	0	0	3.272	0	0	0	6.381	Prodh
ENSMUSG00000003527	0	-0.513853	0.999871	2.97616	0.793376	3.839	16.339	11.473	0	9.57	2.608	10.549	0	Dgcr14
ENSMUSG00000003528	0	0.160548	0.999871	5.76251	0.800132	64.158	15.005	82.822	42.532	42.038	38.468	94.384	50.411	Slc25a1
ENSMUSG00000003531	0	-0.0139269	0.999871	4.44732	0.991708	0	23.674	3.227	57.255	20.848	5.868	47.192	10.21	Dgcr6
ENSMUSG00000003534	0	0.252559	0.999871	4.96013	0.864058	82.802	0	30.834	0	59.81	0	54.41	19.143	Ddr1
ENSMUSG00000003541	0	-0.521025	0.999871	7.05808	0.393184	98.156	324.103	150.227	47.44	34.519	97.801	255.392	49.134	Ier3
ENSMUSG00000003545	0	1.62276	0.999871	3.16056	0.460452	14.806	0	1.076	0	24.266	0	16.656	7.657	Fosb
ENSMUSG00000003546	0	0.266856	0.999871	5.51375	0.696662	65.255	50.016	22.229	26.174	69.721	63.896	18.322	40.839	Klc4
ENSMUSG00000003549	0	0.694391	0.999871	3.41246	0.773063	25.773	0	0	4.908	0	39.12	0	6.381	Ercc1
ENSMUSG00000003559	0	1.97501	0.999871	2.38632	0.49117	0	0	2.151	4.908	0	9.78	0	16.591	As3mt
ENSMUSG00000003573	0	-4.35952	0.787051	3.39477	0.0743635	24.128	0	24.739	26.174	0	3.26	0	0	Homer3
ENSMUSG00000003575	0	3.05704	0.844097	0.296496	0.0898783	0	0	0	0	0	1.304	0.555	0	Crtc1
ENSMUSG00000003581	0	0.424659	0.999871	3.72488	0.7761	0	18.339	6.812	16.359	22.215	13.04	11.659	8.934	Rnf215
ENSMUSG00000003585	0	0.907411	0.999871	4.98469	0.372111	22.483	27.342	35.137	0	14.013	64.548	68.845	11.486	Sec14l2
ENSMUSG00000003604	0	0.515715	0.999871	3.77657	0.729887	0	19.673	16.493	4.908	20.164	21.516	11.104	6.381	Aven
ENSMUSG00000003617	0	-0.388005	0.999871	5.33505	0.740483	81.157	74.357	0	24.538	68.012	0.652	57.741	12.762	Cp
ENSMUSG00000003623	0	-0.325725	0.999871	4.35483	0.780899	64.706	12.337	8.605	3.272	29.05	5.868	17.211	17.229	Crot
ENSMUSG00000003644	0	0.625722	0.999871	6.10524	0.204416	67.996	54.351	51.629	40.897	83.392	69.764	55.52	117.412	Rps6ka1
ENSMUSG00000003660	0	0.136053	0.999871	7.06179	0.749613	122.284	152.382	183.213	49.076	201.303	131.053	98.826	122.517	Snrnp200
ENSMUSG00000003662	0	1.11837	0.999871	4.63654	0.292746	2.193	25.008	16.134	16.359	64.253	30.644	6.107	28.715	Ciao1
ENSMUSG00000003665	0	-0.437622	0.999871	3.25033	0.836957	0	5.668	9.681	24.538	17.089	0	12.77	0	Has1
ENSMUSG00000003680	0	-0.54309	0.999871	6.35093	0.292731	106.381	126.373	81.747	70.342	127.48	63.244	30.536	40.201	Taf6l
ENSMUSG00000003721	0	0.53972	0.999871	4.67082	0.583001	35.095	25.675	12.907	6.543	30.076	13.04	14.435	57.43	Insig2
ENSMUSG00000003731	0	-0.53807	0.999871	4.30309	0.703905	0	38.345	20.437	29.446	3.076	3.912	51.634	3.829	Kpna6
ENSMUSG00000003746	0	0.422305	0.999871	4.45267	0.7485	23.031	37.345	8.963	1.636	47.848	33.252	0	13.4	Man1a
ENSMUSG00000003752	0	-0.617102	0.999871	3.63444	0.761416	0	8.003	26.532	21.266	0	2.608	0	32.544	Itpkc
ENSMUSG00000003762	0	-0.272603	0.999871	4.91189	0.81526	25.773	7.669	0	96.516	17.089	33.904	19.987	32.544	Adck4
ENSMUSG00000003778	0	-0.751542	0.999871	5.35552	0.340192	32.353	9.67	34.42	127.597	25.633	27.384	36.643	28.077	Brd8
ENSMUSG00000003779	0	2.18185	0.999871	3.28532	0.409198	0	0	0	13.087	0	2.608	0.555	52.963	Kif20a
ENSMUSG00000003808	0	-0.150183	0.999871	7.2185	0.719044	148.057	96.364	114.373	271.553	146.961	199.513	108.819	95.716	Farsa
ENSMUSG00000003809	0	-0.232007	0.999871	3.18335	0.917095	0	11.003	0	24.538	2.392	5.868	0	21.058	Gcdh
ENSMUSG00000003810	0	0.64083	0.999871	3.26004	0.766293	15.902	11.003	0	0	0	5.216	33.312	3.829	Mast2
ENSMUSG00000003812	0	0.251478	0.999871	6.36316	0.58543	66.9	47.682	91.069	94.88	82.367	121.925	84.946	59.344	Dnase2a
ENSMUSG00000003813	0	0.886014	0.999871	3.90183	0.585551	0	10.67	27.966	0	2.734	29.34	21.098	17.867	Rad23a
ENSMUSG00000003814	0	0.430646	0.999871	9.43913	0.213237	684.35	598.19	655.406	444.955	678.072	985.178	766.176	715.958	Calr
ENSMUSG00000003824	0	1.0854	0.999871	3.02509	0.635582	0	11.337	0	6.543	27.342	2.608	0	8.934	Syce2
ENSMUSG00000003847	0	0.431795	0.999871	6.12604	0.616103	0	115.036	46.61	70.342	120.303	35.86	114.926	47.858	Nfat5
ENSMUSG00000003848	0	1.0923	0.999871	3.57915	0.501928	10.419	2.668	2.51	13.087	29.392	12.388	0	17.229	Nob1
ENSMUSG00000003849	0	-1.41312	0.999871	2.53951	0.65775	0	3.668	0	26.174	0	10.432	0	0	Nqo1
ENSMUSG00000003863	0	-2.17682	0.999871	2.17449	0.497844	10.419	0	12.907	0	0	0	4.997	0	Ppfia3
ENSMUSG00000003865	0	0.0278245	0.999871	4.82413	0.982272	23.031	0	49.478	37.625	0.684	49.552	29.426	28.077	Gys1
ENSMUSG00000003868	0	-1.25841	0.999871	1.82853	0.645783	0	3.668	10.398	0	0.342	5.216	0	0	Ruvbl2
ENSMUSG00000003873	0	0.49933	0.999871	5.10926	0.517944	31.256	19.673	39.798	21.266	15.38	48.248	42.75	48.496	Bax
ENSMUSG00000003882	0	2.00924	0.999871	3.41809	0.411199	0	11.67	0	3.272	0	52.812	0	6.381	Il7r
ENSMUSG00000003923	0	1.14613	0.999871	4.31325	0.36794	38.385	1.334	5.378	3.272	49.898	35.86	11.104	6.381	Tfam
ENSMUSG00000003929	0	0.610469	0.999871	3.6768	0.721353	0	15.338	8.605	13.087	20.506	0	27.205	10.21	Zfp81
ENSMUSG00000003948	0	-0.35853	0.999871	7.18668	0.478747	179.861	176.723	189.308	109.603	226.252	124.533	22.763	128.898	Mmd
ENSMUSG00000003955	0	-1.18356	0.999871	4.81953	0.308636	0	65.354	13.266	71.978	15.038	22.168	20.542	8.295	Fam162a
ENSMUSG00000003970	0	0.019477	0.999871	9.42239	0.957239	902.596	545.506	506.613	799.937	819.223	779.145	509.118	621.518	Rpl8
ENSMUSG00000004018	0	7.02963	0.757579	2.32782	0.0370368	0	0	0	0	0	18.256	13.325	0	Fancl
ENSMUSG00000004032	0	0.431319	0.999871	1.49597	0.903667	0	5.668	0	0	8.202	0	0	0	Gstm5
ENSMUSG00000004040	0	0.409572	0.999871	8.64105	0.358525	612.515	316.1	210.461	250.287	367.403	365.122	697.331	385.418	Stat3
ENSMUSG00000004043	0	0.264642	0.999871	6.56346	0.580373	155.734	52.016	47.685	91.608	155.164	89.325	76.062	85.507	Stat5a
ENSMUSG00000004044	0	0.143404	0.999871	5.25286	0.887491	70.738	52.35	19.361	0	83.05	3.26	41.085	30.629	Ptrf
ENSMUSG00000004054	0	0.0429315	0.999871	6.31256	0.93512	117.897	106.367	39.439	47.44	37.595	108.885	94.939	73.383	Map3k11
ENSMUSG00000004056	0	0.371232	0.999871	5.2713	0.597436	52.642	32.01	28.324	19.63	63.569	26.08	39.419	40.839	Akt2
ENSMUSG00000004069	0	0.310249	0.999871	4.53933	0.769115	2.193	29.676	29.042	17.994	37.253	31.948	11.659	16.591	Dnaja3
ENSMUSG00000004070	0	-0.333805	0.999871	6.39772	0.511696	93.769	124.039	110.43	44.168	43.405	110.189	99.381	39.563	Hmox2
ENSMUSG00000004071	0	-0.398618	0.999871	4.94047	0.654152	12.064	67.021	41.59	13.087	43.063	26.08	21.098	12.124	Cdip1
ENSMUSG00000004085	0	1.24713	0.843206	5.24836	0.08859	20.838	21.007	29.759	16.359	73.139	18.908	69.955	47.858	Zak
ENSMUSG00000004096	0	-0.0549063	0.999871	6.79593	0.885547	135.444	115.37	110.071	91.608	125.43	122.577	83.835	96.354	Cwc15
ENSMUSG00000004099	0	0.0841592	0.999871	6.58304	0.870631	26.321	84.694	147	111.239	89.202	58.028	97.715	142.936	Dnmt1
ENSMUSG00000004100	0	0.0984377	0.999871	4.04673	0.93368	8.225	23.341	10.398	17.994	13.671	18.256	24.429	7.657	Ppan
ENSMUSG00000004127	0	0.724197	0.999871	3.39897	0.693862	0	17.005	0	11.451	10.253	11.084	13.88	12.124	Trmt10a
ENSMUSG00000004151	0	6.53516	0.757579	1.95508	0.045455	0	0	0	0	9.911	12.388	0	0	Etv1
ENSMUSG00000004187	0	1.43999	0.999871	3.23862	0.547588	0	17.339	0	0	0	13.04	17.766	17.867	Kifc2
ENSMUSG00000004207	0	-0.282229	0.902384	12.8595	0.104938	9549.1	6608.1	9467.18	7361.39	9423.63	4116.1	6617.43	6657.39	Psap
ENSMUSG00000004221	0	1.56619	0.999871	4.56368	0.223345	13.161	6.335	4.302	22.902	83.05	37.816	0	13.4	Ikbkg
ENSMUSG00000004233	0	8.13508	0.340518	3.28429	0.000614957	0	0	0	0	20.848	7.172	17.211	24.248	Wars2
ENSMUSG00000004263	0	2.88244	0.999871	2.05243	0.328813	0	0	0	3.272	0	13.04	2.221	6.381	Atn1
ENSMUSG00000004264	0	-0.672648	0.800628	8.4481	0.078745	483.103	435.805	408.374	399.151	227.277	322.742	259.278	252.053	Phb2
ENSMUSG00000004266	0	0.264027	0.999871	7.97201	0.521364	168.346	219.069	274.64	251.923	228.302	326.002	298.698	227.167	Ptpn6
ENSMUSG00000004268	0	0.210399	0.999871	6.35993	0.647532	57.029	56.351	112.939	76.886	88.177	59.332	81.614	116.774	Emg1
ENSMUSG00000004270	0	0.165796	0.999871	7.5923	0.707045	250.051	160.384	133.734	188.124	138.075	279.71	165.45	214.405	Lpcat3
ENSMUSG00000004285	0	0.227362	0.999871	9.94361	0.475157	1041.88	870.276	851.526	894.817	851.008	1406.37	949.947	975.031	Atp6v1f
ENSMUSG00000004296	0	2.37921	0.999871	1.37502	0.501696	0	1.667	0	0	10.595	0	0	0	Il12b
ENSMUSG00000004317	0	-0.716278	0.999871	4.89319	0.533054	16.451	20.673	22.229	85.065	0	44.336	11.659	28.077	Clcn5
ENSMUSG00000004319	0	-0.216602	0.999871	6.77566	0.580706	157.379	112.036	94.654	107.967	98.088	72.372	141.021	89.973	Clcn3
ENSMUSG00000004328	0	-6.81253	0.757579	2.04229	0.0457985	0	3.334	0	24.538	0	0	0	0	Hif3a
ENSMUSG00000004356	0	-0.436557	0.999871	4.60843	0.684506	15.354	9.336	25.815	58.891	1.709	28.688	23.318	24.248	Utp20
ENSMUSG00000004364	0	-0.00856923	0.999871	6.63002	0.984993	76.77	126.04	45.534	147.228	126.797	85.413	86.056	89.335	Cul3
ENSMUSG00000004383	0	-0.470688	0.999871	5.57076	0.532956	31.256	90.029	16.134	78.521	13.671	29.992	87.166	25.524	Large
ENSMUSG00000004393	0	0.368903	0.999871	4.57722	0.73709	14.257	21.34	1.076	44.168	10.253	31.948	21.098	37.648	Ddx56
ENSMUSG00000004394	0	1.03604	0.999871	5.25365	0.192077	10.419	34.344	12.19	40.897	34.861	50.856	93.829	19.781	Tmed4
ENSMUSG00000004446	0	2.26308	0.999871	2.34693	0.348	0	1.667	3.585	0	5.127	16.952	4.442	0	Bid
ENSMUSG00000004451	0	0.145671	0.999871	7.2702	0.691894	167.249	117.704	111.864	193.032	146.278	118.665	215.418	160.804	Ralb
ENSMUSG00000004455	0	-1.26683	0.999871	1.7798	0.735352	0	0	13.624	0	0	5.216	0	0	Ppp1cc
ENSMUSG00000004460	0	0.147522	0.999871	6.24974	0.771522	56.481	114.703	41.949	71.978	115.86	46.292	62.738	89.973	Dnajb11
ENSMUSG00000004462	0	-0.190429	0.999871	3.80786	0.912893	22.483	0	21.154	13.087	34.861	11.736	0	1.914	Tbccd1
ENSMUSG00000004500	0	-0.384514	0.999871	2.00827	0.91895	0	0	13.624	0	0	9.78	0	0	Zfp324
ENSMUSG00000004508	0	0.435166	0.999871	7.34349	0.32999	135.444	101.032	215.84	101.424	153.455	245.153	183.216	151.87	Gab2
ENSMUSG00000004530	0	-0.247612	0.999871	9.37353	0.473527	1016.11	598.523	690.185	608.541	549.566	538.555	652.36	664.272	Coro1c
ENSMUSG00000004535	0	-0.354701	0.999871	7.39344	0.413253	217.698	199.063	163.135	176.673	116.885	142.789	228.742	96.993	Tax1bp1
ENSMUSG00000004561	0	-1.04552	0.999871	3.02048	0.601877	0	9.67	9.681	19.63	3.759	0	3.331	11.486	Mettl17
ENSMUSG00000004562	0	-0.986614	0.999871	5.78387	0.155369	180.41	37.345	62.386	14.723	31.443	34.556	52.189	26.801	Arhgef40
ENSMUSG00000004565	0	-1.63839	0.999871	3.90259	0.254345	39.482	13.004	14.341	19.63	11.962	4.564	0	10.21	Pnpla6
ENSMUSG00000004567	0	-0.0650537	0.999871	5.44054	0.936945	24.128	43.681	4.302	103.059	68.354	44.988	27.205	23.61	Mcoln1
ENSMUSG00000004568	0	0.603248	0.999871	4.26516	0.695454	34.547	0	18.285	6.543	52.633	18.256	0	16.591	Arhgef18
ENSMUSG00000004591	0	1.31286	0.757579	6.092	0.045041	6.58	43.014	85.332	17.994	77.924	74.328	138.8	92.526	Pkn2
ENSMUSG00000004609	0	0.21864	0.999871	6.15539	0.775836	1.097	119.371	58.442	78.521	73.139	99.105	92.718	35.096	Cd33
ENSMUSG00000004610	0	0.290736	0.999871	7.9914	0.565485	321.886	270.419	198.988	129.233	246.075	444.015	104.933	296.083	Etfb
ENSMUSG00000004626	0	-0.139153	0.999871	7.25866	0.700147	229.762	175.722	106.127	132.505	136.366	153.221	141.021	143.575	Stxbp2
ENSMUSG00000004637	0	0.291302	0.999871	5.47496	0.688856	14.806	54.351	23.663	63.799	23.924	23.472	69.4	73.383	Wwox
ENSMUSG00000004642	0	-1.4345	0.999871	2.68316	0.470463	21.934	7.669	1.076	1.636	0	1.956	4.442	5.105	Slbp
ENSMUSG00000004661	0	-2.04813	0.999871	3.22221	0.287163	20.838	21.007	11.832	0	1.367	6.52	0	4.467	Arid3b
ENSMUSG00000004665	0	0.198159	0.999871	4.2925	0.866343	20.289	36.678	10.039	1.636	7.861	16.952	17.211	36.372	Cnn2
ENSMUSG00000004667	0	0.1402	0.999871	6.64605	0.824242	236.89	103.033	13.624	31.081	117.569	127.793	84.946	81.678	Polr2e
ENSMUSG00000004677	0	0.0332578	0.999871	6.00763	0.951421	66.9	36.345	77.086	73.614	74.506	60.636	95.494	25.524	Myo9b
ENSMUSG00000004698	0	-0.184071	0.999871	2.48862	0.937126	0	8.003	11.115	0	5.127	5.216	0	6.381	Hdac9
ENSMUSG00000004707	0	1.35844	0.909325	5.04695	0.107837	24.676	5.335	12.907	31.081	55.367	45.64	62.182	20.419	Ly9
ENSMUSG00000004709	0	-1.15041	0.999871	3.82488	0.489107	0.548	33.344	37.646	0	2.392	5.868	1.11	22.334	Cd244
ENSMUSG00000004730	0	-0.294742	0.999871	7.63773	0.498886	254.438	217.069	131.583	278.097	156.531	140.833	165.45	241.843	Emr1
ENSMUSG00000004748	0	0.98464	0.999871	2.49337	0.683136	0	0	12.19	0	2.734	1.956	14.99	5.105	Mtfp1
ENSMUSG00000004768	0	-0.715814	0.999871	3.41359	0.732842	0	15.005	13.624	19.63	0	24.776	3.331	0	Rab23
ENSMUSG00000004771	0	0.0170052	0.999871	7.67568	0.970064	186.442	190.727	329.854	107.967	273.416	179.301	207.09	157.613	Rab11a
ENSMUSG00000004788	0	-0.318311	0.999871	6.29608	0.563687	35.095	71.356	84.615	155.407	59.468	116.057	59.406	35.734	Eif2b2
ENSMUSG00000004789	0	-0.232588	0.999871	7.2479	0.507252	160.12	182.058	163.493	150.499	110.05	109.537	149.349	182.499	Dlst
ENSMUSG00000004791	0	-3.05538	0.999871	2.71804	0.32101	29.611	11.003	0	0	0	0	0	4.467	Pgf
ENSMUSG00000004798	0	0.965377	0.999871	5.45668	0.167867	24.676	35.678	42.307	13.087	23.924	39.772	91.053	72.106	Ulk2
ENSMUSG00000004815	0	-0.20038	0.999871	4.79279	0.852247	74.577	18.339	1.434	22.902	13.671	8.476	63.293	15.315	Dgkq
ENSMUSG00000004837	0	-4.75232	0.999871	1.89768	0.241436	0	0	0	24.538	0	0.652	0	0	Grap
ENSMUSG00000004843	0	0.632488	0.999871	6.48304	0.233546	23.579	53.35	64.178	139.048	71.43	98.453	101.602	151.232	Chmp2b
ENSMUSG00000004846	0	0.667262	0.999871	7.33684	0.135958	103.64	184.392	107.203	101.424	187.632	137.573	180.44	277.577	Plod3
ENSMUSG00000004849	0	0.0579179	0.999871	6.55993	0.90731	160.669	97.364	45.176	67.07	51.949	146.049	81.614	94.44	Ap1s1
ENSMUSG00000004865	0	-1.43233	0.757579	6.24958	0.0387194	41.675	86.361	190.742	121.054	10.253	103.669	19.432	23.61	Srpk1
ENSMUSG00000004880	0	-1.93128	0.905191	4.64124	0.106629	21.934	32.677	79.954	17.994	11.278	22.82	0	4.467	Lbr
ENSMUSG00000004895	0	6.72933	0.757579	2.12176	0.0252792	0	0	0	0	22.557	1.304	0	2.552	Prcc
ENSMUSG00000004896	0	7.63457	0.757579	2.83562	0.0188908	0	0	0	0	0	0	12.77	35.734	Rrnad1
ENSMUSG00000004897	0	-0.623527	0.999871	7.52623	0.178218	347.11	224.071	215.122	114.51	159.607	93.889	124.365	196.538	Hdgf
ENSMUSG00000004929	0	-2.64208	0.999871	4.13644	0.15612	66.9	10.337	0	40.897	0	13.04	0	4.467	Thop1
ENSMUSG00000004931	0	0.965322	0.999871	1.67749	0.673819	0	3.668	1.793	0	8.202	0.652	2.776	0	Apba3
ENSMUSG00000004933	0	7.1327	0.757579	2.40577	0.0351998	0	0	0	0	0	22.82	0	10.21	Matk
ENSMUSG00000004934	0	-0.234537	0.999871	5.6765	0.699477	76.222	25.341	69.915	49.076	66.303	40.424	47.192	29.991	Pias4
ENSMUSG00000004936	0	-0.288889	0.999871	6.20549	0.559387	48.804	87.361	101.466	83.429	48.531	56.072	52.189	102.097	Map2k1
ENSMUSG00000004937	0	-0.100877	0.999871	7.10901	0.778926	155.734	143.045	135.527	137.413	97.404	103.669	147.128	176.756	Sgta
ENSMUSG00000004945	0	-1.2334	0.999871	5.20332	0.238233	114.058	36.678	41.59	13.087	0	27.384	38.864	18.505	Tmem242
ENSMUSG00000004947	0	0.557149	0.999871	4.47154	0.645214	0	34.344	23.305	9.815	14.696	34.556	23.318	26.801	Dtx2
ENSMUSG00000004951	0	0.370371	0.999871	3.00715	0.881697	0	0	24.381	0	11.278	0	14.99	5.743	Hspb1
ENSMUSG00000004952	0	-1.29266	0.999871	2.46227	0.682351	23.031	0	3.585	0	0	9.78	0	0	Rasa4
ENSMUSG00000004961	0	-0.0974844	0.999871	1.81739	0.979904	0	0	0	11.451	0	0	0	10.21	Syt5
ENSMUSG00000004980	0	-0.00749015	0.999871	7.93388	0.98629	195.764	178.723	374.672	235.564	195.151	176.693	311.467	283.959	Hnrnpa2b1
ENSMUSG00000004994	0	-0.752786	0.999871	4.2829	0.614446	42.772	49.682	0.359	0	27.342	13.692	13.325	0.638	Ccdc130
ENSMUSG00000004996	0	-0.28159	0.999871	5.78715	0.634911	70.19	78.358	39.798	50.712	20.506	63.896	51.078	57.43	Mri1
ENSMUSG00000005034	0	-1.11705	0.866304	5.95614	0.0945808	178.216	40.68	88.917	34.353	57.417	22.168	12.77	60.62	Prkacb
ENSMUSG00000005043	0	7.10071	0.757579	2.39315	0.0153124	0	0	0	0	10.595	10.432	0	12.124	Sgsh
ENSMUSG00000005045	0	0.972022	0.999871	2.95809	0.674548	0	0	10.398	8.179	0	18.256	3.886	12.762	Chd5
ENSMUSG00000005054	0	-0.303524	0.999871	9.3881	0.381245	762.765	755.239	717.075	744.318	752.578	382.074	592.398	662.357	Cstb
ENSMUSG00000005057	0	0.542987	0.999871	5.43298	0.398796	25.773	40.68	27.607	44.168	57.076	57.376	49.413	34.458	Sh2b2
ENSMUSG00000005069	0	0.0375343	0.999871	2.33824	0.988008	0	0	15.776	0	7.861	1.956	0.555	5.743	Pex5
ENSMUSG00000005078	0	0.523804	0.999871	5.78061	0.402376	19.193	57.018	62.744	37.625	63.911	73.676	25.539	87.421	Jkamp
ENSMUSG00000005087	0	-0.365295	0.757579	11.9311	0.043659	5133.72	4524.77	4580.32	3507.29	3954.96	2618.45	3558.83	3466.85	Cd44
ENSMUSG00000005102	0	1.20647	0.999871	4.52185	0.326978	23.031	16.005	0	14.723	46.823	15.648	9.994	49.134	Eif2ak4
ENSMUSG00000005103	0	0.063007	0.999871	7.70092	0.879259	230.858	262.083	181.061	140.684	215.657	170.825	248.73	208.662	Wdr1
ENSMUSG00000005107	0	-1.43417	0.999871	4.8519	0.157011	7.129	59.686	70.632	24.538	10.253	3.912	8.328	37.01	Slc2a9
ENSMUSG00000005125	0	-0.573531	0.999871	1.72384	0.855494	11.516	0	0	0	0	3.26	0	3.829	Ndrg1
ENSMUSG00000005142	0	-0.657291	0.999871	7.37601	0.221854	445.815	189.727	119.752	68.706	117.569	111.493	110.485	168.461	Man2b1
ENSMUSG00000005148	0	-1.16331	0.999871	4.41188	0.374128	83.35	4.668	26.173	1.636	20.164	6.52	23.318	0.638	Klf5
ENSMUSG00000005150	0	0.539174	0.999871	4.10112	0.704656	32.901	15.672	0	4.908	6.835	25.428	34.978	8.934	Wdr83
ENSMUSG00000005161	0	0.465431	0.999871	6.16939	0.357459	65.803	77.358	56.649	39.261	112.442	99.105	41.085	73.383	Prdx2
ENSMUSG00000005198	0	-0.277257	0.999871	8.17709	0.489259	399.753	262.417	254.92	361.526	236.847	234.069	245.398	316.502	Polr2a
ENSMUSG00000005204	0	1.91848	0.999871	3.57753	0.1818	9.322	2.668	4.661	1.636	14.013	10.432	21.653	22.972	Senp3
ENSMUSG00000005225	0	2.00029	0.999871	1.81108	0.527662	0	3.668	0	0	0	11.736	0	3.829	Plekha8
ENSMUSG00000005233	0	-0.00848193	0.999871	4.20579	0.995066	34.547	21.007	3.944	11.451	0	33.904	22.763	11.486	Spc25
ENSMUSG00000005237	0	-0.865072	0.999871	3.31609	0.67102	18.644	20.006	7.529	0	15.721	0	9.994	0	Dnah2
ENSMUSG00000005251	0	-4.3057	0.999871	1.61394	0.245895	0	0	15.417	0	0	0	0.555	0	Ripk4
ENSMUSG00000005262	0	-0.433837	0.999871	6.11384	0.497813	163.959	51.016	93.22	11.451	27	67.808	68.845	66.363	Ufd1l
ENSMUSG00000005267	0	0.829196	0.999871	3.21451	0.729186	24.676	0	0	0	16.063	0	17.211	9.572	Zfp287
ENSMUSG00000005299	0	0.099064	0.999871	5.69966	0.893439	83.899	38.012	72.425	4.908	35.202	76.284	21.098	74.021	Letm1
ENSMUSG00000005312	0	0.0674133	0.999871	7.35384	0.881658	154.088	84.027	244.164	160.315	176.353	152.569	125.475	204.195	Ubqln1
ENSMUSG00000005354	0	-0.304273	0.999871	5.99592	0.598409	112.413	66.354	87.125	14.723	51.607	59.984	59.962	52.325	Txn2
ENSMUSG00000005360	0	0.00743967	0.999871	4.30784	0.995401	0	20.006	41.59	13.087	15.38	28.036	9.438	21.058	Slc1a3
ENSMUSG00000005362	0	1.17357	0.999871	5.01816	0.190877	25.773	2.668	16.493	34.353	19.823	31.296	60.517	60.62	Crbn
ENSMUSG00000005370	0	-0.828436	0.999871	4.50592	0.445582	56.481	21.007	25.815	9.815	17.772	19.56	1.666	22.334	Msh6
ENSMUSG00000005371	0	1.51971	0.861732	4.9902	0.0932402	9.87	33.344	15.776	3.272	69.038	35.86	63.293	15.953	Fbxo11
ENSMUSG00000005374	0	-0.588349	0.999871	3.42264	0.800773	0	33.677	11.832	0	0	26.732	0	2.552	Tbl2
ENSMUSG00000005378	0	0.631332	0.999871	3.19994	0.69889	3.29	0.333	15.776	6.543	12.645	12.388	3.331	10.848	Wbscr22
ENSMUSG00000005410	0	-0.246212	0.999871	5.98902	0.715592	43.869	11.003	105.769	114.51	49.557	93.889	25.539	54.239	Mcm5
ENSMUSG00000005413	0	-0.421028	0.999871	6.59856	0.322416	137.638	117.704	106.127	81.793	124.063	58.028	62.182	82.954	Hmox1
ENSMUSG00000005417	0	-0.0123832	0.999871	6.7513	0.980307	193.57	114.37	83.898	42.532	121.67	67.156	186.547	53.601	Mprip
ENSMUSG00000005442	0	0.193737	0.999871	6.81125	0.640737	135.444	143.045	78.161	60.527	126.455	89.977	162.674	96.993	Cic
ENSMUSG00000005447	0	2.05265	0.531677	5.58226	0.00161337	24.676	26.342	12.907	8.179	81.341	63.244	92.163	65.725	Pafah1b3
ENSMUSG00000005465	0	-4.13713	0.999871	1.61967	0.273611	16.451	0	0	0	0	0.652	0	0	Il27ra
ENSMUSG00000005469	0	1.27512	0.757579	7.18854	0.0187054	13.161	79.025	79.954	168.494	132.607	236.025	232.629	206.747	Prkaca
ENSMUSG00000005470	0	-0.425403	0.999871	4.94118	0.676549	0.548	39.679	54.856	40.897	10.937	16.3	27.205	45.944	Asf1b
ENSMUSG00000005481	0	0.29348	0.999871	6.05529	0.623369	45.514	60.686	96.805	32.717	39.987	105.625	26.65	109.755	Ddx39
ENSMUSG00000005483	0	0.555003	0.999871	5.46866	0.396163	41.127	49.016	17.927	32.717	37.595	39.12	67.734	60.62	Dnajb1
ENSMUSG00000005501	0	1.20849	0.999871	5.20607	0.222098	23.031	0	42.307	22.902	62.544	58.68	47.192	30.629	Usp40
ENSMUSG00000005505	0	-0.177311	0.999871	4.22986	0.918743	15.354	0	60.951	0	14.354	0	6.107	45.306	Kbtbd4
ENSMUSG00000005506	0	-0.0567473	0.999871	6.80662	0.91896	20.289	187.393	119.034	122.69	55.709	161.045	84.39	125.069	Celf1
ENSMUSG00000005510	0	0.356802	0.999871	3.08066	0.830331	2.193	6.335	6.454	11.451	17.43	12.388	2.776	0.638	Ndufs3
ENSMUSG00000005514	0	0.296848	0.999871	7.2354	0.487104	82.802	193.728	96.088	165.222	183.531	80.848	262.61	135.917	Por
ENSMUSG00000005533	0	1.22524	0.999871	3.37197	0.601898	0	21.34	0	0	22.557	1.956	28.87	0	Igf1r
ENSMUSG00000005534	0	0.640842	0.999871	5.08817	0.426526	18.644	46.348	13.266	24.538	56.734	16.952	32.757	54.239	Insr
ENSMUSG00000005547	0	0.0723403	0.999871	6.12718	0.934275	173.829	61.353	39.439	0	72.455	12.388	160.453	42.115	Cyp2a5
ENSMUSG00000005566	0	-0.00218461	0.999871	5.91439	0.996861	35.643	75.357	45.534	81.793	70.746	72.372	57.741	33.82	Trim28
ENSMUSG00000005575	0	0.660286	0.999871	4.86494	0.511613	17.547	38.679	30.117	0	58.101	14.996	34.422	31.267	Ube2m
ENSMUSG00000005580	0	-0.397081	0.999871	2.3326	0.899015	0	10.003	7.888	0	0	13.04	0	0	Adcy9
ENSMUSG00000005583	0	4.39117	0.757579	3.34048	0.0390298	0	0	2.868	0	4.785	9.128	37.754	18.505	Mef2c
ENSMUSG00000005609	0	0.952011	0.999871	5.44554	0.199731	36.74	5.668	29.042	47.44	39.645	40.424	102.712	41.477	Ctr9
ENSMUSG00000005610	0	0.134459	0.999871	9.09325	0.71099	448.556	590.187	597.682	453.134	450.111	669.608	554.645	580.041	Eif4g2
ENSMUSG00000005615	0	-0.130104	0.999871	6.59347	0.771666	106.93	84.694	115.091	96.516	105.949	131.705	42.195	79.126	Pcyt1a
ENSMUSG00000005621	0	0.873583	0.999871	5.34023	0.328381	1.097	32.344	53.064	24.538	97.063	40.424	15.546	50.411	Zfp592
ENSMUSG00000005625	0	0.00220447	0.999871	8.37028	0.996648	178.216	245.411	158.832	741.046	239.581	432.279	331.454	296.721	Psmd4
ENSMUSG00000005628	0	-0.9225	0.999871	1.81721	0.81063	0	0	0	14.723	0	0	7.773	0	Tmod4
ENSMUSG00000005656	0	-0.0672187	0.999871	5.78042	0.92114	18.644	129.041	26.173	44.168	46.481	73.676	34.422	52.963	Snx6
ENSMUSG00000005667	0	0.379286	0.999871	5.80439	0.544728	93.221	43.347	16.493	40.897	38.278	53.464	98.27	57.43	Mthfd2
ENSMUSG00000005672	0	5.54394	0.757579	1.26142	0.0604193	0	0	0	0	0	4.564	0	6.381	Kit
ENSMUSG00000005674	0	1.11631	0.999871	4.13315	0.450336	6.032	31.677	2.868	0	29.05	14.344	0.555	45.306	Tomm40l
ENSMUSG00000005682	0	1.80099	0.999871	2.51903	0.525804	0	0	8.246	0	0	3.912	0.555	24.248	Pan2
ENSMUSG00000005683	0	-0.494061	0.999871	6.53033	0.24762	145.315	103.366	117.959	65.435	90.569	56.724	69.4	86.145	Cs
ENSMUSG00000005686	0	0.797629	0.999871	4.67565	0.558639	0	1.334	68.839	1.636	38.278	50.856	27.205	7.019	Ampd3
ENSMUSG00000005687	0	1.15694	0.999871	4.52337	0.307918	0.548	8.336	21.512	24.538	37.936	26.08	11.659	44.03	Bcas2
ENSMUSG00000005698	0	0.430973	0.999871	6.99754	0.33235	69.641	71.023	143.056	152.135	90.911	205.381	190.989	87.421	Ctcf
ENSMUSG00000005699	0	-1.44723	0.999871	3.58402	0.523361	0	0	37.646	27.81	16.063	0	0	7.657	Pard6a
ENSMUSG00000005718	0	1.54501	0.999871	2.3229	0.534865	0	0	6.454	1.636	0	8.476	6.107	8.934	Tfap4
ENSMUSG00000005763	0	6.49161	0.757579	1.91461	0.0479596	0	0	0	0	0	7.172	14.99	0	Cd247
ENSMUSG00000005774	0	0.291853	0.999871	4.59848	0.807545	0	15.005	44.1	24.538	14.013	28.036	9.438	48.496	Rfx5
ENSMUSG00000005779	0	-0.317513	0.999871	7.78811	0.434764	246.212	306.097	177.476	251.923	204.72	168.869	210.976	194.623	Psmb4
ENSMUSG00000005800	0	-2.0134	0.757579	5.40241	0.0498022	82.254	100.699	0	83.429	12.987	16.952	11.659	22.972	Mmp8
ENSMUSG00000005802	0	-2.03594	0.999871	2.25838	0.530948	0	13.338	0	11.451	0	0	6.107	0	Slc30a4
ENSMUSG00000005803	0	-0.722615	0.999871	4.70154	0.429018	35.095	26.342	14.341	50.712	14.354	14.344	26.65	19.781	Sqrdl
ENSMUSG00000005804	0	-1.49387	0.999871	3.97373	0.295352	35.095	9.67	29.042	14.723	0	7.824	11.104	11.486	Bloc1s6
ENSMUSG00000005813	0	-0.0639699	0.999871	5.66865	0.920235	31.805	45.681	68.481	58.891	25.975	81.5	26.65	56.154	Metap1
ENSMUSG00000005823	0	-0.506625	0.999871	6.96425	0.277446	227.02	165.052	131.942	63.799	133.29	125.837	40.53	104.65	Gpr108
ENSMUSG00000005846	0	0.354367	0.999871	7.55945	0.428866	84.447	214.401	219.066	140.684	198.568	184.517	240.402	214.405	Rsl1d1
ENSMUSG00000005871	0	-0.673046	0.999412	6.43746	0.130116	77.867	130.708	88.2	125.961	64.595	44.336	63.848	89.335	Apc
ENSMUSG00000005873	0	-0.180146	0.999871	8.516	0.638194	454.04	428.803	343.837	336.988	281.96	383.378	312.022	375.208	Reep5
ENSMUSG00000005881	0	-1.15842	0.757579	5.76677	0.0558789	104.188	68.022	87.483	39.261	42.721	13.04	43.306	33.82	Ergic3
ENSMUSG00000005882	0	0.553534	0.999871	3.60069	0.76042	21.386	13.338	0	1.636	20.506	13.692	0	17.867	Uqcc1
ENSMUSG00000005886	0	-0.86504	0.999871	5.04464	0.319095	15.354	78.358	44.1	26.174	17.089	8.476	17.211	47.22	Ncoa2
ENSMUSG00000005893	0	1.05188	0.999871	6.11374	0.195658	0	46.015	88.559	42.532	127.48	84.761	86.611	68.278	Nr2c2
ENSMUSG00000005897	0	-0.210735	0.999871	3.81391	0.892098	33.45	1.667	14.341	8.179	0	19.56	7.773	19.781	Nr2c1
ENSMUSG00000005899	0	-1.4634	0.999871	4.35479	0.274175	63.061	7.336	46.61	0	22.557	11.084	2.221	5.105	Smpd4
ENSMUSG00000005907	0	-1.17968	0.999871	2.88597	0.592704	0	1.667	29.042	4.908	0	1.304	1.11	12.762	Pex1
ENSMUSG00000005917	0	1.75316	0.999871	4.41915	0.189882	1.097	20.006	15.059	0	13.329	18.908	89.942	5.743	Otx1
ENSMUSG00000005936	0	-0.37135	0.999871	5.85117	0.527205	108.026	38.345	87.483	26.174	64.253	44.988	39.974	47.858	Kctd20
ENSMUSG00000005949	0	0.557628	0.999871	6.64885	0.225452	112.413	57.685	34.778	122.69	149.354	107.581	110.485	101.459	Ctns
ENSMUSG00000005950	0	-0.577502	0.999871	4.26773	0.704125	32.353	0	11.832	45.804	17.43	20.864	0	19.143	P2rx5
ENSMUSG00000005951	0	0.917761	0.999871	2.63982	0.762804	0	0	14.341	0	0	8.476	18.877	0	Shpk
ENSMUSG00000005958	0	1.46648	0.999871	1.8155	0.692492	0	0	5.02	0	14.696	0	0	0	Ephb3
ENSMUSG00000005968	0	0.945997	0.999871	2.89256	0.709558	0	16.672	0	0	10.937	0	18.877	4.467	Tuft1
ENSMUSG00000005981	0	-0.546182	0.999871	5.25672	0.503483	32.901	19.673	78.878	47.44	36.569	29.992	51.078	3.829	Trap1
ENSMUSG00000005982	0	-0.251708	0.999871	6.55383	0.661933	132.703	100.699	153.454	21.266	112.101	45.64	151.57	34.458	Naa60
ENSMUSG00000005983	0	7.43196	0.757579	2.66893	0.0258764	0	0	0	0	0	5.216	38.309	0	1700037C18Rik
ENSMUSG00000005986	0	0.898539	0.999871	2.44553	0.741226	0	0	12.19	0	10.253	9.78	0	2.552	Ankrd13d
ENSMUSG00000006005	0	0.220048	0.999871	8.13514	0.593757	307.08	192.394	207.593	340.26	269.998	361.862	265.941	291.616	Tpr
ENSMUSG00000006010	0	-0.138384	0.999871	5.67642	0.84908	17.547	115.036	42.307	32.717	13.671	36.512	69.4	70.192	BC003331
ENSMUSG00000006019	0	-0.978207	0.999871	3.17952	0.659386	0	18.673	0	24.538	3.076	11.736	0	6.381	Dhx34
ENSMUSG00000006021	0	6.66815	0.757579	2.05528	0.023856	0	0	0	0	2.392	2.608	20.542	0	Kptn
ENSMUSG00000006024	0	-0.361254	0.999871	5.61302	0.545485	65.255	34.678	58.083	60.527	30.759	51.508	37.198	45.944	Napa
ENSMUSG00000006050	0	0.0375087	0.999871	5.42956	0.954744	40.578	30.676	52.346	44.168	28.025	61.94	26.094	51.049	Sra1
ENSMUSG00000006057	0	0.34018	0.999871	6.23117	0.519579	101.446	65.021	66.688	31.081	90.911	35.208	139.355	68.916	Atp5g1
ENSMUSG00000006058	0	-0.348052	0.999871	6.62241	0.427349	117.897	84.694	174.249	63.799	71.772	73.024	82.725	113.583	Snf8
ENSMUSG00000006095	0	-0.0559549	0.999871	6.46058	0.911523	131.606	90.362	114.732	21.266	64.595	84.109	92.718	98.269	Tbcb
ENSMUSG00000006127	0	0.189686	0.999871	5.00482	0.832858	41.675	20.34	36.212	19.63	91.594	9.78	10.549	21.696	Inpp5k
ENSMUSG00000006143	0	1.85328	0.999871	0.398434	0.456229	0	0.333	0	0	2.051	0	0	0	Upk3bl
ENSMUSG00000006154	0	-0.550472	0.999871	2.45073	0.837813	0	5.002	15.776	0	10.937	3.26	0	0	Eps8l1
ENSMUSG00000006169	0	-0.0248418	0.999871	6.07441	0.96382	58.674	117.037	42.307	49.076	69.038	99.757	38.864	51.687	Clint1
ENSMUSG00000006191	0	-0.501455	0.999871	1.8245	0.893051	0	0	11.832	0	0	7.824	0	0	Cdkal1
ENSMUSG00000006215	0	-2.51837	0.999871	3.69369	0.228352	50.997	31.01	0.359	0	0	5.216	0	8.295	Zbtb17
ENSMUSG00000006219	0	1.20483	0.999871	5.14927	0.229323	0	11.67	26.89	45.804	27	60.636	44.971	56.154	Fblim1
ENSMUSG00000006221	0	5.33918	0.771812	1.16152	0.0695072	0	0	0	0	0	0	9.438	0.638	Hspb7
ENSMUSG00000006235	0	1.55444	0.999871	2.90916	0.546719	0	0	12.907	0	29.05	5.216	0	4.467	Epor
ENSMUSG00000006262	0	0.789493	0.999871	4.74036	0.48887	44.417	27.675	3.944	0	37.936	26.08	60.517	7.019	Mob1b
ENSMUSG00000006273	0	0.196271	0.999871	9.36654	0.557024	730.412	600.857	561.828	587.275	695.502	646.136	626.266	821.246	Atp6v1b2
ENSMUSG00000006276	0	0.412215	0.999871	3.52785	0.793204	0	15.005	12.549	8.179	11.62	5.868	19.987	10.848	Eps15l1
ENSMUSG00000006281	0	0.700594	0.999871	5.79851	0.437355	0.548	104.033	50.554	8.179	112.101	56.072	31.091	70.192	Tep1
ENSMUSG00000006288	0	0.0198814	0.999871	2.62781	0.994808	21.386	0	0	0	5.81	0	0	14.677	Ttc5
ENSMUSG00000006289	0	-0.264649	0.999871	5.40833	0.708829	14.257	65.354	43.742	57.255	22.899	39.772	29.426	56.154	Osgep
ENSMUSG00000006299	0	-0.301275	0.999871	8.77883	0.427714	662.416	449.809	448.172	397.515	392.694	302.53	379.757	484.963	Aamp
ENSMUSG00000006301	0	-0.0316204	0.999871	8.23394	0.940044	304.887	362.782	354.952	197.939	321.947	189.081	293.146	378.399	Tmbim1
ENSMUSG00000006304	0	0.225759	0.999871	10.7679	0.374657	1537.05	1584.17	1875.15	1477.18	1664.42	2205.73	1753.32	1802.66	Arpc2
ENSMUSG00000006307	0	-0.200834	0.999871	5.18949	0.810059	81.705	41.346	27.607	3.272	37.936	31.296	43.861	19.143	Kmt2b
ENSMUSG00000006310	0	-1.08771	0.999871	3.53101	0.596465	0	5.668	31.193	21.266	0	19.56	6.662	0	Zbtb32
ENSMUSG00000006315	0	-0.154542	0.999871	5.9738	0.792793	35.095	91.362	38.364	96.516	108.683	44.336	36.643	43.391	Tmem147
ENSMUSG00000006333	0	-0.0249539	0.999871	9.43505	0.942861	780.313	727.231	527.767	775.399	706.097	846.301	567.97	587.06	Rps9
ENSMUSG00000006335	0	1.12603	0.999871	3.34716	0.583436	0	22.007	0	0	8.202	12.388	13.88	15.315	Tfpt
ENSMUSG00000006356	0	0.739293	0.999871	4.88613	0.421421	35.643	29.009	10.039	11.451	68.354	15.648	49.968	10.848	Crip2
ENSMUSG00000006360	0	0.695025	0.843206	7.89889	0.0889401	184.796	213.401	200.422	130.869	256.669	342.302	297.587	267.368	Crip1
ENSMUSG00000006362	0	0.955963	0.999871	2.74733	0.68796	0	4.668	2.868	8.179	0	20.212	0	8.934	Cbfa2t3
ENSMUSG00000006373	0	-0.181448	0.999871	5.26195	0.823729	4.387	38.012	72.425	44.168	45.114	18.908	50.523	26.162	Pgrmc1
ENSMUSG00000006378	0	0.10992	0.999871	2.97901	0.96524	0	8.669	17.21	0	26.658	1.956	0	0	Gcat
ENSMUSG00000006390	0	-0.221856	0.999871	7.48414	0.669959	123.38	144.713	235.201	268.282	115.86	267.974	63.293	193.347	Elovl1
ENSMUSG00000006392	0	-0.250118	0.999871	6.28367	0.622064	54.836	103.7	74.934	101.424	32.81	106.277	83.28	54.239	Med8
ENSMUSG00000006395	0	-0.810977	0.993332	6.03335	0.128427	91.576	55.017	47.685	139.048	37.595	52.812	55.52	38.925	Hyi
ENSMUSG00000006398	0	-0.0287661	0.999871	4.83684	0.9847	0.548	63.687	3.227	42.532	58.101	49.552	0	0	Cdc20
ENSMUSG00000006411	0	0.205621	0.999871	3.25482	0.906629	2.742	17.339	9.322	1.636	21.532	5.216	0	9.572	Pvrl4
ENSMUSG00000006412	0	-0.229051	0.999871	6.13695	0.696971	33.45	84.36	116.166	65.435	17.43	73.676	72.731	88.059	Pfdn2
ENSMUSG00000006418	0	0.16559	0.999871	4.91239	0.878556	0	54.351	21.512	32.717	12.645	30.644	26.094	51.687	Rnf114
ENSMUSG00000006423	0	2.7578	0.999871	2.67683	0.297534	0	5.002	0	0	13.329	0	17.766	7.019	C330007P06Rik
ENSMUSG00000006435	0	7.0063	0.757579	2.31532	0.00681994	0	0	0	0	7.177	9.128	3.331	11.486	Neurl1a
ENSMUSG00000006442	0	-0.534688	0.999871	5.40911	0.421073	40.03	51.683	37.646	68.706	54.341	29.992	19.987	29.991	Srm
ENSMUSG00000006445	0	-4.50548	0.999871	2.94728	0.2044	53.739	0	0	0	0	1.956	0	0	Epha2
ENSMUSG00000006456	0	1.25224	0.999871	5.03426	0.253706	0	8.669	54.856	11.451	74.848	61.94	19.432	21.058	Rbm14
ENSMUSG00000006457	0	4.2061	0.757579	4.63617	0.0534374	0	9.003	0	0	0	11.084	174.888	0	Actn3
ENSMUSG00000006462	0	6.38948	0.757579	1.841	0.0498727	0	0	0	0	0	5.216	15.546	0	A530013C23Rik
ENSMUSG00000006463	0	0.927266	0.999871	2.8615	0.72523	0	0	0	17.994	6.835	11.084	0	14.677	Zdhhc24
ENSMUSG00000006464	0	6.73249	0.757579	2.09964	0.0449908	0	0	0	0	0	0	18.877	7.657	Bbs1
ENSMUSG00000006471	0	-0.133307	0.999871	3.53837	0.938846	0	19.673	0.359	24.538	2.392	15.648	4.997	16.591	Ndor1
ENSMUSG00000006476	0	0.477283	0.999871	5.03452	0.652432	0	21.007	15.776	70.342	57.417	31.296	19.432	38.287	Nsmf
ENSMUSG00000006494	0	-1.26347	0.999871	5.06318	0.212352	111.865	32.01	19.002	24.538	2.734	3.26	14.99	54.239	Pdk1
ENSMUSG00000006498	0	-0.357652	0.999871	6.41828	0.429652	86.64	97.031	60.593	139.048	82.025	72.372	92.718	47.22	Ptbp1
ENSMUSG00000006517	0	0.624826	0.999871	6.71733	0.196154	46.61	84.36	55.573	143.956	79.974	189.081	148.794	79.126	Mvd
ENSMUSG00000006519	0	-0.0573881	0.999871	9.61669	0.860066	1006.24	769.911	793.085	662.525	686.616	802.617	701.217	849.961	Cyba
ENSMUSG00000006526	0	-0.192918	0.999871	3.91239	0.934734	0	58.018	0	0	4.101	45.64	0	0	Tmem110
ENSMUSG00000006527	0	-0.276388	0.999871	4.32111	0.819411	43.869	1	11.473	29.446	6.152	9.78	28.315	24.248	Sfmbt1
ENSMUSG00000006567	0	0.357403	0.999871	4.21739	0.85151	35.095	27.009	0	0	49.215	0	31.646	0	Atp7b
ENSMUSG00000006574	0	3.26746	0.999871	1.64154	0.4056	0	0	0	1.636	0	0	0	15.315	Slc4a1
ENSMUSG00000006576	0	-8.3983	0.715378	3.52429	0.00356049	61.416	0	25.098	0	0	0	0	0	Slc4a3
ENSMUSG00000006585	0	-0.467791	0.999871	6.40007	0.31974	86.64	84.027	110.43	109.603	43.405	57.376	128.251	51.049	Cdt1
ENSMUSG00000006589	0	0.0767778	0.999871	8.08239	0.859775	222.085	225.738	330.213	281.368	364.327	249.718	151.014	332.455	Aprt
ENSMUSG00000006599	0	0.484253	0.999871	5.31481	0.492684	29.063	27.342	49.12	24.538	27.683	30.644	84.39	38.925	Gtf2h1
ENSMUSG00000006611	0	-0.866014	0.999871	4.04712	0.577653	24.676	50.349	2.868	1.636	2.051	12.388	0	28.077	Hfe
ENSMUSG00000006641	0	-0.221804	0.999871	5.35505	0.789782	64.158	2.668	53.422	55.619	31.101	50.856	48.858	15.315	Slc5a6
ENSMUSG00000006673	0	0.805066	0.896722	6.30743	0.101656	94.866	37.345	45.176	53.983	70.405	147.353	80.504	92.526	Qrich1
ENSMUSG00000006676	0	0.435457	0.999871	6.9666	0.316397	159.024	46.681	87.125	137.413	158.923	106.277	103.822	195.261	Usp19
ENSMUSG00000006678	0	0.813556	0.999871	5.27002	0.297232	53.739	7.336	36.929	13.087	55.025	37.164	72.176	28.077	Pola1
ENSMUSG00000006699	0	-0.324649	0.999871	9.29924	0.386652	1029.82	632.2	743.248	430.232	639.452	481.831	458.04	638.109	Cdc42
ENSMUSG00000006705	0	3.72949	0.757579	4.54654	0.0175142	12.612	0	0	0	73.481	40.424	37.198	15.315	Pknox1
ENSMUSG00000006711	0	-3.20587	0.999871	1.42083	0.4022	0	0	0	14.723	0	1.304	0	0	D130043K22Rik
ENSMUSG00000006715	0	0.0400227	0.999871	5.70089	0.953666	57.029	80.025	49.478	14.723	82.708	20.864	23.874	79.126	Gmnn
ENSMUSG00000006717	0	-0.447792	0.999871	4.10598	0.773394	0	35.345	38.364	0	19.481	20.864	3.886	9.572	Acot13
ENSMUSG00000006728	0	0.721373	0.999871	6.01105	0.266097	53.191	46.681	22.229	71.978	107.316	146.701	23.874	31.267	Cdk4
ENSMUSG00000006731	0	0.868561	0.821067	6.6225	0.0830744	127.767	64.687	66.688	19.63	113.468	176.693	95.494	112.307	B4galnt1
ENSMUSG00000006732	0	-1.70392	0.757579	5.29353	0.0188893	105.833	46.348	31.91	53.983	11.962	19.56	21.098	18.505	Mettl1
ENSMUSG00000006736	0	2.17603	0.999871	4.04224	0.138964	4.935	0.333	16.851	0	34.177	12.388	43.861	12.124	Tspan31
ENSMUSG00000006740	0	0.514915	0.999871	7.3886	0.256478	161.217	115.703	123.695	153.771	156.531	315.57	126.586	169.099	Kif5b
ENSMUSG00000006763	0	-0.955219	0.999871	4.03036	0.445093	46.61	19.006	3.944	13.087	13.671	11.736	11.659	4.467	Saal1
ENSMUSG00000006777	0	0.693834	0.999871	3.61995	0.719521	22.483	12.337	0	0	15.38	0	12.214	28.077	Krt23
ENSMUSG00000006782	0	-0.813375	0.999871	5.7995	0.210084	71.286	136.71	50.554	19.63	55.367	24.776	27.76	50.411	Cnp
ENSMUSG00000006784	0	7.02558	0.757579	2.34437	0.0167383	0	0	0	0	15.38	3.912	13.325	0	Ttc25
ENSMUSG00000006800	0	0.360868	0.999871	8.55161	0.358468	399.204	287.758	406.94	230.657	469.934	356.646	350.886	493.258	Sulf2
ENSMUSG00000006818	0	-0.430777	0.999871	9.09935	0.273827	488.038	768.244	463.589	801.573	321.947	397.722	582.96	548.136	Sod2
ENSMUSG00000006906	0	0.292679	0.999871	4.7549	0.807397	0	32.344	10.398	50.712	4.443	15.648	59.962	34.458	Stambp
ENSMUSG00000006920	0	-0.622756	0.999871	5.69212	0.451106	1.097	62.687	87.125	94.88	29.392	56.724	43.306	28.077	Ezh1
ENSMUSG00000006930	0	-2.86813	0.999871	2.02713	0.373643	0	4.001	17.21	0	0	0	2.776	0	Hap1
ENSMUSG00000006931	0	7.47585	0.757579	2.72149	0.0108592	0	0	0	0	32.468	0	10.549	1.914	Leprel4
ENSMUSG00000006932	0	0.305246	0.999871	9.89223	0.319157	927.272	736.9	886.663	878.459	1149.03	1006.04	838.907	1162.63	Ctnnb1
ENSMUSG00000006941	0	0.155735	0.999871	7.15863	0.731381	70.19	76.024	113.298	283.004	133.632	156.481	122.144	175.48	Eif1b
ENSMUSG00000006998	0	0.0558077	0.999871	7.99269	0.894504	182.603	248.746	375.747	193.032	247.783	258.846	240.402	278.216	Psmd2
ENSMUSG00000007029	0	-0.0313965	0.999871	4.34371	0.981547	2.742	29.676	0	45.804	8.202	22.82	26.094	18.505	Vars
ENSMUSG00000007034	0	4.71202	0.999871	2.11992	0.234479	0	0.667	0	0	0	0	26.65	0	Slc44a4
ENSMUSG00000007036	0	0.621657	0.999871	5.68546	0.317894	27.418	23.341	59.159	50.712	30.418	59.332	84.946	67.64	Abhd16a
ENSMUSG00000007038	0	-0.558651	0.999871	7.98419	0.185939	297.21	201.064	313.362	402.422	188.999	230.809	153.235	230.996	Neu1
ENSMUSG00000007041	0	0.0926132	0.999871	9.42467	0.828971	634.45	539.504	546.77	956.98	716.692	1208.82	411.403	440.295	Clic1
ENSMUSG00000007050	0	0.0215587	0.999871	3.92593	0.989463	0	13.004	33.344	9.815	28.709	16.3	0	11.486	Lsm2
ENSMUSG00000007080	0	-0.158091	0.999871	3.69699	0.937978	1.097	20.006	0	29.446	38.62	7.172	0	0	Pole
ENSMUSG00000007097	0	8.39943	0.732329	3.5233	0.0053095	0	0	0	0	0	3.26	82.725	0	Atp1a2
ENSMUSG00000007216	0	-0.285188	0.999871	2.06333	0.929201	0	13.338	0	0	0	3.26	0	7.657	Zfp775
ENSMUSG00000007338	0	1.8629	0.999871	4.32695	0.258313	0	0	32.627	0	32.468	40.424	18.322	26.801	Mrpl49
ENSMUSG00000007411	0	-0.232138	0.999871	4.82835	0.819408	36.74	31.677	50.554	0	12.987	24.124	28.315	34.458	Mark3
ENSMUSG00000007415	0	0.506223	0.999871	6.78945	0.25532	91.576	52.35	169.23	52.348	146.278	101.713	156.566	110.393	Gatad1
ENSMUSG00000007458	0	-0.290374	0.999871	7.78238	0.492579	349.304	179.724	275.715	173.402	214.973	149.309	195.43	225.253	M6pr
ENSMUSG00000007476	0	-0.6897	0.999871	4.81606	0.560664	54.287	59.352	16.134	4.908	0	15.648	44.416	22.972	Lrrc8a
ENSMUSG00000007564	0	-0.0848896	0.999871	6.07014	0.874326	93.221	27.675	92.144	63.799	42.038	75.632	54.41	81.04	Ppp2r1a
ENSMUSG00000007570	0	-1.6637	0.717401	6.30228	0.00398199	118.445	146.38	139.471	71.978	36.911	50.204	7.218	52.325	Fance
ENSMUSG00000007589	0	-0.846267	0.999871	2.80206	0.68007	4.387	3.001	12.549	11.451	4.785	0	0	12.124	Tinf2
ENSMUSG00000007603	0	-1.93956	0.999871	3.9939	0.245823	63.609	11.003	22.588	0	0	3.912	18.322	2.552	Dus3l
ENSMUSG00000007610	0	1.97062	0.999871	2.27989	0.497068	0	0	0	6.543	16.063	7.172	0	1.276	Gtpbp3
ENSMUSG00000007613	0	-0.190797	0.999871	8.59235	0.648411	327.918	328.437	490.479	507.118	414.225	190.385	499.125	337.56	Tgfbr1
ENSMUSG00000007617	0	0.475704	0.999871	4.59466	0.637143	15.902	22.674	21.154	17.994	31.443	44.336	27.76	3.191	Homer1
ENSMUSG00000007646	0	0.232907	0.999871	3.15098	0.895388	17.547	2.668	1.434	8.179	15.38	5.216	13.88	0	Rad51c
ENSMUSG00000007655	0	-0.192211	0.999871	5.98266	0.728272	77.318	43.681	74.576	73.614	94.67	51.508	23.318	60.62	Cav1
ENSMUSG00000007656	0	-0.102971	0.999871	8.12697	0.815018	285.146	310.098	230.54	335.352	130.556	318.178	283.707	325.436	Arpp19
ENSMUSG00000007659	0	-0.711161	0.999871	6.10146	0.160413	128.864	53.35	83.898	75.25	36.911	39.12	74.397	54.239	Bcl2l1
ENSMUSG00000007670	0	0.202581	0.999871	5.81278	0.741347	38.933	97.364	30.476	37.625	81.683	40.424	84.39	31.267	Khsrp
ENSMUSG00000007721	0	1.33433	0.999871	4.06575	0.340239	0	18.673	3.585	13.087	18.797	9.78	38.309	23.61	Ccdc124
ENSMUSG00000007739	0	-0.275661	0.999871	7.67551	0.535358	135.993	338.441	226.237	189.76	186.607	131.705	199.872	215.043	Cct4
ENSMUSG00000007777	0	-0.552079	0.999871	2.99279	0.754321	2.193	10.67	19.72	0	8.544	3.912	6.107	3.829	0610009B22Rik
ENSMUSG00000007812	0	-0.829474	0.999871	4.89387	0.482279	0	46.681	5.737	94.88	36.228	16.3	9.994	19.781	Zfp655
ENSMUSG00000007815	0	0.0879047	0.999871	10.9621	0.748387	1795.32	1663.86	1720.62	2609.2	1909.81	2641.27	2087	1487.43	Rhoa
ENSMUSG00000007817	0	0.173147	0.999871	7.35753	0.70512	152.992	131.708	134.452	199.575	125.088	129.749	311.467	125.069	Zmiz1
ENSMUSG00000007827	0	-0.447259	0.999871	3.57281	0.796701	0	27.009	22.229	0	8.202	12.388	9.994	5.743	Ankrd26
ENSMUSG00000007833	0	0.70737	0.999871	4.8938	0.508134	0	43.014	10.756	32.717	45.797	31.296	36.088	28.715	Aldh16a1
ENSMUSG00000007836	0	0.0252415	0.999871	9.30376	0.946925	641.578	328.437	712.055	849.013	700.971	633.096	542.986	644.49	Hnrnpa0
ENSMUSG00000007837	0	1.00659	0.999871	4.57289	0.398184	0	27.009	11.832	21.266	18.456	48.248	11.104	40.839	Prrg2
ENSMUSG00000007850	0	-0.412309	0.999871	5.7861	0.525015	99.253	28.342	28.324	96.516	19.823	53.464	46.082	63.173	Hnrnph1
ENSMUSG00000007867	0	-0.860759	0.999871	3.72546	0.615369	15.902	23.341	15.776	8.179	0	12.388	0	21.058	Ift43
ENSMUSG00000007872	0	0.311236	0.999871	3.94933	0.841911	20.838	2.001	29.4	0	48.873	6.52	0.555	8.295	Id3
ENSMUSG00000007880	0	0.112399	0.999871	5.5446	0.866879	90.479	43.347	29.4	14.723	45.797	43.684	41.64	57.43	Arid1a
ENSMUSG00000007891	0	0.271327	0.902384	11.9751	0.105141	4500.37	3237.36	3370.25	3636.52	4353.47	4708.77	4187.87	4189.19	Ctsd
ENSMUSG00000007892	0	0.0942653	0.999871	11.5593	0.659003	3909.79	2632.17	2689.03	2578.12	3175.39	3629.71	2747.68	2773.86	Rplp1
ENSMUSG00000007950	0	0.705938	0.999871	3.63514	0.716882	21.934	13.004	0	0	35.544	13.692	0	7.019	Abhd8
ENSMUSG00000007987	0	-0.397287	0.999871	2.16506	0.901257	16.451	0	0	0	5.127	6.52	0	0	Ift22
ENSMUSG00000007989	0	1.6975	0.999871	2.36675	0.648127	0	7.336	0	0	0	0	26.094	0	Fzd3
ENSMUSG00000008035	0	-0.982389	0.999871	4.49833	0.489816	0	59.019	15.417	39.261	22.215	17.604	0	17.229	Mid1ip1
ENSMUSG00000008036	0	0.272716	0.999871	8.0143	0.536691	225.375	254.414	140.547	318.993	398.162	281.014	195.43	243.12	Ap2s1
ENSMUSG00000008090	0	2.6279	0.999871	2.36273	0.368532	0	0	0	4.908	0	3.26	7.218	17.867	Fgfrl1
ENSMUSG00000008136	0	0.358511	0.999871	2.23509	0.910767	0	0	12.907	0	0	3.912	0	12.124	Fhl2
ENSMUSG00000008140	0	-0.243478	0.999871	7.35107	0.618291	185.345	250.413	192.176	78.521	210.872	180.605	86.056	111.669	Emc10
ENSMUSG00000008167	0	0.167252	0.999871	3.71201	0.912902	2.742	15.005	6.812	21.266	18.456	0	10.549	22.334	Fbxw9
ENSMUSG00000008200	0	-0.0675761	0.999871	5.45054	0.921941	61.416	27.675	58.8	29.446	47.848	29.992	74.397	15.953	Fnbp4
ENSMUSG00000008206	0	-0.723731	0.999871	1.63628	0.843961	0	10.003	0	0	0	5.868	0	0	Cers4
ENSMUSG00000008226	0	-0.540978	0.999871	2.47301	0.845997	0	0.667	20.795	0	0	4.564	0	9.572	Scrn3
ENSMUSG00000008301	0	-0.73441	0.999871	5.53229	0.413167	37.288	37.345	131.942	21.266	37.253	54.116	0.555	40.839	Phax
ENSMUSG00000008305	0	-0.160434	0.999871	5.29915	0.866793	9.87	104.7	13.983	31.081	87.835	36.512	18.322	2.552	Tle1
ENSMUSG00000008318	0	-0.631483	0.999871	3.2663	0.768625	0	22.007	9.681	9.815	0	16.952	0	8.934	Relt
ENSMUSG00000008333	0	4.20036e-05	0.999921	7.48607	0.999921	154.637	230.74	171.381	158.679	210.189	198.861	131.027	165.908	Snrpb2
ENSMUSG00000008348	0	0.0135395	0.999871	10.3704	0.968887	1582.01	1597.84	1177.08	950.437	931.665	1898.64	1595.09	826.351	Ubc
ENSMUSG00000008373	0	-0.714754	0.999871	4.55492	0.590896	44.965	55.684	9.681	1.636	0	31.948	7.773	26.162	Prpf31
ENSMUSG00000008384	0	-0.0431084	0.999871	5.02903	0.960403	13.709	31.01	51.271	32.717	13.329	61.288	9.994	36.372	Sertad1
ENSMUSG00000008393	0	-0.124556	0.999871	5.65298	0.843194	35.643	54.017	83.898	32.717	61.86	27.384	31.091	67.64	Carhsp1
ENSMUSG00000008398	0	1.45392	0.990352	5.36498	0.127635	0	12.671	47.327	26.174	90.569	69.764	32.202	40.839	Elk3
ENSMUSG00000008429	0	-0.811261	0.999871	4.35765	0.549029	57.578	39.679	0	3.272	18.114	15.648	9.438	12.762	Herpud2
ENSMUSG00000008435	0	3.11152	0.999871	2.2608	0.36081	0	0	0	3.272	0	3.912	23.874	0	Rdh13
ENSMUSG00000008450	0	-1.05198	0.999871	2.24629	0.748347	0	0	20.078	0	0.342	0	0	8.934	Nutf2
ENSMUSG00000008475	0	-0.14416	0.999871	8.49081	0.733895	361.368	484.153	402.996	265.01	298.707	354.038	213.197	477.306	Arpc5
ENSMUSG00000008496	0	1.65178	0.999871	2.33944	0.613774	0	0	0	8.179	0	11.084	13.88	0	Pou2f2
ENSMUSG00000008540	0	-0.174767	0.999871	7.67712	0.699601	257.18	172.055	209.027	235.564	237.188	87.369	165.45	272.473	Mgst1
ENSMUSG00000008575	0	1.84681	0.999871	4.85874	0.160911	6.032	41.013	0	0	79.291	11.736	63.293	23.61	Nfib
ENSMUSG00000008604	0	0.27626	0.999871	4.05761	0.849652	0	1.334	32.985	22.902	31.443	17.604	11.659	7.657	Ubqln4
ENSMUSG00000008668	0	0.134162	0.999871	8.29518	0.742504	400.301	299.428	302.964	204.483	457.972	262.106	309.246	278.854	Rps18
ENSMUSG00000008682	0	0.310838	0.999871	6.55404	0.556413	42.224	82.359	121.903	86.701	177.72	44.336	49.413	139.108	Rpl10
ENSMUSG00000008683	0	-0.183614	0.999871	7.67765	0.703934	111.865	184.058	182.137	392.607	225.91	219.725	124.92	181.861	Rps15a
ENSMUSG00000008690	0	0.892569	0.999871	5.97871	0.318276	107.478	23.341	0	47.44	69.379	48.248	116.592	88.059	Ncaph2
ENSMUSG00000008730	0	0.251376	0.999871	8.37533	0.513955	346.562	283.757	348.14	242.108	424.479	291.446	339.227	377.123	Hipk1
ENSMUSG00000008734	0	-2.30967	0.999871	1.90165	0.540668	0	0	17.927	0	3.418	0	0	0	Gprc5b
ENSMUSG00000008763	0	0.438921	0.999871	5.99669	0.476583	116.252	40.346	12.19	49.076	68.012	80.848	86.056	52.325	Man1a2
ENSMUSG00000008822	0	2.01384	0.999871	3.2656	0.372733	1.097	0	0	13.087	30.759	7.824	17.211	0	Acyp1
ENSMUSG00000008855	0	1.57321	0.999871	4.77534	0.149959	0	8.669	26.532	17.994	36.911	40.424	29.426	49.134	Hdac5
ENSMUSG00000008859	0	-0.325261	0.999871	7.03583	0.477067	244.567	152.048	68.839	121.054	50.24	137.573	130.472	137.832	Rala
ENSMUSG00000008892	0	2.64912	0.999871	3.39558	0.223922	2.742	0	0	8.179	29.734	0	27.205	9.572	Vdac3
ENSMUSG00000008958	0	0.136388	0.999871	6.27965	0.827848	148.057	70.022	62.027	16.359	32.81	132.357	114.926	37.648	Vps72
ENSMUSG00000008976	0	1.58451	0.999871	4.33283	0.284412	0	23.007	0	14.723	29.05	13.04	34.978	37.648	Gabpa
ENSMUSG00000009013	0	0.352827	0.999871	6.26449	0.657516	0.548	54.351	66.688	145.592	122.012	84.109	42.75	87.421	Dynll1
ENSMUSG00000009030	0	-0.0402596	0.999871	5.08263	0.963208	49.901	44.347	38.005	1.636	28.709	39.12	19.987	40.201	Pdcl
ENSMUSG00000009035	0	0.245472	0.999871	5.97117	0.674442	65.255	23.341	35.854	106.331	91.594	36.512	66.624	71.468	Tmem184b
ENSMUSG00000009073	0	-0.45591	0.999871	5.77801	0.491288	81.705	77.024	28.683	63.799	38.62	90.629	13.88	33.82	Nf2
ENSMUSG00000009076	0	-0.327815	0.999871	4.63336	0.791959	69.093	12.004	5.02	22.902	0	31.296	19.987	31.267	Zmat5
ENSMUSG00000009079	0	-0.288754	0.999871	6.65092	0.552829	86.092	129.374	154.888	68.706	121.67	35.86	62.182	137.832	Ewsr1
ENSMUSG00000009090	0	1.03926	0.757579	6.30592	0.0300617	52.642	66.354	27.966	58.891	89.886	72.372	122.699	132.727	Ap1b1
ENSMUSG00000009097	0	4.02621	0.861732	3.3854	0.0932337	0	0	3.944	0	36.911	0	4.997	29.353	Tbx1
ENSMUSG00000009112	0	-1.53893	0.999871	4.24586	0.304891	21.386	32.344	34.061	19.63	0	14.996	0	20.419	Bcl2l13
ENSMUSG00000009207	0	0.621981	0.999871	4.05248	0.73387	0	0	28.324	21.266	44.088	6.52	0	24.886	Lnp
ENSMUSG00000009210	0	-3.17868	0.999871	1.91935	0.410902	0	19.006	0	0	0	0	0	1.914	2310007L24Rik
ENSMUSG00000009291	0	-0.156223	0.999871	6.96111	0.726854	183.7	159.717	145.208	35.989	92.278	134.313	118.813	118.688	Pttg1ip
ENSMUSG00000009292	0	-2.248	0.999871	3.44065	0.352926	20.838	0	0	47.44	0	9.128	4.442	0	Trpm2
ENSMUSG00000009293	0	-0.366657	0.999871	7.67242	0.411469	374.528	171.054	193.969	189.76	221.809	104.321	218.194	165.908	Ube2g2
ENSMUSG00000009406	0	0.440115	0.999871	5.18892	0.615015	41.675	10.337	68.122	1.636	39.987	33.904	47.747	41.477	Elk1
ENSMUSG00000009418	0	1.58694	0.779206	5.05054	0.0727907	4.387	10.337	36.212	13.087	40.671	84.761	39.419	24.886	Nav1
ENSMUSG00000009470	0	0.619245	0.999871	6.04359	0.323555	30.708	66.688	15.417	93.244	57.417	87.369	38.309	124.431	Tnpo1
ENSMUSG00000009535	0	-0.243426	0.999871	5.44496	0.802672	70.738	75.691	0	39.261	22.215	23.472	53.299	56.154	Rnmt
ENSMUSG00000009545	0	-0.932888	0.999871	1.962	0.805796	15.902	0	0	0	0	0	0	7.657	Kcnq1
ENSMUSG00000009549	0	0.31677	0.999871	7.94388	0.476256	148.057	172.721	308.701	250.287	369.454	155.829	284.262	278.216	Srp14
ENSMUSG00000009555	0	-0.355998	0.999871	5.04021	0.647108	23.031	25.675	61.31	34.353	37.595	21.516	28.315	24.248	Cdk9
ENSMUSG00000009563	0	0.422415	0.999871	5.41305	0.531195	28.515	41.68	52.346	19.63	44.772	33.904	80.504	32.544	Tor2a
ENSMUSG00000009566	0	-0.396809	0.999871	3.95989	0.788918	0	19.339	20.795	26.174	9.911	7.172	1.666	30.629	Fpgs
ENSMUSG00000009569	0	0.320104	0.999871	6.9537	0.397504	131.057	107.367	131.583	70.342	115.518	128.445	187.102	114.222	Mkl2
ENSMUSG00000009575	0	-0.275667	0.999871	6.22277	0.591423	48.804	60.686	61.31	155.407	60.493	76.936	77.728	47.858	Cbx5
ENSMUSG00000009585	0	-0.554728	0.999871	5.06741	0.510595	30.708	31.01	44.1	50.712	50.582	4.564	36.088	15.315	Apobec3
ENSMUSG00000009614	0	0.93369	0.999871	2.737	0.702213	0	0	0	16.359	2.734	3.26	3.331	20.419	Sardh
ENSMUSG00000009621	0	0.167261	0.999871	6.45913	0.720988	46.062	88.361	59.876	135.777	94.67	59.332	106.043	105.288	Vav2
ENSMUSG00000009630	0	-0.48154	0.999871	6.61896	0.284171	132.154	77.024	122.62	127.597	109.366	106.277	39.974	64.449	Ppp2cb
ENSMUSG00000009633	0	-1.60448	0.999871	5.38553	0.143886	54.287	168.72	16.851	3.272	27.683	22.168	0	29.353	G0s2
ENSMUSG00000009640	0	-1.87885	0.999871	2.77647	0.371642	14.257	4.335	13.983	4.908	0	1.956	0	7.657	Dmap1
ENSMUSG00000009647	0	-2.19623	0.999871	3.88919	0.188792	44.965	15.672	31.551	0	0	8.476	8.328	2.552	Mcu
ENSMUSG00000009687	0	-0.0435411	0.999871	8.87982	0.906481	544.519	503.493	479.006	397.515	362.618	505.955	568.525	400.094	Fxyd5
ENSMUSG00000009733	0	-1.52843	0.999871	2.05332	0.597522	0	0	1.076	19.63	2.051	0	4.997	0	Tfcp2
ENSMUSG00000009739	0	-0.951359	0.999871	2.5967	0.688873	0	3.334	22.946	0	7.177	4.564	1.666	0	Pou6f1
ENSMUSG00000009741	0	0.00907807	0.999871	7.01379	0.985181	201.796	189.06	74.934	49.076	129.531	54.116	171.002	161.442	Ubp1
ENSMUSG00000009772	0	-0.336324	0.999871	5.49075	0.700526	109.671	49.349	40.515	0	34.177	54.768	48.858	16.591	Nuak2
ENSMUSG00000009828	0	1.23843	0.999871	4.81706	0.22474	32.901	15.672	16.493	0	27	17.604	68.29	40.839	Ick
ENSMUSG00000009863	0	0.0541955	0.999871	6.77023	0.891195	114.058	129.041	69.915	114.51	141.835	109.537	98.826	87.421	Sdhb
ENSMUSG00000009894	0	1.4022	0.999871	2.93328	0.625114	0	0	14.341	0	21.532	16.3	0	0	Snap47
ENSMUSG00000009905	0	-0.318505	0.999871	5.35504	0.638803	57.029	56.018	26.173	39.261	20.164	35.86	46.082	38.925	Kdsr
ENSMUSG00000009907	0	0.34501	0.999871	7.44207	0.432216	144.766	98.365	217.274	155.407	225.568	179.953	244.288	122.517	Vps4b
ENSMUSG00000009927	0	0.13799	0.999871	10.6364	0.667864	1222.29	1695.2	1216.16	1948.31	1300.09	2476.96	1309.72	1460.63	Rps25
ENSMUSG00000009995	0	0.861651	0.999871	5.80172	0.211317	69.093	17.339	40.873	31.081	78.607	74.98	12.214	111.669	Taz
ENSMUSG00000010021	0	-2.70733	0.999871	2.34683	0.431739	0	0	0.359	31.081	0	0	0	4.467	Kif19a
ENSMUSG00000010025	0	-0.377266	0.999871	6.13866	0.591828	78.415	145.379	79.954	9.815	118.936	48.9	12.214	60.62	Aldh3a2
ENSMUSG00000010044	0	0.502145	0.999871	3.8622	0.797192	46.61	0	0	0	21.873	1.956	37.754	3.191	Zmynd10
ENSMUSG00000010045	0	-0.344925	0.999871	4.10127	0.808862	26.87	37.679	7.529	0	1.367	31.948	4.997	16.591	Tmem115
ENSMUSG00000010047	0	-0.14646	0.999871	4.02017	0.919354	0	10.67	46.61	6.543	7.177	13.692	29.981	7.019	Hyal2
ENSMUSG00000010048	0	-1.48042	0.999871	1.7089	0.632646	0	2.334	10.756	0	0	0	0	4.467	Ifrd2
ENSMUSG00000010051	0	3.92036	0.999871	1.19397	0.249673	0	0.333	0	0	9.57	0	0	0	Hyal1
ENSMUSG00000010054	0	-0.947365	0.999871	5.17287	0.269881	113.51	48.015	18.644	8.179	33.152	15.648	13.88	32.544	Tusc2
ENSMUSG00000010057	0	-1.15416	0.999871	4.34825	0.46049	89.931	14.004	0	6.543	26.316	9.128	0	12.124	Nprl2
ENSMUSG00000010067	0	0.495194	0.999871	6.51761	0.287093	62.513	100.699	51.988	86.701	114.835	160.393	79.949	62.535	Rassf1
ENSMUSG00000010080	0	-1.68767	0.999871	2.88394	0.508598	18.644	3.668	17.21	0	0	0	12.214	0	Epn3
ENSMUSG00000010095	0	-0.540325	0.999871	8.02347	0.274966	398.108	213.734	282.528	350.075	103.556	182.561	425.283	134.003	Slc3a2
ENSMUSG00000010097	0	0.296551	0.999871	5.91581	0.650395	34.547	28.009	83.898	68.706	29.734	43.684	33.867	149.318	Nxf1
ENSMUSG00000010110	0	-0.0356444	0.999871	5.86859	0.952631	54.836	88.028	58.442	31.081	68.696	89.325	23.318	42.115	Stx5a
ENSMUSG00000010142	0	3.04787	0.98675	3.60272	0.126442	0	3.668	5.378	0	17.772	41.728	0	17.867	Tnfrsf13b
ENSMUSG00000010175	0	-0.787803	0.999871	3.95849	0.671141	24.676	0	24.739	26.174	0	16.952	0	24.248	Prox1
ENSMUSG00000010205	0	0.860024	0.999871	2.88332	0.649232	0	4.001	12.19	1.636	5.127	13.04	1.11	12.762	Raver1
ENSMUSG00000010277	0	-0.00163342	0.999921	5.91075	0.997594	99.253	62.353	40.156	37.625	48.873	52.16	79.394	55.515	2610507B11Rik
ENSMUSG00000010290	0	7.95199	0.717401	3.12466	0.00379925	0	0	0	0	22.899	9.78	29.426	0	AI597479
ENSMUSG00000010307	0	-0.637757	0.999871	6.2994	0.188498	153.54	60.352	74.934	96.516	76.557	75.632	51.078	37.648	Tmem86a
ENSMUSG00000010358	0	0.577112	0.999871	4.9165	0.663579	0	44.014	0	49.076	22.215	28.688	16.101	70.192	Ifi35
ENSMUSG00000010362	0	0.165983	0.999871	4.67747	0.893149	60.868	0	3.944	31.081	42.379	12.388	33.312	16.591	Rdm1
ENSMUSG00000010376	0	-0.13941	0.999871	8.67635	0.742499	491.877	317.767	283.245	636.351	412.517	496.827	264.275	356.703	Nedd8
ENSMUSG00000010392	0	-0.435646	0.999871	3.48768	0.792644	10.967	33.677	1.434	0	3.076	9.128	4.442	17.229	Gosr1
ENSMUSG00000010406	0	0.111001	0.999871	6.47582	0.809665	69.641	64.02	63.461	145.592	78.949	123.229	89.387	67.64	Mrpl52
ENSMUSG00000010453	0	-0.124307	0.999871	5.47368	0.854564	32.901	59.019	43.742	45.804	12.987	39.772	61.072	51.049	Kansl3
ENSMUSG00000010492	0	4.38863	0.787116	0.699358	0.0749919	0	0	0	0	1.709	0	0	3.191	Uckl1os
ENSMUSG00000010517	0	-0.118772	0.999871	4.43402	0.908596	24.128	12.671	19.361	31.081	9.57	22.168	10.549	35.096	Faf1
ENSMUSG00000010554	0	1.9082	0.999871	3.81785	0.26585	1.097	0	0.717	21.266	3.076	47.596	13.325	15.953	Mettl16
ENSMUSG00000010607	0	-1.29733	0.999871	4.39114	0.312267	42.772	4.668	32.985	35.989	25.291	7.172	0	13.4	Pigyl
ENSMUSG00000010608	0	0.0886066	0.999871	8.26386	0.836824	179.313	312.099	368.576	332.08	383.808	378.162	290.37	200.366	Rbm25
ENSMUSG00000010609	0	-0.178526	0.999871	8.03645	0.664361	412.365	214.735	247.391	251.923	230.353	201.469	247.619	294.806	Psen2
ENSMUSG00000010651	0	-0.411684	0.999871	8.22798	0.293471	413.462	285.09	365.35	315.722	207.113	242.545	290.37	277.577	Acaa1b
ENSMUSG00000010660	0	-0.97341	0.999871	3.6241	0.58156	31.256	15.338	0	14.723	14.013	8.476	0	7.657	Plcd1
ENSMUSG00000010663	0	-0.412089	0.999871	3.22088	0.862703	25.773	12.671	0	0	22.557	5.868	0	0	Fads1
ENSMUSG00000010721	0	0.0206714	0.999871	4.60871	0.984913	7.129	41.68	4.661	39.261	55.025	18.908	16.101	4.467	Lmbr1
ENSMUSG00000010751	0	-0.906482	0.999871	2.96902	0.692828	0	16.339	0	19.63	9.228	5.868	0	3.829	Tnfrsf22
ENSMUSG00000010755	0	1.17487	0.999871	4.09029	0.433862	0	6.335	24.739	8.179	6.152	38.468	1.11	40.201	Cars
ENSMUSG00000010803	0	5.96399	0.757579	1.55847	0.0518536	0	0	0	0	8.202	0	0	7.019	Gabra1
ENSMUSG00000010911	0	-0.152522	0.999871	3.63236	0.930588	15.354	21.34	0	11.451	21.532	8.476	0	12.762	Apip
ENSMUSG00000010914	0	-0.403632	0.999871	4.83153	0.719325	0	24.008	47.685	53.983	41.354	27.384	17.766	7.657	Pdhx
ENSMUSG00000010936	0	0.472451	0.999871	3.96413	0.77314	0	5.002	43.742	0	2.734	22.82	28.87	12.762	Vac14
ENSMUSG00000011008	0	-0.250392	0.999871	3.09921	0.906583	16.451	6.335	10.398	0	16.747	10.432	0	0	Mcoln2
ENSMUSG00000011096	0	0.623887	0.999871	4.99865	0.43701	19.741	15.672	43.024	19.63	22.557	43.684	48.302	34.458	Akt1s1
ENSMUSG00000011114	0	0.62066	0.978571	6.91985	0.124591	164.507	63.353	78.52	78.521	180.796	148.657	119.368	128.898	Tbrg1
ENSMUSG00000011148	0	0.698563	0.999871	4.36645	0.623728	0	30.343	28.324	0	10.253	16.952	53.854	16.591	Adssl1
ENSMUSG00000011154	0	0.600569	0.999871	1.53765	0.87262	0	0	0	6.543	0	0	9.994	0	1700026D08Rik
ENSMUSG00000011158	0	-2.58692	0.757579	4.59974	0.0313646	27.966	49.682	78.52	3.272	0.684	14.344	4.997	5.743	Brf1
ENSMUSG00000011179	0	1.02373	0.999871	3.64048	0.621254	0	0	0	31.081	27.342	13.04	20.542	1.276	Odc1
ENSMUSG00000011254	0	-5.43445	0.757579	1.1223	0.0612837	4.387	0	0	6.543	0	0	0	0	Thg1l
ENSMUSG00000011256	0	-1.08738	0.999871	3.46429	0.636991	23.031	0	32.627	0	0	19.56	4.997	0	Adam19
ENSMUSG00000011257	0	-0.658507	0.999871	7.21886	0.14054	359.174	88.361	109.354	183.217	84.759	116.709	164.339	90.612	Pabpc4
ENSMUSG00000011267	0	1.09165	0.999871	2.32758	0.697377	0	9.67	0	0	0	1.956	18.322	1.914	Zfp296
ENSMUSG00000011306	0	0.102961	0.999871	5.07632	0.912741	10.419	47.015	50.195	17.994	77.924	19.56	2.776	35.096	Sugp1
ENSMUSG00000011427	0	-1.61694	0.999871	3.29356	0.455976	0	13.004	5.378	35.989	0	8.476	8.883	0	Zfp790
ENSMUSG00000011658	0	2.1661	0.999871	2.36655	0.331334	0	0	4.302	1.636	1.709	3.26	12.77	9.572	Fuz
ENSMUSG00000011752	0	0.653881	0.999871	2.66422	0.747384	2.742	7.669	5.737	0	9.57	5.216	0	10.848	Pgam1
ENSMUSG00000011831	0	-0.636673	0.999871	6.69344	0.197932	52.094	165.052	198.271	83.429	133.974	65.852	71.621	49.773	Evi5
ENSMUSG00000011832	0	-1.12241	0.999871	2.43576	0.765066	0	0	0	26.174	0	0	0	11.486	Evi5l
ENSMUSG00000011837	0	0.825607	0.999871	4.17863	0.607344	23.579	10.67	13.983	1.636	35.886	49.552	0	0	Snapc2
ENSMUSG00000011877	0	-1.29348	0.999871	4.08378	0.471111	0	17.005	25.456	49.076	30.076	7.172	0	0	Git1
ENSMUSG00000011884	0	-0.54303	0.999871	6.75345	0.205358	193.022	84.027	87.483	150.499	57.759	98.453	79.949	106.564	Gltp
ENSMUSG00000011958	0	0.380456	0.999871	7.88969	0.378673	265.405	183.725	203.649	176.673	143.543	311.006	307.581	292.892	Bnip2
ENSMUSG00000011960	0	0.0364127	0.999871	5.92986	0.945592	46.61	61.019	71.349	58.891	53.658	72.372	34.422	78.487	Ccnt1
ENSMUSG00000012017	0	-1.72434	0.999871	2.28084	0.599935	0	0	2.868	22.902	0	0	7.773	0	Scarf2
ENSMUSG00000012076	0	0.129045	0.999871	4.01733	0.931741	33.998	0	22.229	3.272	24.949	1.956	8.328	28.077	Brms1l
ENSMUSG00000012114	0	0.00626892	0.999871	6.67862	0.988943	84.447	123.706	102.9	94.88	39.645	103.017	150.459	110.393	Med15
ENSMUSG00000012117	0	-0.047124	0.999871	5.91723	0.957151	48.804	16.672	82.822	96.516	0.342	59.984	74.397	95.078	Dhdds
ENSMUSG00000012123	0	-0.928437	0.999871	0.933716	0.741907	0	2.001	0	3.272	0	0	0	2.552	Aim1l
ENSMUSG00000012126	0	8.29041	0.580705	3.42501	0.00199518	0	0	0	0	8.544	5.868	64.958	0	Ubxn11
ENSMUSG00000012296	0	-0.63054	0.999871	5.10142	0.424053	45.514	39.346	29.759	49.076	10.595	16.952	51.634	25.524	Tjap1
ENSMUSG00000012350	0	0.987903	0.999871	3.52879	0.63452	28.515	0.667	0	0	23.582	0	27.76	5.743	Ehf
ENSMUSG00000012405	0	-0.976907	0.999871	3.54956	0.544224	3.29	5.002	18.644	31.081	9.228	11.736	7.773	0	Rpl15
ENSMUSG00000012422	0	-0.598002	0.962701	7.01075	0.118925	101.994	175.722	178.552	161.95	98.772	122.577	73.842	106.564	Tmem167
ENSMUSG00000012428	0	-0.536379	0.999871	2.55298	0.862532	0	1.334	21.512	0	0	0	16.101	0	Steap4
ENSMUSG00000012429	0	1.17994	0.999871	4.41004	0.359125	0	21.007	11.832	16.359	16.405	7.172	17.211	70.192	Mplkip
ENSMUSG00000012443	0	-1.64528	0.999871	3.69991	0.40151	0	25.008	20.078	27.81	0	7.172	0	15.315	Kif11
ENSMUSG00000012483	0	3.86736	0.978571	2.11825	0.123988	1.097	0	0.359	0	8.202	5.868	11.104	0	Rpa3
ENSMUSG00000012519	0	0.371817	0.999871	2.7826	0.877166	18.096	0	0	3.272	1.367	8.476	0	15.953	Mlkl
ENSMUSG00000012535	0	-0.0721745	0.999871	7.16214	0.853648	211.666	95.03	172.098	112.875	176.012	161.697	132.693	81.04	Tnpo3
ENSMUSG00000012609	0	4.9937	0.757579	3.3374	0.0320811	0	0	0.717	1.636	17.43	17.604	0	33.82	Ttll5
ENSMUSG00000012640	0	-0.239273	0.999871	4.83438	0.84704	0	51.35	61.668	4.908	63.227	18.256	2.776	16.591	Zfp715
ENSMUSG00000012848	0	0.0452037	0.999871	10.1377	0.884578	1097.26	1266.73	1042.63	1051.86	1076.58	1312.48	795.046	1322.8	Rps5
ENSMUSG00000012889	0	6.39476	0.757579	1.86054	0.0474126	0	0	0	0	12.645	7.824	0	0	Podnl1
ENSMUSG00000013033	0	1.51038	0.999871	3.96854	0.417365	0	17.339	12.19	0	33.835	0	53.854	1.276	Lphn1
ENSMUSG00000013076	0	0.104778	0.999871	4.11769	0.953523	32.353	0	12.907	19.63	0	0	41.64	26.801	Amotl1
ENSMUSG00000013089	0	0.646822	0.999871	3.10131	0.798849	0	0	0	24.538	0	8.476	12.77	15.953	Etv5
ENSMUSG00000013155	0	0.308625	0.999871	3.66794	0.889061	0	0	25.815	16.359	43.063	9.128	0	0	Enkd1
ENSMUSG00000013160	0	0.532247	0.999871	7.39069	0.296092	213.859	66.354	192.535	81.793	103.556	187.125	304.25	190.157	Atp6v0d1
ENSMUSG00000013236	0	-0.45643	0.999871	4.06783	0.710067	41.127	12.004	6.812	14.723	14.354	4.564	8.328	25.524	Ptprs
ENSMUSG00000013275	0	-0.492267	0.999871	4.88003	0.592275	54.836	45.681	30.117	3.272	34.177	14.344	17.766	28.077	Slc41a1
ENSMUSG00000013465	0	-0.526961	0.999871	5.08994	0.504281	19.741	71.023	39.798	24.538	31.101	31.948	16.656	27.439	Nelfb
ENSMUSG00000013495	0	-0.611115	0.999871	3.89777	0.750771	38.933	0	26.89	3.272	0	26.08	0	15.953	Tmem175
ENSMUSG00000013523	0	7.89059	0.732329	3.06214	0.00492179	0	0	0	0	0	11.736	32.202	14.677	Bcas1
ENSMUSG00000013584	0	0.49976	0.999871	2.64822	0.868953	0	16.672	0	0	0	5.868	18.877	0	Aldh1a2
ENSMUSG00000013593	0	0.0575022	0.999871	6.96962	0.903339	142.025	87.694	215.122	47.44	122.354	59.984	141.576	183.137	Ndufs2
ENSMUSG00000013622	0	0.585576	0.999871	6.63944	0.156376	110.22	60.019	74.217	75.25	82.708	136.269	134.914	114.86	Atraid
ENSMUSG00000013629	0	0.290104	0.999871	4.44034	0.787671	38.933	11.67	18.644	6.543	43.747	5.868	27.205	15.315	Cad
ENSMUSG00000013646	0	-0.926924	0.999871	5.00052	0.40659	0	76.358	14.7	70.342	17.089	23.472	37.198	7.657	Sh3bp5l
ENSMUSG00000013662	0	-0.388332	0.999871	5.74882	0.553778	14.257	53.684	54.856	117.782	33.835	41.076	62.182	44.03	Atad1
ENSMUSG00000013663	0	-0.321919	0.999871	6.03124	0.623008	20.838	93.363	143.056	27.81	21.532	69.112	74.952	61.258	Pten
ENSMUSG00000013698	0	-0.438787	0.999871	6.5375	0.464594	149.153	84.694	101.108	93.244	32.81	197.557	24.984	45.944	Pea15a
ENSMUSG00000013707	0	1.49238	0.757579	5.84676	0.0253158	20.289	41.346	42.666	13.087	40.671	168.217	41.085	75.297	Tnfaip8l2
ENSMUSG00000013736	0	-1.97931	0.757579	4.75714	0.051008	118.445	23.674	15.776	13.087	10.595	5.216	12.77	13.4	Trnt1
ENSMUSG00000013787	0	0.353587	0.999871	5.60881	0.687147	0.548	17.672	80.312	70.342	33.152	54.116	46.637	77.211	Ehmt2
ENSMUSG00000013822	0	0.0955207	0.999871	5.35433	0.903438	61.416	71.023	15.417	6.543	44.772	58.028	24.984	35.096	Elof1
ENSMUSG00000013833	0	-0.69478	0.999871	5.1659	0.36541	33.45	34.678	32.627	73.614	9.911	31.948	27.76	35.096	Med16
ENSMUSG00000013846	0	-0.351358	0.999871	6.24246	0.546128	27.418	186.726	61.668	55.619	90.569	43.684	72.731	56.154	St3gal1
ENSMUSG00000013858	0	-0.0769172	0.999871	7.04542	0.858612	138.734	56.018	197.196	153.771	83.734	97.149	182.661	144.213	Tmem259
ENSMUSG00000013878	0	-0.860166	0.999871	3.9884	0.611552	0	26.342	12.907	37.625	25.975	0.652	16.656	0	Rnf170
ENSMUSG00000013973	0	-0.278985	0.999871	5.28131	0.707893	33.45	25.341	44.1	65.435	24.607	11.084	59.962	41.477	Dedd
ENSMUSG00000013974	0	-0.175782	0.999871	9.07551	0.622722	536.842	746.237	504.462	507.118	510.605	490.959	475.251	528.992	Mcemp1
ENSMUSG00000013997	0	0.0552578	0.999871	5.11868	0.950068	52.094	50.349	11.115	19.63	55.709	39.12	3.886	37.01	Nit1
ENSMUSG00000014039	0	0.106756	0.999871	2.56435	0.972401	0	9.003	0	9.815	20.848	0	0	0	Prdm15
ENSMUSG00000014074	0	0.484048	0.999871	5.69243	0.410535	35.643	44.347	47.327	42.532	30.418	64.548	66.624	72.106	Rnf168
ENSMUSG00000014075	0	1.28732	0.999871	4.51753	0.394984	13.709	34.678	0	1.636	70.405	31.948	0	21.058	Tctex1d2
ENSMUSG00000014077	0	-0.446205	0.999871	9.04581	0.302626	934.949	491.156	589.077	454.77	624.072	192.341	599.061	381.589	Chp1
ENSMUSG00000014177	0	-0.358198	0.999871	4.84083	0.769017	0	7.336	10.756	107.967	10.595	23.472	17.766	43.391	Tvp23b
ENSMUSG00000014195	0	-0.130785	0.999871	6.98182	0.780201	77.867	169.387	79.954	197.939	96.721	192.341	61.072	117.412	Dnajc7
ENSMUSG00000014226	0	-0.368573	0.999871	5.60447	0.603397	59.771	32.344	48.761	76.886	29.734	96.497	19.987	15.315	Cacybp
ENSMUSG00000014232	0	0.390988	0.999871	2.97376	0.846683	2.742	9.67	0	11.451	14.013	10.432	6.662	0	Cluap1
ENSMUSG00000014243	0	-0.963632	0.999871	2.27693	0.733663	0	3.668	0	17.994	0	5.216	5.552	0	Zswim7
ENSMUSG00000014245	0	1.6272	0.999871	3.14134	0.5542	0	0	15.059	0	25.291	0	0	21.696	Pigl
ENSMUSG00000014294	0	-0.13851	0.999871	8.58408	0.724025	461.169	426.135	288.264	441.683	282.986	449.883	365.877	340.112	Ndufa2
ENSMUSG00000014301	0	-0.425718	0.999871	4.23094	0.749289	0	26.342	9.681	45.804	10.253	9.78	26.094	14.677	Pam16
ENSMUSG00000014313	0	0.0977549	0.999871	9.4118	0.777324	688.737	545.84	522.748	894.817	744.375	695.688	755.627	597.27	Cox6c
ENSMUSG00000014329	0	5.9559	0.757579	1.53295	0.0279095	0	0	0	0	0	1.956	6.107	7.019	Bicc1
ENSMUSG00000014349	0	0.321692	0.999871	7.58434	0.486757	205.086	171.721	209.744	98.152	238.214	123.229	160.453	321.607	Ube2z
ENSMUSG00000014353	0	0.667233	0.999871	5.54612	0.340063	37.288	22.34	64.537	17.994	19.823	89.977	66.069	45.306	Tmem87b
ENSMUSG00000014355	0	-0.133898	0.999871	4.94857	0.883041	69.641	14.338	8.246	35.989	14.013	52.812	25.539	19.143	Anapc1
ENSMUSG00000014361	0	0.506761	0.999871	8.8561	0.190729	486.393	391.124	257.788	407.33	505.136	681.344	505.232	453.058	Mertk
ENSMUSG00000014402	0	0.158703	0.999871	5.02039	0.85833	25.773	44.681	46.251	1.636	26.316	33.252	48.858	24.248	Tsg101
ENSMUSG00000014418	0	0.872989	0.999871	3.89028	0.631101	0	21.34	16.851	0	0	21.516	23.318	25.524	Hps5
ENSMUSG00000014426	0	1.10773	0.999871	4.60241	0.328494	3.29	1.334	19.72	35.989	15.038	56.724	16.656	35.096	Map3k4
ENSMUSG00000014444	0	-0.0759765	0.999871	7.33784	0.872186	290.081	141.712	81.747	157.043	179.429	121.925	207.09	117.412	Piezo1
ENSMUSG00000014470	0	0.04803	0.999871	7.50108	0.922798	71.835	223.738	139.83	273.189	157.898	131.705	277.6	163.994	Rnf166
ENSMUSG00000014496	0	6.95632	0.757579	2.26681	0.0233697	0	0	0	0	1.025	1.956	0	26.801	Ankrd28
ENSMUSG00000014498	0	-0.21154	0.999871	3.58044	0.916636	0	9.67	8.605	29.446	0	20.212	0	19.143	Ankrd52
ENSMUSG00000014503	0	6.85669	0.757579	2.21166	0.0401369	0	0	0	0	17.772	0	0	10.848	Pkd2l2
ENSMUSG00000014504	0	1.64855	0.760743	5.72392	0.064773	0	42.013	12.19	45.804	62.544	78.892	46.637	120.603	Srp19
ENSMUSG00000014547	0	0.421863	0.999871	2.09849	0.860974	0	2.334	8.605	0	0	1.956	3.886	8.934	Wdfy2
ENSMUSG00000014550	0	-0.533891	0.999871	3.83346	0.758984	15.902	39.679	0	6.543	0	4.564	26.094	12.762	Zfyve20
ENSMUSG00000014551	0	1.54815	0.999871	4.94238	0.14416	0	13.338	22.946	24.538	35.544	53.464	16.101	68.278	Mrps25
ENSMUSG00000014554	0	1.75121	0.757579	6.17637	0.00819319	23.031	29.343	6.095	75.25	161.657	140.833	63.293	67.001	Dguok
ENSMUSG00000014592	0	0.965739	0.999871	3.61732	0.62962	30.16	0	1.434	0	13.329	14.996	31.646	0	Camta1
ENSMUSG00000014599	0	6.26857	0.757579	1.73878	0.0512607	0	0	0	0	0	11.084	0	7.019	Csf1
ENSMUSG00000014601	0	-0.999989	0.999871	5.70553	0.152668	172.184	40.013	44.459	22.902	17.089	40.424	33.867	43.391	Strip1
ENSMUSG00000014602	0	-2.42935	0.999871	3.25579	0.270548	15.354	22.007	0	21.266	0	4.564	0	5.743	Kif1a
ENSMUSG00000014606	0	0.00896372	0.999871	6.92568	0.982219	187.538	114.37	69.198	116.146	141.151	88.021	106.043	145.489	Slc25a11
ENSMUSG00000014633	0	0.146309	0.999871	5.18035	0.851126	23.031	38.679	35.137	37.625	51.607	7.172	36.643	52.963	Cmc2
ENSMUSG00000014668	0	-0.54478	0.999871	5.80642	0.522519	85.544	42.347	56.649	80.157	75.873	54.116	0	45.944	Chfr
ENSMUSG00000014686	0	-0.830312	0.999871	1.65026	0.78705	0	0	10.756	0	2.051	0	0	3.829	Ceacam16
ENSMUSG00000014748	0	-0.0984332	0.999871	8.30352	0.799139	347.11	267.418	411.601	289.548	329.466	249.718	314.243	317.14	Tex261
ENSMUSG00000014763	0	-1.75698	0.999871	2.51052	0.471581	0	9.003	7.529	13.087	0	2.608	0	5.743	Fam120b
ENSMUSG00000014767	0	2.06255	0.999871	3.97611	0.253144	6.032	16.005	0	0	39.987	20.864	34.978	0	Tbp
ENSMUSG00000014769	0	0.113842	0.999871	8.10526	0.784779	234.149	255.081	313.362	258.466	170.885	334.478	315.909	305.016	Psmb1
ENSMUSG00000014771	0	-0.0385167	0.999871	5.18109	0.969571	45.514	0	30.476	70.342	30.418	35.208	37.754	34.458	Pdcd2
ENSMUSG00000014778	0	0.332335	0.999871	6.07548	0.516876	41.675	76.358	52.346	65.435	70.746	101.061	80.504	40.839	Fhod1
ENSMUSG00000014786	0	1.98129	0.999871	2.73431	0.515929	0	0	8.963	0	0	3.912	0	31.267	Slc9a5
ENSMUSG00000014813	0	4.18612	0.999871	2.10498	0.204461	0	0	1.076	0	0	0	10.549	14.677	Stc1
ENSMUSG00000014846	0	0.0710028	0.999871	7.29551	0.869174	265.953	152.382	105.41	93.244	144.569	164.305	113.816	209.3	Tppp3
ENSMUSG00000014850	0	1.55765	0.999871	3.01408	0.475614	0	7.669	6.095	0	12.987	18.256	10.549	0	Msh3
ENSMUSG00000014856	0	-0.664147	0.999871	6.33476	0.31352	143.67	82.359	65.254	104.695	3.759	89.325	78.283	70.83	Tmem208
ENSMUSG00000014859	0	0.0800829	0.999871	3.85208	0.965429	0	4.335	0	49.076	27.342	3.26	0.555	24.248	E2f4
ENSMUSG00000014867	0	-0.197292	0.999871	8.2292	0.614691	380.012	252.08	354.235	305.906	230.695	290.142	317.574	266.73	Surf4
ENSMUSG00000014873	0	-0.0106389	0.999871	3.45009	0.995775	0	8.003	31.551	0	0	16.3	12.77	9.572	Surf2
ENSMUSG00000014905	0	0.304758	0.999871	5.74934	0.729936	0	34.344	55.573	99.788	76.557	37.164	56.075	62.535	Dnajb9
ENSMUSG00000014907	0	-0.314907	0.999871	4.93277	0.755779	65.255	51.35	15.417	0	22.215	35.208	31.091	15.953	Naf1
ENSMUSG00000014956	0	-0.213849	0.999871	5.88008	0.750995	12.612	85.027	70.273	80.157	32.81	19.56	76.618	84.869	Ppp1cb
ENSMUSG00000014959	0	-0.114204	0.999871	7.44306	0.797887	159.572	143.712	148.076	274.825	192.075	92.585	209.866	169.099	Gorasp2
ENSMUSG00000014980	0	-0.878958	0.999871	3.38838	0.710557	0	0	16.134	34.353	0	12.388	14.435	0	Tsen15
ENSMUSG00000015002	0	0.376067	0.999871	6.73447	0.359474	63.609	122.706	67.405	114.51	98.772	125.837	122.699	123.793	Efr3a
ENSMUSG00000015013	0	-0.110317	0.999871	6.04191	0.850212	74.028	69.355	98.239	29.446	91.594	80.848	19.432	54.877	Trappc2l
ENSMUSG00000015016	0	0.0838747	0.999871	2.67724	0.971784	13.709	0	0	8.179	7.861	5.216	0	8.934	Acsf3
ENSMUSG00000015023	0	0.00674607	0.999871	5.14172	0.994967	23.579	72.69	21.512	17.994	0	67.156	25.539	40.839	Ddx19a
ENSMUSG00000015027	0	-0.391467	0.999871	6.49177	0.435808	168.894	67.355	92.503	81.793	77.582	73.024	29.426	123.155	Galns
ENSMUSG00000015087	0	-0.0151099	0.999871	6.15956	0.980941	24.128	120.038	35.137	103.059	100.822	88.673	19.987	66.363	Rabl6
ENSMUSG00000015092	0	-0.288313	0.999871	6.71602	0.493219	108.026	151.381	93.578	106.331	65.62	136.921	99.381	68.278	Edf1
ENSMUSG00000015093	0	2.216	0.999871	2.98002	0.442667	9.87	0	0	0	21.873	0	24.429	0	Clic3
ENSMUSG00000015095	0	2.34739	0.185718	5.90245	0.000198188	4.387	25.008	21.871	26.174	79.632	84.109	101.602	123.793	Fbxw5
ENSMUSG00000015112	0	1.43818	0.999871	4.59628	0.189922	20.838	2.001	24.381	3.272	14.013	37.164	67.179	17.229	Slc25a13
ENSMUSG00000015120	0	1.45724	0.999871	2.82729	0.445207	0	2.001	4.661	6.543	5.127	19.56	1.11	8.934	Ube2i
ENSMUSG00000015126	0	-2.15769	0.757579	4.86331	0.0549528	55.384	38.679	54.139	37.625	0	22.168	14.99	3.191	Tsr3
ENSMUSG00000015133	0	0.399571	0.999871	6.23614	0.505794	12.612	62.687	78.878	103.059	41.696	110.841	117.702	63.811	Lrrk1
ENSMUSG00000015143	0	0.031356	0.999871	9.3239	0.93327	563.711	760.241	785.914	435.14	855.451	564.635	463.037	686.605	Actn1
ENSMUSG00000015149	0	0.22618	0.999871	7.72718	0.58816	261.567	218.069	182.137	122.69	251.543	192.341	216.528	244.396	Sirt2
ENSMUSG00000015165	0	-0.376901	0.999871	6.78114	0.384535	85.544	184.058	113.656	109.603	137.392	54.768	120.478	68.278	Hnrnpl
ENSMUSG00000015176	0	-0.987917	0.757579	6.2096	0.0462031	135.444	82.026	87.842	88.337	78.607	50.204	28.315	37.01	Nolc1
ENSMUSG00000015189	0	-0.914601	0.999871	5.45781	0.275991	20.838	108.034	72.425	21.266	12.645	28.688	6.107	68.916	Casd1
ENSMUSG00000015202	0	0.470119	0.999871	3.67116	0.770778	0	26.342	7.171	4.908	5.127	30.644	2.221	14.677	Cnksr3
ENSMUSG00000015214	0	-1.97121	0.999871	4.69381	0.166865	106.381	15.005	28.683	13.087	0	8.476	0	30.629	Mtmr1
ENSMUSG00000015217	0	-0.750744	0.999871	2.42456	0.780832	0	12.671	8.605	0	0	6.52	6.107	0	Hmgb3
ENSMUSG00000015222	0	0.77422	0.999871	2.34725	0.758373	0	11.337	0	0	6.835	0.652	12.77	0.638	Map2
ENSMUSG00000015243	0	-0.68647	0.89529	6.80156	0.101154	202.892	82.693	153.813	114.51	74.164	56.072	89.387	117.412	Abca1
ENSMUSG00000015247	0	-0.208712	0.999871	5.99466	0.745284	128.316	13.004	63.82	70.342	31.443	73.024	38.864	84.869	Nipsnap3b
ENSMUSG00000015289	0	-0.458653	0.999871	5.86993	0.529864	144.218	34.011	73.859	19.63	13.671	94.541	20.542	59.344	Lage3
ENSMUSG00000015290	0	-0.574563	0.999871	5.52108	0.527725	34.547	66.688	63.461	50.712	27.342	44.336	0	68.916	Ubl4
ENSMUSG00000015291	0	-0.951823	0.999871	4.46463	0.392546	27.966	33.344	3.585	47.44	4.443	11.084	11.659	29.353	Gdi1
ENSMUSG00000015305	0	5.2189	0.760743	1.07786	0.0655321	0	0	0	0	0	6.52	2.221	0	Sash1
ENSMUSG00000015312	0	0.738518	0.999871	4.38236	0.628354	32.901	17.672	0	9.815	0	33.904	56.075	8.934	Gadd45b
ENSMUSG00000015314	0	2.01014	0.847892	4.92988	0.0904826	0	5.668	35.854	4.908	79.974	80.196	15.546	10.848	Slamf6
ENSMUSG00000015335	0	-0.469031	0.999871	3.32009	0.797807	0	0.333	10.039	32.717	9.57	1.304	12.214	7.657	Zdhhc12
ENSMUSG00000015337	0	-0.57372	0.999871	4.68955	0.533305	31.256	39.346	27.249	21.266	17.43	31.948	8.328	20.419	Endog
ENSMUSG00000015340	0	-0.132891	0.999871	11.0256	0.622822	1808.48	2914.59	1705.92	2311.47	1639.81	2385.68	2022.04	1810.32	Cybb
ENSMUSG00000015341	0	1.36582	0.999871	3.661	0.422143	0	21.34	3.585	0	10.937	9.128	23.318	23.61	Golga7
ENSMUSG00000015355	0	0.45767	0.999871	5.76052	0.422582	49.901	36.678	38.005	57.255	95.696	49.552	40.53	58.706	Cd48
ENSMUSG00000015357	0	-2.77283	0.757579	4.27936	0.0613967	64.158	24.674	41.949	0	5.468	5.868	7.218	0	Clpx
ENSMUSG00000015363	0	0.557652	0.999871	5.96736	0.307891	71.835	49.682	59.159	19.63	70.746	93.237	52.189	74.021	Trabd
ENSMUSG00000015377	0	-3.98234	0.982149	3.02994	0.125263	0	10.003	23.663	21.266	0	0	3.331	0	Dennd6b
ENSMUSG00000015396	0	1.42005	0.999871	4.67633	0.213253	0	22.007	6.812	24.538	27.342	33.904	29.981	49.773	Cd83
ENSMUSG00000015452	0	-1.85554	0.838938	4.75478	0.0872545	100.349	16.339	15.059	35.989	10.937	4.564	28.87	1.276	Ager
ENSMUSG00000015461	0	0.773213	0.757579	6.97019	0.0560428	64.706	103.366	102.183	98.152	138.075	218.421	93.274	166.546	Atf6b
ENSMUSG00000015474	0	-0.126625	0.999871	7.31474	0.797829	240.181	177.723	65.254	184.853	171.569	130.401	220.97	82.316	Ppt2
ENSMUSG00000015476	0	0.932033	0.999871	4.90691	0.34297	58.126	11.337	10.398	1.636	51.949	23.472	58.296	19.781	Prrt1
ENSMUSG00000015478	0	0.695072	0.999871	3.21284	0.695555	0	3.334	6.095	16.359	10.595	1.304	7.218	21.696	Rnf5
ENSMUSG00000015488	0	1.39395	0.978571	5.50551	0.123871	0	20.673	43.024	34.353	33.152	86.065	58.851	74.659	Cacfd1
ENSMUSG00000015501	0	-0.322473	0.999871	5.39543	0.63401	49.352	39.346	46.61	49.076	14.013	51.508	46.637	31.905	Hivep2
ENSMUSG00000015522	0	0.459771	0.999871	6.29728	0.365272	62.513	93.696	80.312	24.538	124.746	50.856	107.154	79.126	Arnt
ENSMUSG00000015536	0	-1.44174	0.844097	5.13591	0.0899391	46.062	26.675	62.744	67.07	22.215	26.08	22.763	1.914	Mocs2
ENSMUSG00000015542	0	-2.52279	0.929444	4.37	0.112799	88.286	10.003	15.417	24.538	0	20.864	0	1.276	Nat9
ENSMUSG00000015568	0	0.0555265	0.999871	12.5166	0.762116	5487.96	4965.24	7620.71	5112.07	6896.58	3962.88	5654.16	7264.23	Lpl
ENSMUSG00000015575	0	-0.128261	0.999871	9.17254	0.712088	735.896	601.857	560.394	531.656	563.237	538.555	656.802	432.638	Atp6v0e
ENSMUSG00000015597	0	1.32284	0.999871	4.66483	0.368829	0	1.334	0	55.619	51.607	24.776	31.646	30.629	Zfp318
ENSMUSG00000015605	0	-0.488164	0.999871	6.45241	0.316721	48.255	98.031	90.351	170.13	90.227	41.076	94.384	61.897	Srf
ENSMUSG00000015619	0	7.63707	0.757579	2.84009	0.0184993	0	0	0	0	0	19.56	29.426	0	Gata3
ENSMUSG00000015647	0	0.956796	0.999871	2.48081	0.692988	0	7.336	0	4.908	8.544	3.26	12.77	0	Lama5
ENSMUSG00000015652	0	-1.07133	0.999871	3.2171	0.689771	31.256	14.338	0	0	21.532	0	0	0	Steap1
ENSMUSG00000015653	0	7.10908	0.757579	2.41053	0.0331171	0	0	0	0	10.595	0	24.429	0	Steap2
ENSMUSG00000015656	0	0.635459	0.999871	8.06702	0.159727	150.798	180.057	352.442	158.679	335.618	433.583	259.834	255.244	Hspa8
ENSMUSG00000015659	0	1.91778	0.999871	2.83707	0.513416	0	0	10.039	0	17.089	20.864	0	0	Serac1
ENSMUSG00000015668	0	1.50821	0.999871	3.8168	0.325267	3.839	19.339	0	3.272	24.266	13.04	31.091	9.572	Pdzd11
ENSMUSG00000015671	0	-0.294096	0.999871	8.60875	0.447755	307.08	469.482	499.801	446.591	419.01	267.322	349.221	357.979	Psma2
ENSMUSG00000015672	0	0.183615	0.999871	3.43926	0.910194	5.484	7.669	17.21	6.543	24.949	5.868	0	10.848	Mrpl32
ENSMUSG00000015697	0	-0.408703	0.999871	3.67808	0.788601	4.387	6.335	43.024	0	7.861	13.04	9.438	9.572	Setdb1
ENSMUSG00000015702	0	-0.703222	0.999871	2.65772	0.816873	27.418	0	0	0	5.81	9.78	0	0	Anxa9
ENSMUSG00000015711	0	-1.22519	0.757579	6.09703	0.0156747	139.831	107.367	67.405	67.07	32.468	49.552	34.422	43.391	Prune
ENSMUSG00000015714	0	0.11572	0.999871	6.62785	0.786982	102.543	88.695	87.125	101.424	164.05	100.409	63.293	76.573	Cers2
ENSMUSG00000015733	0	-0.0200257	0.999871	8.64051	0.95987	451.298	386.122	507.689	273.189	451.478	318.83	304.25	494.535	Capza2
ENSMUSG00000015745	0	0.438258	0.999871	4.82444	0.74929	78.415	0	0	17.994	24.949	29.34	51.634	19.781	Plekho1
ENSMUSG00000015747	0	-1.53297	0.999871	4.77401	0.281923	34.547	0	19.361	106.331	0	11.084	12.214	29.991	Vps45
ENSMUSG00000015748	0	0.293463	0.999871	4.41872	0.845576	0	0	67.047	6.543	35.544	16.952	23.318	14.038	Prpf3
ENSMUSG00000015749	0	-0.546754	0.999871	6.94471	0.156627	127.219	118.037	179.627	160.315	109.708	123.881	62.182	95.716	Anp32e
ENSMUSG00000015750	0	-0.0947189	0.999871	4.04186	0.944099	31.805	15.005	0.359	17.994	3.418	23.472	23.318	8.934	Aph1a
ENSMUSG00000015755	0	-0.0332707	0.999871	6.36155	0.952723	49.901	172.721	38.005	65.435	79.974	130.401	56.075	49.773	Tab2
ENSMUSG00000015757	0	0.188592	0.999871	5.86212	0.735131	41.675	72.69	57.007	42.532	87.493	65.852	58.296	31.267	Ppil4
ENSMUSG00000015759	0	-0.206483	0.999871	3.0009	0.903828	13.709	4.668	1.076	11.451	14.013	8.476	2.776	0.638	Cnih1
ENSMUSG00000015766	0	0.348573	0.999871	5.0884	0.748661	0	91.029	13.983	8.179	33.835	29.992	39.974	43.391	Eps8
ENSMUSG00000015776	0	0.0815979	0.999871	4.96885	0.937939	14.257	73.357	28.324	0	52.974	14.344	11.659	45.306	Med22
ENSMUSG00000015790	0	0.810193	0.999871	5.17709	0.424152	27.418	0	34.42	42.532	23.582	28.036	76.062	51.049	Surf1
ENSMUSG00000015804	0	-0.171725	0.999871	6.03547	0.828139	10.967	92.696	116.525	52.348	32.468	114.101	4.442	84.23	Med28
ENSMUSG00000015806	0	-0.0650103	0.999871	7.91549	0.874165	256.631	281.756	254.92	196.304	182.505	202.121	328.123	223.976	Qdpr
ENSMUSG00000015829	0	0.12109	0.999871	3.0516	0.960961	0	21.007	6.095	0	0	14.996	0	14.038	Tnr
ENSMUSG00000015837	0	0.0713969	0.999871	8.98481	0.840563	501.747	565.846	400.128	516.933	505.82	507.911	545.762	497.087	Sqstm1
ENSMUSG00000015839	0	0.263858	0.999871	7.37562	0.605271	126.122	233.407	167.078	73.614	296.656	192.341	84.39	142.298	Nfe2l2
ENSMUSG00000015846	0	-0.0750477	0.999871	7.42167	0.86535	184.796	130.041	262.449	129.233	151.404	223.637	160.453	121.241	Rxra
ENSMUSG00000015850	0	-0.227143	0.999871	3.83602	0.879056	20.289	5.002	32.627	0	6.494	12.388	28.315	1.914	Adamtsl4
ENSMUSG00000015869	0	0.736666	0.999871	4.72131	0.485636	11.516	0.667	40.515	24.538	21.19	33.904	46.082	24.886	Prpsap1
ENSMUSG00000015880	0	1.43576	0.999871	2.92882	0.595515	0	0	0	14.723	22.899	14.996	0	0.638	Ncapg
ENSMUSG00000015882	0	0.277982	0.999871	4.6898	0.820248	1.645	36.345	26.532	24.538	35.544	23.472	0	47.858	Lcorl
ENSMUSG00000015889	0	-0.229572	0.999871	6.42649	0.611712	104.736	42.013	117.959	107.967	79.291	65.852	86.611	79.126	Lta4h
ENSMUSG00000015932	0	0.716594	0.978571	7.80513	0.124328	104.736	164.052	124.054	284.64	209.847	368.382	254.837	255.882	Dstn
ENSMUSG00000015937	0	-0.309884	0.999871	6.63098	0.456865	169.991	81.026	87.125	103.059	106.291	78.24	73.286	89.973	H2afy
ENSMUSG00000015942	0	0.121556	0.999871	3.83237	0.924752	12.612	6.335	19.361	13.087	5.468	9.78	29.981	10.21	Gtf2ird2
ENSMUSG00000015943	0	0.618304	0.999871	4.28444	0.667332	0	19.006	0.359	39.261	34.519	13.04	9.438	31.905	Bola1
ENSMUSG00000015944	0	1.55316	0.999871	3.1904	0.518071	0	15.672	0	0	19.823	15.648	0	12.124	Gatsl2
ENSMUSG00000015947	0	1.30342	0.999871	3.34483	0.511313	0	6.335	11.115	3.272	36.228	14.996	0	0.638	Fcgr1
ENSMUSG00000015950	0	0.256668	0.999871	7.72786	0.529426	149.702	196.062	183.93	243.744	196.176	233.417	252.616	227.805	Ncf1
ENSMUSG00000015961	0	-0.568807	0.999871	5.85442	0.351603	102.543	71.689	54.498	45.804	16.405	44.988	87.166	34.458	Adss
ENSMUSG00000015968	0	6.04183	0.757579	1.595	0.0538276	0	0	0	0	0	4.564	11.659	0	Cacna1d
ENSMUSG00000015971	0	0.174958	0.999871	4.78077	0.884573	11.516	33.01	51.271	3.272	0	26.732	44.971	39.563	Actr8
ENSMUSG00000015981	0	-1.45743	0.999871	2.21815	0.646731	0	6.669	14.341	0	0	7.172	0	0	Stk32c
ENSMUSG00000015994	0	0.283469	0.999871	6.33371	0.638792	15.902	36.345	103.617	134.141	122.354	69.764	113.261	44.03	Fnta
ENSMUSG00000016018	0	0.254765	0.999871	5.78087	0.725872	21.386	26.675	20.795	130.869	73.822	91.281	22.763	41.477	Skiv2l2
ENSMUSG00000016024	0	-2.37524	0.999871	3.77501	0.183938	0	35.345	10.756	39.261	1.025	8.476	6.662	0	Lbp
ENSMUSG00000016087	0	1.0324	0.757579	6.10972	0.0561085	67.996	48.015	29.759	34.353	46.139	108.233	68.29	136.555	Fli1
ENSMUSG00000016128	0	5.66044	0.757579	1.33949	0.0581192	0	0	0	0	2.051	9.78	0	0	Stard13
ENSMUSG00000016181	0	-0.365388	0.999871	4.06455	0.820749	0.548	9.336	33.703	27.81	0	37.816	14.99	0.638	Diexf
ENSMUSG00000016194	0	7.22775	0.757579	2.51152	0.0140658	0	0	0	0	22.557	3.912	11.104	0	Hsd11b1
ENSMUSG00000016206	0	-1.29704	0.999871	3.25434	0.487085	16.999	0.667	26.89	4.908	0.342	9.128	9.994	0	H2-M3
ENSMUSG00000016239	0	2.24276	0.999871	2.61918	0.468132	0	6.669	0	0	0	9.78	24.429	0	Lonrf3
ENSMUSG00000016252	0	-0.58362	0.999871	8.4749	0.151837	475.974	511.495	277.508	448.227	215.999	293.402	262.61	349.684	Atp5e
ENSMUSG00000016253	0	-0.16323	0.999871	5.89913	0.80123	97.608	63.353	31.193	58.891	63.227	84.109	9.994	59.344	Nelfcd
ENSMUSG00000016256	0	-0.0678964	0.999871	9.27414	0.860977	496.263	696.221	749.702	600.362	565.971	756.325	340.893	710.215	Ctsz
ENSMUSG00000016257	0	-0.174672	0.999871	5.5035	0.790731	53.739	56.685	28.324	50.712	30.418	73.024	27.205	32.544	Slmo2
ENSMUSG00000016283	0	-1.12728	0.999871	3.37256	0.594918	18.644	9.67	0	24.538	0	15.648	0	7.019	H2-M2
ENSMUSG00000016308	0	0.633622	0.999871	5.40861	0.355618	19.741	32.677	42.307	35.989	97.404	31.296	35.533	37.648	Ube2a
ENSMUSG00000016319	0	0.0991862	0.999871	6.64496	0.822072	133.251	51.683	91.427	112.875	118.936	63.244	85.501	139.108	Slc25a5
ENSMUSG00000016344	0	-1.17156	0.999871	1.89672	0.679792	0	14.338	0	0	0	1.304	0.555	4.467	Ppdpf
ENSMUSG00000016356	0	0.991	0.999871	1.99072	0.791263	0	7.336	0	0	15.721	0	0	0	Col20a1
ENSMUSG00000016382	0	-1.92091	0.999871	4.21263	0.198797	77.318	0	16.493	21.266	11.962	0.652	4.442	12.124	Pls3
ENSMUSG00000016409	0	-0.323513	0.999871	4.36109	0.802153	32.901	22.674	0	32.717	5.468	18.908	26.65	17.867	Nkap
ENSMUSG00000016427	0	0.450551	0.999871	8.0437	0.328811	142.573	208.066	236.635	305.906	314.087	134.965	385.309	379.037	Ndufa1
ENSMUSG00000016458	0	1.13436	0.999871	0.6298	0.71201	0	0	0	1.636	0	0	0	3.191	Wt1
ENSMUSG00000016477	0	-0.943073	0.999871	3.93776	0.521182	0	27.342	15.417	32.717	13.671	3.26	18.322	4.467	E2f3
ENSMUSG00000016481	0	-0.518167	0.999871	6.04154	0.415724	47.707	70.689	174.966	13.087	45.114	59.984	44.416	61.897	Cr1l
ENSMUSG00000016487	0	-0.712941	0.999871	5.32237	0.32841	52.094	38.345	66.329	39.261	58.101	20.864	9.994	28.715	Ppfibp1
ENSMUSG00000016495	0	0.0488286	0.999871	6.73054	0.921241	51.546	147.713	92.861	121.054	102.531	99.105	42.195	176.756	Plgrkt
ENSMUSG00000016496	0	0.492609	0.999871	7.09375	0.178053	103.64	117.037	116.525	116.146	119.278	118.665	172.112	218.871	Cd274
ENSMUSG00000016498	0	0.771882	0.999871	4.26163	0.619321	0	5.668	0	49.076	16.405	29.992	30.536	14.038	Pdcd1lg2
ENSMUSG00000016503	0	0.0971255	0.999871	5.58621	0.870243	44.965	50.683	50.912	35.989	34.177	54.768	56.075	47.858	Gtf3a
ENSMUSG00000016510	0	0.972229	0.999871	4.07887	0.5326	0.548	22.674	13.983	4.908	0	30.644	48.858	4.467	Mtif3
ENSMUSG00000016520	0	0.824224	0.999871	5.35701	0.231904	19.193	49.349	27.966	17.994	70.405	49.552	41.64	42.115	Lnx2
ENSMUSG00000016528	0	-0.327549	0.999871	8.86589	0.385642	583.452	473.817	391.523	642.894	454.896	378.162	503.566	308.845	Mapkapk2
ENSMUSG00000016534	0	-0.244512	0.999871	8.92439	0.489487	507.779	526.5	554.299	530.02	461.048	361.21	469.144	474.115	Lamp2
ENSMUSG00000016541	0	-0.13809	0.999871	8.18516	0.742757	327.918	391.457	287.188	215.934	314.77	292.75	176.554	308.207	Atxn10
ENSMUSG00000016552	0	-0.496888	0.999871	4.13029	0.757536	48.255	0.667	30.476	0	19.139	0	28.87	7.657	Foxred2
ENSMUSG00000016554	0	0.11589	0.999871	7.22398	0.782588	125.574	122.039	119.752	207.755	62.202	174.085	224.856	149.318	Eif3d
ENSMUSG00000016559	0	-0.303823	0.999871	9.20161	0.405732	787.99	574.182	639.989	623.264	558.452	315.57	559.086	663.634	H3f3b
ENSMUSG00000016619	0	1.44208	0.97142	5.48339	0.122085	0	23.007	54.139	16.359	117.911	43.684	39.974	54.239	Nup50
ENSMUSG00000016637	0	-2.36191	0.760743	4.12932	0.0657321	31.256	18.006	33.703	29.446	6.835	1.956	12.214	0.638	Ift27
ENSMUSG00000016664	0	-0.430218	0.999871	5.06698	0.662629	0.548	38.345	35.495	75.25	13.671	22.82	47.747	26.162	Pacsin2
ENSMUSG00000016757	0	-0.885841	0.999871	4.39502	0.55215	16.999	0	38.364	50.712	9.911	29.34	0	15.315	Ttll12
ENSMUSG00000016831	0	-0.559436	0.999871	5.85507	0.443504	52.642	139.378	35.137	42.532	60.493	64.548	4.442	51.049	Tox4
ENSMUSG00000016833	0	-0.431901	0.999871	5.57769	0.517553	35.095	33.01	68.839	80.157	26.316	18.908	76.062	38.287	Mrps18c
ENSMUSG00000016921	0	-0.189222	0.999871	7.24811	0.60769	111.865	174.389	167.437	193.032	139.1	86.065	178.774	158.889	Srsf6
ENSMUSG00000016933	0	-0.419422	0.999871	4.82373	0.704621	38.933	20.34	28.324	39.261	8.886	44.336	0	37.01	Plcg1
ENSMUSG00000016940	0	-0.577492	0.999871	5.6027	0.452062	27.418	43.347	8.963	150.499	34.519	43.684	47.192	25.524	Kctd2
ENSMUSG00000016946	0	0.89171	0.999871	4.64125	0.375634	33.998	5.002	21.154	8.179	44.088	10.432	48.302	22.972	Kctd5
ENSMUSG00000016984	0	1.08876	0.999871	3.41266	0.644949	0	22.674	1.076	0	0	27.384	0	22.972	Etaa1
ENSMUSG00000016995	0	-0.390908	0.999871	3.4834	0.864322	0	0	46.251	0	4.785	0	21.098	9.572	Matn4
ENSMUSG00000017002	0	-0.0645279	0.999871	9.5034	0.85477	533.003	912.623	912.836	615.085	858.527	650.7	625.71	681.501	Slpi
ENSMUSG00000017007	0	-3.91747	0.999871	2.7961	0.278411	46.61	0	0	0	0	2.608	0	0	Rbpjl
ENSMUSG00000017009	0	2.88076	0.757579	4.68071	0.0197639	4.387	12.337	0	6.543	32.468	9.128	94.939	38.925	Sdc4
ENSMUSG00000017057	0	0.206927	0.999871	5.79455	0.750989	91.027	64.687	31.91	16.359	32.126	48.9	44.416	105.288	Il13ra1
ENSMUSG00000017119	0	0.488592	0.999871	5.49012	0.440005	31.805	56.018	31.91	26.174	45.797	41.076	52.189	65.087	Nbr1
ENSMUSG00000017132	0	-0.188443	0.999871	5.81821	0.747365	35.643	54.351	73.859	73.614	27	38.468	85.501	55.515	Cyth1
ENSMUSG00000017144	0	1.76981	0.757579	5.5419	0.0517574	0	27.675	36.212	17.994	133.632	63.896	46.637	37.648	Rnd3
ENSMUSG00000017146	0	-0.490073	0.999871	2.68879	0.887542	0	0	25.456	0	0	16.952	0	0	Brca1
ENSMUSG00000017176	0	-0.711636	0.999871	3.10322	0.759666	31.256	0	0	8.179	0.684	16.3	0	5.105	Nt5c3b
ENSMUSG00000017188	0	0.6019	0.999871	6.02989	0.256403	58.674	41.013	37.288	70.342	72.114	112.797	42.195	76.573	Coa3
ENSMUSG00000017210	0	0.266007	0.999871	4.3866	0.837502	25.224	0	29.042	19.63	17.43	43.032	4.997	19.143	Med24
ENSMUSG00000017221	0	-0.619537	0.987874	8.28005	0.127117	439.234	335.106	283.962	458.042	298.707	275.798	202.648	190.795	Psmd3
ENSMUSG00000017264	0	0.0937499	0.999871	5.47725	0.93974	0	0	24.739	145.592	33.152	50.204	44.416	49.773	Exosc10
ENSMUSG00000017286	0	0.375339	0.999871	4.59465	0.704454	4.935	15.338	25.098	35.989	24.607	32.6	15.546	29.991	Glod4
ENSMUSG00000017288	0	0.322488	0.999871	5.2411	0.737648	50.997	7.002	74.934	0	37.595	63.244	24.429	35.734	Vps53
ENSMUSG00000017291	0	0.0594254	0.999871	8.34082	0.893638	229.213	369.784	480.799	191.396	436.44	365.774	278.71	230.357	Taok1
ENSMUSG00000017299	0	-0.856517	0.999871	4.60287	0.405417	55.932	9.003	19.002	39.261	22.899	21.516	18.322	3.191	Dnttip1
ENSMUSG00000017307	0	-0.511508	0.999871	5.40259	0.492485	40.03	59.352	70.632	24.538	38.278	54.768	6.662	33.82	Acot8
ENSMUSG00000017309	0	3.29587	0.999871	1.01317	0.325207	0.548	0	0	0	0	0	7.773	0	Cd300lg
ENSMUSG00000017376	0	0.012529	0.999871	5.65883	0.985888	36.192	106.367	33.344	19.63	84.075	38.468	16.656	58.706	Nlk
ENSMUSG00000017386	0	0.294777	0.999871	2.46103	0.92526	0	0	16.134	0	0	14.996	0	3.829	Traf4
ENSMUSG00000017390	0	0.886388	0.999871	6.11929	0.144963	42.224	66.021	73.5	9.815	123.037	95.193	106.598	31.905	Aldoc
ENSMUSG00000017400	0	1.045	0.999871	2.39519	0.65898	0	6.002	4.661	0	0	5.868	10.549	6.381	Stac2
ENSMUSG00000017404	0	0.650324	0.999871	4.78675	0.543711	0.548	25.675	11.115	45.804	65.278	23.472	14.435	26.162	Rpl19
ENSMUSG00000017405	0	2.4698	0.999871	3.12122	0.337772	0	0	0	9.815	20.506	25.428	0	5.105	Nek8
ENSMUSG00000017412	0	5.91763	0.757579	1.51707	0.0592915	0	0	0	0	0	0	13.88	1.276	Cacnb4
ENSMUSG00000017417	0	0.817964	0.999871	2.66039	0.76034	0	14.671	0	0	0	8.476	16.656	1.914	Plxdc1
ENSMUSG00000017418	0	0.956984	0.999871	4.15448	0.45304	0.548	15.005	4.302	26.174	30.418	12.388	26.094	19.781	Arl5b
ENSMUSG00000017421	0	0.21767	0.999871	7.6369	0.638661	168.894	128.374	148.076	294.455	124.746	223.637	197.651	291.616	Zfp207
ENSMUSG00000017428	0	-0.982419	0.999871	5.7509	0.242618	6.032	115.37	49.478	107.967	11.962	87.369	12.214	25.524	Psmd11
ENSMUSG00000017466	0	-0.228585	0.999871	7.36745	0.643806	173.829	248.412	90.351	197.939	85.784	232.765	110.485	162.718	Timp2
ENSMUSG00000017478	0	0.21519	0.999871	6.31094	0.666615	27.966	115.703	71.707	73.614	90.569	88.673	87.166	68.278	Zc3h18
ENSMUSG00000017485	0	0.162562	0.999871	7.66377	0.705883	134.896	171.721	252.052	207.755	299.049	176.693	162.674	209.3	Top2b
ENSMUSG00000017499	0	-0.822114	0.999871	3.41233	0.756219	26.87	0	0	24.538	0	0	0	27.439	Cdc6
ENSMUSG00000017548	0	-0.739712	0.999871	5.31666	0.358116	32.353	26.675	76.727	60.527	4.101	20.212	49.968	41.477	Suz12
ENSMUSG00000017550	0	0.199326	0.999871	1.80967	0.942491	0.548	8.336	0	0	0	3.912	0	6.381	Atad5
ENSMUSG00000017561	0	0.688503	0.999871	6.42748	0.357442	1.097	151.715	53.064	50.712	111.417	106.929	126.03	74.021	Crlf3
ENSMUSG00000017607	0	-2.08259	0.999871	4.15734	0.29717	0	63.687	43.383	0	0	11.736	0	12.762	Tns4
ENSMUSG00000017615	0	0.786439	0.999871	6.21322	0.162711	12.612	63.02	81.747	57.255	130.898	71.068	104.378	64.449	Tnfaip1
ENSMUSG00000017631	0	-0.0620132	0.999871	7.35253	0.88219	162.862	148.047	196.479	161.95	194.809	121.925	120.478	193.985	Abr
ENSMUSG00000017639	0	1.33736	0.999871	2.84969	0.532718	0	7.002	0.359	6.543	20.848	4.564	10.549	0	Rab11fip4
ENSMUSG00000017652	0	1.39384	0.999871	2.57832	0.66031	0	0	10.756	0	0	0.652	28.87	0	Cd40
ENSMUSG00000017664	0	0.334355	0.999871	5.95547	0.569858	70.738	73.023	18.285	55.619	67.329	32.6	108.264	65.087	Slc35c2
ENSMUSG00000017670	0	0.0888256	0.999871	6.38245	0.861921	98.704	85.027	72.783	65.435	77.24	128.445	26.094	100.821	Elmo2
ENSMUSG00000017677	0	-0.884178	0.999871	5.59677	0.298628	87.737	18.339	129.432	14.723	36.569	35.86	2.776	55.515	Wsb1
ENSMUSG00000017679	0	-0.724589	0.999871	2.7666	0.737964	0	2.334	17.21	9.815	0	10.432	6.107	0.638	Ttpal
ENSMUSG00000017686	0	-0.496827	0.999871	6.15761	0.375967	73.48	112.036	47.327	98.152	65.962	59.984	91.608	15.953	Rhot1
ENSMUSG00000017707	0	0.0150707	0.999871	9.42042	0.965676	915.757	688.885	607.721	539.835	858.868	605.06	770.062	511.125	Serinc3
ENSMUSG00000017713	0	1.19824	0.999871	2.53268	0.658194	0	11.003	0	0	1.709	14.996	9.438	0	Tha1
ENSMUSG00000017715	0	1.24111	0.999871	4.42059	0.286501	13.709	3.334	22.229	9.815	3.759	64.548	13.325	29.353	Pgs1
ENSMUSG00000017716	0	-0.547079	0.999871	5.82177	0.369524	24.128	109.368	44.459	85.065	52.974	43.032	32.202	50.411	Birc5
ENSMUSG00000017718	0	1.32638	0.999871	2.07003	0.727861	0	0	7.171	0	0	0	0	17.867	Afmid
ENSMUSG00000017721	0	0.415201	0.999871	7.48161	0.377589	88.286	106.7	167.078	251.923	171.91	274.494	185.992	167.185	Pigt
ENSMUSG00000017723	0	0.0266068	0.999871	8.4848	0.964448	528.617	520.498	291.132	88.337	399.529	81.5	627.931	347.769	Wfdc2
ENSMUSG00000017734	0	1.90855	0.999871	2.39517	0.548534	0	6.669	0	0	0	4.564	22.763	0	Dbndd2
ENSMUSG00000017737	0	-1.33742	0.999871	3.74825	0.487996	22.483	48.015	0	0	13.329	9.128	0	5.105	Mmp9
ENSMUSG00000017754	0	1.17338	0.757579	6.5564	0.020739	115.155	27.675	66.688	22.902	153.113	129.097	113.261	118.05	Pltp
ENSMUSG00000017756	0	-0.130593	0.999871	7.16767	0.735491	253.889	96.697	138.754	117.782	149.354	93.237	162.118	139.746	Slc12a7
ENSMUSG00000017760	0	-0.0556804	0.999871	9.49499	0.868677	681.06	837.932	682.297	752.497	718.401	845.649	573.522	654.7	Ctsa
ENSMUSG00000017764	0	3.89728	0.999871	2.86212	0.146267	0	2.668	0	0	8.886	2.608	36.643	0	Zswim1
ENSMUSG00000017765	0	-0.397734	0.999871	4.68805	0.688309	66.351	13.004	10.039	26.174	7.861	26.08	16.101	33.82	Slc12a4
ENSMUSG00000017774	0	-0.215418	0.999871	6.33165	0.629168	83.899	82.693	110.43	67.07	71.43	48.248	85.501	88.697	Myo1c
ENSMUSG00000017776	0	-0.346173	0.999871	5.52275	0.601222	25.224	33.677	77.086	67.07	54.341	48.248	27.205	26.801	Crk
ENSMUSG00000017778	0	0.163412	0.999871	6.65343	0.688275	92.672	113.369	80.671	91.608	138.075	89.977	123.81	68.916	Cox7c
ENSMUSG00000017781	0	-0.0586019	0.999871	8.75602	0.892065	664.061	572.515	326.986	214.298	441.909	414.023	503.566	324.159	Pitpna
ENSMUSG00000017801	0	0.0425731	0.999871	5.15556	0.964616	59.771	0.667	12.907	67.07	41.354	28.036	31.091	38.925	Mlx
ENSMUSG00000017802	0	1.64798	0.999871	4.22659	0.186014	20.838	1	2.151	11.451	29.05	38.468	17.766	20.419	Fam134c
ENSMUSG00000017830	0	-1.17598	0.999871	3.04854	0.646737	0	0	9.322	32.717	0	4.564	13.88	0	Dhx58
ENSMUSG00000017831	0	5.1273	0.757579	1.02847	0.0417657	0	0	0	0	0.342	5.868	0	1.914	Rab5a
ENSMUSG00000017837	0	-0.371159	0.999871	6.36456	0.409604	87.737	63.353	107.203	112.875	54	92.585	59.962	72.744	Nkiras2
ENSMUSG00000017843	0	0.172238	0.999871	6.88937	0.743907	269.244	68.688	84.615	29.446	89.202	153.873	129.362	120.603	Ppp2r5c
ENSMUSG00000017858	0	-0.914102	0.999871	5.03873	0.324901	41.127	18.339	26.532	83.429	26.316	35.86	1.666	22.334	Ift52
ENSMUSG00000017861	0	5.66238	0.838864	2.3792	0.0871091	0	0	0.359	0	12.645	19.56	0	0	Mybl2
ENSMUSG00000017897	0	0.509678	0.999871	3.39152	0.772653	9.322	10.67	11.115	0	12.304	0	13.88	18.505	Eya2
ENSMUSG00000017929	0	-0.611947	0.999871	6.54381	0.2647	21.386	121.372	190.383	112.875	63.911	76.284	54.965	93.164	B4galt5
ENSMUSG00000017969	0	-7.57847	0.757579	2.81076	0.0165295	0	21.34	25.456	0	0	0	0	0	Ptgis
ENSMUSG00000017978	0	-2.25117	0.999871	1.27821	0.543543	0	0	0	11.451	0	0	2.221	0	Cadps2
ENSMUSG00000017999	0	-0.501873	0.999871	6.12621	0.37666	140.928	29.676	103.259	55.619	69.721	26.08	81.614	51.687	Ddx27
ENSMUSG00000018001	0	0.0120621	0.999871	7.50686	0.980286	92.124	174.389	207.952	248.651	132.949	168.217	315.909	108.479	Cyth3
ENSMUSG00000018008	0	0.0222288	0.999871	7.22588	0.953876	99.801	122.372	234.125	137.413	185.581	163.653	109.374	135.279	Cyth4
ENSMUSG00000018012	0	-0.638215	0.999871	4.85705	0.601438	81.705	12.671	0	45.804	18.797	2.608	17.766	47.858	Rac3
ENSMUSG00000018040	0	-1.11376	0.999871	4.12619	0.442679	4.387	13.671	48.044	24.538	9.911	28.688	1.666	0	Rrp7a
ENSMUSG00000018042	0	0.000196659	0.999921	9.58837	0.999587	696.414	970.974	930.763	492.395	795.983	459.011	1142.6	685.967	Cyb5r3
ENSMUSG00000018068	0	0.798502	0.999871	3.83675	0.640022	1.097	21.007	0	16.359	0.342	3.912	48.858	15.315	Ints2
ENSMUSG00000018076	0	-0.0812814	0.999871	6.12446	0.898799	50.449	53.017	15.776	166.858	68.012	101.061	56.075	37.01	Med13l
ENSMUSG00000018102	0	0.140217	0.999871	5.60801	0.84088	60.868	28.009	81.747	13.087	64.936	55.42	17.766	59.982	Hist1h2bc
ENSMUSG00000018143	0	1.85558	0.999871	3.85424	0.382694	24.128	0	0	0	0	37.164	21.653	23.61	Mafk
ENSMUSG00000018160	0	-0.155497	0.999871	6.41754	0.754535	118.994	119.038	53.422	67.07	107.658	50.856	42.195	116.774	Med1
ENSMUSG00000018166	0	0.640408	0.999871	3.31959	0.769103	0	19.339	0	8.179	0	3.912	35.533	5.105	Erbb3
ENSMUSG00000018167	0	-1.08048	0.757579	6.54024	0.0196146	186.99	72.69	115.091	134.141	95.696	42.38	42.195	54.877	Stard3
ENSMUSG00000018169	0	-1.34887	0.999871	4.17218	0.383332	62.513	25.675	11.473	0	0	9.128	22.763	6.381	Mfng
ENSMUSG00000018171	0	0.251991	0.999871	8.24461	0.556179	207.827	206.065	346.706	351.711	295.289	425.107	359.77	220.148	Vmp1
ENSMUSG00000018189	0	0.0957266	0.999871	5.23482	0.924999	16.451	46.015	35.137	44.168	0	35.208	39.419	74.021	Uchl5
ENSMUSG00000018196	0	-0.727023	0.999871	5.31365	0.354206	14.806	95.364	16.493	65.435	27	33.904	37.198	17.867	Glrx2
ENSMUSG00000018199	0	0.249387	0.999871	5.0814	0.766561	74.028	13.338	12.907	22.902	40.329	47.596	37.754	15.953	Trove2
ENSMUSG00000018209	0	0.580697	0.999871	6.49928	0.206937	57.578	105.033	53.781	70.342	86.126	166.261	87.166	82.316	Stk4
ENSMUSG00000018217	0	-1.06829	0.999871	3.56957	0.548871	18.644	21.34	0	19.63	12.987	0	4.997	10.21	Pmp22
ENSMUSG00000018239	0	0.338267	0.999871	4.31793	0.806109	0	1	48.403	17.994	25.633	22.168	27.76	8.934	Zcchc10
ENSMUSG00000018263	0	4.06904	0.854135	0.565178	0.0914994	0	0	0	0	0	3.26	0.555	0	Tbx5
ENSMUSG00000018286	0	-0.436104	0.999871	7.54642	0.338194	298.306	203.064	129.791	233.928	114.835	191.037	216.528	104.65	Psmb6
ENSMUSG00000018287	0	-0.250403	0.999871	6.86579	0.576528	92.124	144.379	119.393	148.864	145.936	153.221	47.192	69.554	Spag7
ENSMUSG00000018293	0	1.01162	0.757579	7.98117	0.0472662	89.382	181.391	156.681	242.108	419.694	151.917	219.859	544.945	Pfn1
ENSMUSG00000018322	0	-0.175707	0.999871	6.12741	0.725514	105.833	92.363	39.439	57.255	75.531	50.204	69.955	62.535	Tomm34
ENSMUSG00000018326	0	0.0444582	0.999871	9.09799	0.91246	724.929	583.185	607.004	261.738	448.402	688.516	492.462	562.812	Ywhab
ENSMUSG00000018334	0	-1.61327	0.999871	4.3976	0.134887	29.063	16.672	13.983	63.799	9.57	11.084	12.214	6.381	Ksr1
ENSMUSG00000018339	0	1.1125	0.999871	4.69851	0.305471	2.742	24.674	32.985	1.636	33.835	18.256	71.621	14.677	Gpx3
ENSMUSG00000018340	0	0.587554	0.999871	5.08085	0.543925	38.933	26.342	29.042	11.451	13.671	79.544	1.666	57.43	Anxa6
ENSMUSG00000018341	0	-1.04277	0.999871	5.56838	0.244584	137.638	49.016	67.047	1.636	35.886	14.344	66.624	6.381	Il12rb2
ENSMUSG00000018347	0	0.0525079	0.999871	4.25155	0.967816	19.193	33.677	0	17.994	22.557	22.168	13.325	14.677	Zkscan6
ENSMUSG00000018363	0	0.00258471	0.999871	6.08143	0.996208	119.542	57.685	60.593	32.717	105.949	36.512	71.066	54.877	Smurf2
ENSMUSG00000018372	0	0.637304	0.999871	2.34679	0.838426	0	0	12.549	0	12.304	7.172	0	0	Cep95
ENSMUSG00000018381	0	0.840132	0.999871	5.00369	0.462618	40.578	0	29.4	21.266	40.671	57.376	2.776	54.877	Abi3
ENSMUSG00000018395	0	-0.50682	0.999871	3.46232	0.805775	0	21.007	11.115	14.723	0	8.476	0	23.61	Kif3a
ENSMUSG00000018398	0	-0.345421	0.999871	6.11775	0.479274	57.578	84.36	97.164	68.706	88.518	46.292	49.413	56.154	2019-09-08
ENSMUSG00000018401	0	-0.586276	0.999871	4.55836	0.620901	37.837	11.67	60.234	0	7.861	31.296	24.984	7.019	Mtmr4
ENSMUSG00000018405	0	-0.837168	0.999871	4.77132	0.417706	30.708	6.335	84.973	14.723	7.177	15.648	45.526	7.657	Mrm1
ENSMUSG00000018411	0	0.16672	0.999871	2.45638	0.957958	17.547	0	0	0	0	2.608	16.656	0	Mapt
ENSMUSG00000018412	0	-0.0491516	0.999871	6.84967	0.897885	78.963	141.712	129.432	116.146	114.493	91.933	137.69	104.012	Kansl1
ENSMUSG00000018415	0	-0.434526	0.999871	4.84653	0.693541	45.514	45.681	0	37.625	33.835	21.516	16.101	22.334	Gid4
ENSMUSG00000018417	0	3.03867	0.999871	3.47631	0.137126	0	8.003	0	0	41.012	6.52	17.766	7.657	Myo1b
ENSMUSG00000018425	0	-0.82021	0.999871	5.76329	0.353926	94.317	74.023	67.405	39.261	33.835	103.669	0.555	10.848	Dhx40
ENSMUSG00000018427	0	0.896833	0.999871	3.77684	0.562937	0	13.004	13.983	8.179	1.025	24.776	16.656	22.334	Ypel2
ENSMUSG00000018428	0	-0.38321	0.999871	2.64111	0.869347	4.387	2.334	16.851	0	13.329	4.564	0	0	Akap1
ENSMUSG00000018433	0	-0.248053	0.999871	5.57867	0.690039	65.255	70.022	37.646	31.081	31.443	43.684	36.088	58.068	Nol11
ENSMUSG00000018442	0	-0.0507795	0.999871	6.6879	0.916531	144.218	105.7	115.091	53.983	39.987	166.261	99.381	88.697	Derl2
ENSMUSG00000018446	0	0.0115348	0.999871	7.63501	0.979852	92.672	197.062	259.94	240.472	200.619	189.733	151.57	243.12	C1qbp
ENSMUSG00000018449	0	0.526691	0.999871	3.53694	0.793371	22.483	12.671	0	0	3.076	23.472	0	21.696	Rpain
ENSMUSG00000018459	0	-1.35535	0.999871	1.78292	0.674309	0	13.338	0	0	0	0.652	0	4.467	Slc13a3
ENSMUSG00000018474	0	0.702158	0.999871	5.61784	0.264661	29.063	38.679	30.834	49.076	66.987	93.889	32.757	40.201	Chd3
ENSMUSG00000018476	0	0.108044	0.999871	4.98347	0.906255	15.902	75.024	5.737	19.63	22.557	15.648	48.858	40.201	Kdm6b
ENSMUSG00000018481	0	-0.250352	0.999871	4.44545	0.848901	0	55.684	31.193	1.636	13.671	26.08	20.542	14.677	Appbp2
ENSMUSG00000018500	0	0.0808135	0.999871	4.4483	0.948286	22.483	29.676	11.115	17.994	0	14.996	41.64	28.715	Adora2b
ENSMUSG00000018501	0	0.324764	0.999871	7.8865	0.485661	290.081	147.047	162.417	248.651	128.164	374.25	257.058	269.282	Ncor1
ENSMUSG00000018507	0	0.473195	0.999871	6.31314	0.397518	139.831	40.013	36.571	52.348	154.48	49.552	113.816	49.773	Trpv2
ENSMUSG00000018509	0	2.14377	0.999871	3.50931	0.255319	0	10.003	0	4.908	25.975	3.26	5.552	32.544	Cenpv
ENSMUSG00000018537	0	-0.358157	0.999871	4.51545	0.806529	0	8.003	37.288	53.983	39.304	30.644	0	5.743	Pcgf2
ENSMUSG00000018541	0	0.770333	0.999871	4.93312	0.37891	23.579	34.678	23.663	4.908	53.316	37.164	44.971	14.038	Cwc25
ENSMUSG00000018547	0	-0.416147	0.999871	6.15937	0.413503	46.61	78.692	143.774	53.983	57.759	61.288	67.179	54.239	Pip4k2b
ENSMUSG00000018548	0	-0.2121	0.999871	5.54204	0.737086	44.965	78.358	41.232	31.081	51.607	34.556	54.41	28.715	Trim37
ENSMUSG00000018559	0	-0.177508	0.999871	8.01053	0.697618	177.119	194.062	348.857	377.884	139.784	294.706	281.486	235.462	Ctdnep1
ENSMUSG00000018565	0	-0.00215644	0.999921	5.44349	0.997775	12.612	49.349	63.82	44.168	20.164	75.632	11.104	58.068	Elp5
ENSMUSG00000018567	0	-0.0737843	0.999871	9.11171	0.840356	606.483	535.17	442.077	700.15	482.921	630.488	429.17	579.403	Gabarap
ENSMUSG00000018569	0	2.04677	0.999871	3.59732	0.239798	0	9.336	7.171	0	21.532	6.52	38.864	5.743	Cldn7
ENSMUSG00000018570	0	0.249492	0.999871	0.68236	0.924667	0	2.001	0	0	0	1.956	0	0.638	2810408A11Rik
ENSMUSG00000018572	0	-0.101598	0.999871	7.20043	0.787907	144.218	178.723	192.893	91.608	198.227	141.485	112.15	109.755	Phf23
ENSMUSG00000018574	0	-0.00517212	0.999871	6.32111	0.99133	95.963	67.355	62.386	94.88	127.138	82.805	51.634	51.049	Acadvl
ENSMUSG00000018581	0	1.44994	0.999871	3.81376	0.47834	0	14.671	0	13.087	0	28.036	0.555	45.306	Dnah11
ENSMUSG00000018583	0	-0.222309	0.999871	7.4864	0.60773	279.662	159.717	174.966	163.586	103.556	175.389	179.33	192.709	G3bp1
ENSMUSG00000018585	0	0.256286	0.999871	7.41206	0.550414	190.28	133.376	111.147	189.76	232.745	205.381	163.229	129.536	Atox1
ENSMUSG00000018593	0	0.86381	0.999871	5.58584	0.261863	52.642	39.679	19.361	22.902	72.455	20.864	143.242	10.848	Sparc
ENSMUSG00000018599	0	1.87578	0.999871	2.92861	0.5207	0	0	11.115	0	0	9.78	32.202	0	Mief2
ENSMUSG00000018604	0	5.08557	0.760743	1.01543	0.0651574	0	0	0	0	2.051	5.868	0	0	Tbx3
ENSMUSG00000018648	0	-2.38426	0.999871	2.52074	0.450173	25.224	7.336	0	0	0	0	0	5.743	Dusp14
ENSMUSG00000018651	0	1.77526	0.999871	4.2622	0.324692	0	0	27.966	4.908	0	22.168	77.173	14.038	Tada2a
ENSMUSG00000018654	0	0.180032	0.999871	7.02748	0.631113	142.573	104.7	98.239	145.592	115.86	186.473	133.248	106.564	Ikzf1
ENSMUSG00000018659	0	-0.489815	0.999871	5.91724	0.476164	22.483	31.01	55.215	171.766	35.202	41.728	27.205	89.335	Pnpo
ENSMUSG00000018661	0	1.58056	0.999871	4.02792	0.314319	24.128	7.002	0	0	10.595	29.34	39.974	11.486	Cog1
ENSMUSG00000018666	0	0.0493395	0.999871	7.39307	0.923724	157.927	91.696	200.422	214.298	63.911	206.033	285.373	118.688	Cbx1
ENSMUSG00000018669	0	-0.380184	0.999871	5.60591	0.524769	53.739	63.353	68.481	31.081	44.772	31.296	48.858	40.839	Cdk5rap3
ENSMUSG00000018677	0	-0.0419274	0.999871	6.46494	0.926849	99.253	102.032	60.593	94.88	46.481	89.977	78.838	123.793	Slc25a39
ENSMUSG00000018678	0	1.57685	0.999871	3.84186	0.270746	11.516	1.667	13.624	0	17.43	26.08	14.99	20.419	Sp2
ENSMUSG00000018697	0	-0.261133	0.999871	4.97651	0.812572	21.386	36.345	10.756	65.435	64.253	12.388	0	33.82	Aatf
ENSMUSG00000018707	0	0.507154	0.999871	8.33209	0.27454	145.315	375.452	227.313	312.45	233.429	555.507	356.438	336.922	Dync1h1
ENSMUSG00000018733	0	2.91572	0.885431	3.81934	0.0988052	0	4.335	0	8.179	34.177	6.52	46.637	6.381	Pex12
ENSMUSG00000018736	0	-0.15712	0.999871	6.9292	0.715382	232.504	132.042	76.727	75.25	83.734	108.233	151.57	111.669	Ndel1
ENSMUSG00000018740	0	-6.79566	0.757579	2.0915	0.0431395	0	0	12.907	14.723	0	0	0	0	Slc25a35
ENSMUSG00000018750	0	-0.6221	0.999871	6.45543	0.335441	169.991	13.671	115.091	130.869	17.089	105.625	74.952	70.192	Zbtb4
ENSMUSG00000018752	0	0.856256	0.999871	2.91534	0.766341	0	17.672	0	0	26.316	7.172	0	0	Tnfsf12Tnfsf13
ENSMUSG00000018761	0	0.665976	0.999871	7.62428	0.151841	110.768	199.73	192.535	104.695	273.758	319.482	235.405	126.984	Mpdu1
ENSMUSG00000018765	0	0.255705	0.999871	7.2489	0.520071	80.06	105.7	150.944	219.206	177.72	118.665	225.966	133.365	Fxr2
ENSMUSG00000018770	0	0.149013	0.999871	10.5203	0.613044	1571.04	1264.73	1475.38	1310.33	1787.12	1089.5	1187.57	2063.64	Atp5g3
ENSMUSG00000018774	0	-0.285774	0.999871	9.59256	0.374903	946.465	771.578	1000.32	703.421	771.375	691.776	637.925	657.252	Cd68
ENSMUSG00000018796	0	-0.739322	0.999871	6.24692	0.227043	92.672	172.388	34.061	75.25	13.329	71.068	66.069	70.83	Acsl1
ENSMUSG00000018800	0	1.43574	0.999871	2.96285	0.535631	0	0	14.341	0	22.557	1.304	14.435	1.914	Abca5
ENSMUSG00000018809	0	-0.761533	0.999871	2.82413	0.742283	7.129	5.002	0	19.63	10.253	7.824	0	0	Smyd4
ENSMUSG00000018819	0	0.150518	0.999871	8.47384	0.726201	275.824	476.818	337.384	256.831	401.922	430.975	209.31	428.809	Lsp1
ENSMUSG00000018820	0	0.75111	0.999871	4.4043	0.535145	15.902	32.677	10.756	0	29.734	5.868	47.192	19.781	Zfyve27
ENSMUSG00000018821	0	-0.970515	0.999871	5.20281	0.188889	60.868	52.683	46.61	31.081	9.911	27.384	27.205	31.267	Avpi1
ENSMUSG00000018841	0	-0.744604	0.999871	4.0761	0.683394	27.966	0	19.361	34.353	0	34.556	0	10.848	Rad51d
ENSMUSG00000018846	0	-0.0943446	0.999871	7.23743	0.837665	42.772	245.411	190.383	137.413	114.151	164.305	170.446	126.346	Pank3
ENSMUSG00000018848	0	-0.0989953	0.999871	6.4097	0.869349	18.096	79.025	138.037	112.875	59.468	151.917	37.198	67.64	Rars
ENSMUSG00000018849	0	-0.162118	0.999871	2.81527	0.94934	0	3.334	21.871	0	10.937	0	0	11.486	Wwc1
ENSMUSG00000018858	0	6.86733	0.757579	2.20129	0.0190388	0	0	0	0	5.468	9.128	0	13.4	Ict1
ENSMUSG00000018861	0	-0.272744	0.999871	3.42839	0.893929	33.998	9.67	0	0	22.215	5.868	0	7.019	Fdxr
ENSMUSG00000018865	0	7.38983	0.757579	2.62856	0.0126345	0	0	0	0	0	3.26	18.877	19.143	Sult4a1
ENSMUSG00000018868	0	4.07461	0.839964	0.567439	0.0875681	0	0	0	0	0	1.304	0	2.552	Pnpla5
ENSMUSG00000018882	0	-0.173316	0.999871	4.06295	0.913075	0	18.006	16.134	32.717	27	24.776	0	6.381	Mrpl45
ENSMUSG00000018899	0	0.525914	0.999871	6.84008	0.162679	118.445	62.687	98.239	98.152	131.923	138.225	132.693	128.26	Irf1
ENSMUSG00000018900	0	-3.64632	0.999871	2.5405	0.278335	37.288	0	0	0	0	0.652	0	1.914	Slc22a5
ENSMUSG00000018906	0	-0.397489	0.999871	2.97853	0.888072	21.934	0	10.039	0	23.924	0	0	0	P4ha2
ENSMUSG00000018909	0	-1.11009	0.999871	4.96631	0.297869	46.062	45.348	10.398	65.435	16.747	15.648	44.971	0	Arrb1
ENSMUSG00000018920	0	-0.568552	0.999871	4.82003	0.605777	0	34.344	45.176	50.712	15.038	33.904	16.101	21.058	Cxcl16
ENSMUSG00000018921	0	-1.24772	0.999871	3.83807	0.424763	0	32.677	23.663	17.994	0.684	13.692	6.107	10.21	Pelp1
ENSMUSG00000018923	0	-0.19067	0.999871	4.72426	0.8696	47.707	41.68	13.266	6.543	51.266	26.08	17.766	0	Med11
ENSMUSG00000018924	0	6.65109	0.757579	2.05127	0.0445683	0	0	0	0	8.202	0	17.211	0	Alox15
ENSMUSG00000018927	0	0.201155	0.999871	12.7636	0.250704	6259.5	6134.28	6264.73	7405.55	7371.3	10081.9	5116.72	6714.82	Ccl6
ENSMUSG00000018930	0	-1.23386	0.999871	5.18965	0.279319	16.451	156.049	0	22.902	14.354	34.556	12.214	21.696	Ccl4
ENSMUSG00000018931	0	0.157419	0.999871	4.77277	0.87844	41.675	14.671	44.459	0	32.81	22.82	31.091	24.248	Natd1
ENSMUSG00000018932	0	0.0803171	0.999871	7.93669	0.853825	155.734	256.415	285.037	255.195	215.657	164.957	379.202	243.12	Map2k3
ENSMUSG00000018965	0	0.603587	0.999871	5.91351	0.279899	52.642	54.684	58.083	22.902	47.848	109.537	59.406	65.087	Ywhah
ENSMUSG00000018974	0	0.496203	0.999871	5.49968	0.46984	27.418	51.683	12.907	55.619	55.709	53.464	69.4	27.439	Sart3
ENSMUSG00000018983	0	0.664631	0.999871	5.43231	0.444441	27.966	29.343	1.434	73.614	39.987	50.204	22.763	89.335	E2f2
ENSMUSG00000018995	0	3.37715	0.999871	2.91581	0.213558	0	0	0	4.908	23.582	14.996	0	8.295	Nars2
ENSMUSG00000018999	0	0.297427	0.999871	5.75893	0.684727	26.321	25.341	130.149	9.815	100.822	41.728	59.406	33.82	Slc35b4
ENSMUSG00000019027	0	0.851214	0.999871	2.07931	0.797122	0	0	0	9.815	0	5.868	0	10.848	Dnah1
ENSMUSG00000019039	0	-0.277644	0.999871	4.60189	0.821389	0	26.342	36.571	39.261	44.772	2.608	21.098	16.591	Dalrd3
ENSMUSG00000019054	0	0.141927	0.999871	5.59429	0.817336	44.417	34.678	61.668	40.897	63.569	22.82	61.627	51.049	Fis1
ENSMUSG00000019055	0	-0.0828864	0.999871	5.75883	0.901548	117.897	17.672	29.759	58.891	30.759	63.244	78.283	32.544	Plod1
ENSMUSG00000019066	0	-0.16334	0.999871	6.41182	0.754724	161.217	33.677	55.573	112.875	45.797	84.109	94.939	88.697	Rab3d
ENSMUSG00000019080	0	0.151093	0.999871	3.10756	0.933488	0	5.335	15.417	8.179	1.025	2.608	17.766	10.848	Mfsd3
ENSMUSG00000019082	0	0.170355	0.999871	3.07511	0.938495	0	7.002	15.776	4.908	22.557	0	0	8.934	Slc25a22
ENSMUSG00000019087	0	0.0492807	0.999871	9.6175	0.889964	883.404	612.861	779.46	840.834	546.149	1106.45	681.786	802.103	Atp6ap1
ENSMUSG00000019088	0	-0.393035	0.999871	4.69898	0.687428	26.87	11.337	21.871	55.619	47.506	18.908	9.994	9.572	Dnase1l1
ENSMUSG00000019102	0	1.73232	0.999871	3.09841	0.423573	0	8.336	5.02	0	9.57	9.128	28.315	0	Aldh3a1
ENSMUSG00000019122	0	-0.0774217	0.999871	9.41826	0.83026	488.038	647.205	643.575	1040.41	656.199	622.664	757.293	605.566	Ccl9
ENSMUSG00000019132	0	-0.431209	0.999871	7.15373	0.26858	166.701	117.371	146.642	225.749	75.873	127.141	99.936	170.375	BC005537
ENSMUSG00000019139	0	-0.528693	0.999871	5.24843	0.494839	27.966	52.016	65.971	29.446	70.746	14.344	15.546	21.058	Isyna1
ENSMUSG00000019143	0	-0.481489	0.999871	4.72619	0.630882	69.093	13.338	30.834	8.179	33.152	13.04	5.552	32.544	Hars2
ENSMUSG00000019158	0	0.326946	0.999871	8.38215	0.408574	342.175	285.424	256.354	307.542	492.833	357.298	263.72	354.789	Tmem160
ENSMUSG00000019173	0	0.0620741	0.999871	9.96567	0.860011	969.496	847.269	834.675	1289.06	865.704	1549.16	815.589	781.046	Rab5c
ENSMUSG00000019179	0	0.252181	0.999871	8.45478	0.583396	278.566	200.73	448.889	361.526	218.391	608.972	390.861	276.301	Mdh2
ENSMUSG00000019188	0	0.0697986	0.999871	7.58624	0.883451	266.502	95.364	130.149	266.646	253.935	158.437	248.174	121.879	H13
ENSMUSG00000019189	0	1.19242	0.999871	5.34722	0.256155	1.645	0.667	14.7	81.793	24.266	75.632	71.066	45.944	Rnf145
ENSMUSG00000019194	0	2.7709	0.999871	3.76182	0.265743	0	0	12.549	0	0	9.128	80.504	0	Scn1b
ENSMUSG00000019210	0	-0.00620906	0.999871	8.87289	0.986675	614.16	388.79	390.447	503.846	420.036	534.643	436.387	454.334	Atp6v1e1
ENSMUSG00000019214	0	0.025201	0.999871	3.73266	0.989202	24.676	12.004	12.549	0	27.683	0	0	21.696	Chtf18
ENSMUSG00000019254	0	0.201122	0.999871	7.10616	0.677817	230.858	113.036	66.688	106.331	170.202	176.041	44.416	184.414	Ppp1r12c
ENSMUSG00000019256	0	7.44662	0.757579	2.67512	0.0105482	0	0	0	0	0	11.736	16.101	14.677	Ahr
ENSMUSG00000019261	0	-0.356453	0.999871	4.61343	0.781627	59.771	17.672	7.529	22.902	2.734	11.736	69.4	0	Map1s
ENSMUSG00000019295	0	2.00003	0.999871	3.99015	0.288348	0	16.672	0	6.543	0	17.604	30.536	45.944	Tmem129
ENSMUSG00000019297	0	0.214752	0.999871	5.09164	0.830764	0	43.014	57.366	21.266	39.987	37.164	29.426	34.458	Nop9
ENSMUSG00000019302	0	0.391286	0.999871	7.10312	0.304438	86.092	140.378	107.561	140.684	232.404	145.397	120.478	117.412	Atp6v0a1
ENSMUSG00000019312	0	-0.354739	0.999871	4.01015	0.83218	24.128	0	44.817	0	14.354	1.304	33.867	4.467	Grb7
ENSMUSG00000019320	0	0.183911	0.999871	1.79567	0.952604	0	8.669	0	0	5.81	0	0	4.467	Noxo1
ENSMUSG00000019338	0	0.480694	0.999871	4.15752	0.677527	23.579	5.002	12.549	16.359	34.861	11.736	10.549	21.058	Zfp687
ENSMUSG00000019359	0	0.44419	0.999871	4.34453	0.729325	10.419	26.008	9.322	19.63	44.088	0	37.754	8.934	Gdpd2
ENSMUSG00000019362	0	-0.141443	0.999871	6.26357	0.771753	120.639	55.017	75.293	71.978	62.544	89.325	97.16	37.648	D8Ertd738e
ENSMUSG00000019368	0	-0.468373	0.999871	4.69112	0.608362	23.031	25.341	44.817	22.902	33.152	24.124	13.325	12.124	Sec14l4
ENSMUSG00000019370	0	-0.121556	0.999871	7.64964	0.793915	169.442	140.378	338.818	191.396	122.354	226.245	151.014	253.329	Calm3
ENSMUSG00000019373	0	0.414704	0.999871	4.86386	0.631968	33.45	32.01	7.171	24.538	25.291	24.124	36.088	42.115	Cops3
ENSMUSG00000019428	0	0.0554011	0.999871	6.24343	0.917956	121.735	56.351	91.069	27.81	60.152	116.709	82.17	42.753	Fkbp8
ENSMUSG00000019432	0	-0.331634	0.999871	7.32214	0.441409	251.696	198.063	138.754	127.597	180.796	140.181	130.472	109.117	Ddx39b
ENSMUSG00000019433	0	0.403394	0.999871	4.73257	0.722681	0	40.346	35.137	11.451	33.835	10.432	41.64	31.267	Gipc1
ENSMUSG00000019437	0	6.74317	0.757579	2.10215	0.0212169	0	0	0	0	0	5.868	9.994	10.21	Tlcd1
ENSMUSG00000019461	0	-1.99305	0.847892	4.33832	0.0904233	38.933	31.343	32.627	21.266	4.101	18.256	1.11	6.381	Plscr3
ENSMUSG00000019470	0	0.841615	0.999871	3.5604	0.636514	0	0	15.059	16.359	15.721	11.736	17.766	10.21	Xab2
ENSMUSG00000019471	0	-0.21425	0.999871	6.94323	0.619224	206.182	89.028	69.915	168.494	163.708	112.145	79.394	92.526	Cdc37
ENSMUSG00000019487	0	0.736198	0.999871	4.01751	0.563607	3.839	12.337	27.249	1.636	28.709	12.388	14.99	19.781	Trip10
ENSMUSG00000019494	0	0.439645	0.999871	6.58869	0.319536	74.577	58.352	81.388	112.875	72.114	148.657	84.39	124.431	Cops6
ENSMUSG00000019505	0	-0.162932	0.999871	7.44969	0.702977	268.147	209.066	136.961	127.597	169.86	161.697	144.907	174.204	Ubb
ENSMUSG00000019518	0	-0.461559	0.999871	3.64705	0.832186	0	25.008	27.607	0	0	11.084	0	26.162	Ap4m1
ENSMUSG00000019528	0	0.928545	0.914729	6.35898	0.10978	10.419	46.015	97.164	70.342	93.645	125.185	67.179	132.089	Gyg
ENSMUSG00000019539	0	5.52779	0.757579	1.25291	0.0628071	0	0	0	0	0	1.956	0	8.934	Rcn3
ENSMUSG00000019558	0	-2.91281	0.999871	2.26318	0.305	0	9.336	16.851	0	0	1.304	0	1.914	Slc6a8
ENSMUSG00000019564	0	0.144369	0.999871	5.01119	0.875301	70.19	34.011	12.907	3.272	14.013	39.12	50.523	26.801	Arid3a
ENSMUSG00000019577	0	4.19317	0.999871	1.75811	0.186158	0	0.667	0	0	0	0	9.438	8.934	Pdk4
ENSMUSG00000019578	0	-0.71102	0.999871	5.93324	0.449962	127.219	113.036	60.951	0	57.759	74.328	2.221	44.03	Ubxn6
ENSMUSG00000019579	0	0.202003	0.999871	6.18835	0.699615	70.19	105.7	41.232	50.712	80.658	79.544	113.261	34.458	D17Wsu104e
ENSMUSG00000019590	0	-1.31279	0.800628	5.79865	0.0782097	130.509	64.354	74.576	47.44	29.734	2.608	75.507	19.781	Cyb561
ENSMUSG00000019659	0	-0.703692	0.999871	4.71	0.466939	50.449	34.344	15.417	26.174	14.696	16.3	41.64	4.467	Ccdc12
ENSMUSG00000019689	0	0.265379	0.999871	6.07703	0.659927	34.547	111.369	27.607	67.07	96.379	93.889	26.094	69.554	1110001J03Rik
ENSMUSG00000019699	0	7.55838	0.757579	2.77425	0.0119394	0	0	0	0	0	12.388	33.867	0.638	Akt3
ENSMUSG00000019710	0	2.30604	0.757579	5.06712	0.0126185	4.387	2.668	7.888	31.081	69.721	48.248	39.419	55.515	Mrpl24
ENSMUSG00000019715	0	-0.849185	0.999871	5.0922	0.359085	92.672	3.001	33.703	45.804	21.19	28.688	8.328	34.458	Gle1
ENSMUSG00000019726	0	0.171826	0.999871	6.039	0.817365	13.161	129.374	44.459	53.983	119.961	91.933	7.773	51.049	Lyst
ENSMUSG00000019731	0	-1.33021	0.962701	5.49771	0.119015	55.932	57.018	122.261	19.63	43.747	31.296	1.11	22.972	Slc35e1
ENSMUSG00000019737	0	-3.79045	0.982149	3.38697	0.125611	45.514	26.008	0	0	0	0	1.666	3.191	Syne4
ENSMUSG00000019738	0	-0.0752557	0.999871	6.44386	0.87847	129.961	60.686	69.556	98.152	34.177	80.848	84.946	130.174	Polr2i
ENSMUSG00000019763	0	-0.244621	0.999871	3.91513	0.895003	0	0	37.288	24.538	20.164	0	16.656	15.315	Rmnd1
ENSMUSG00000019767	0	7.39003	0.757579	2.64828	0.0239183	0	0	0	0	25.291	0	17.211	0	Ccdc170
ENSMUSG00000019773	0	-2.39687	0.999871	3.89747	0.203151	9.87	11.337	48.761	24.538	0	0	0	17.229	Fbxo5
ENSMUSG00000019774	0	-1.30383	0.999871	2.57446	0.582323	11.516	3.334	13.624	0	0	2.608	0	8.295	Mtrf1l
ENSMUSG00000019777	0	0.383381	0.999871	4.36887	0.717805	28.515	14.004	10.398	16.359	8.202	18.256	27.205	34.458	Hdac2
ENSMUSG00000019779	0	0.303241	0.999871	4.44783	0.797725	19.193	5.002	28.683	22.902	5.468	41.076	43.306	1.276	Frk
ENSMUSG00000019782	0	0.973662	0.999871	2.29388	0.671511	0	2.001	0.717	8.179	4.101	0.652	16.656	0	Rwdd1
ENSMUSG00000019790	0	3.29012	0.900259	3.56914	0.103393	0	7.336	0	0	5.127	33.252	7.218	31.267	Stxbp5
ENSMUSG00000019791	0	1.04058	0.999871	5.15128	0.178977	13.709	35.345	30.476	9.815	48.531	43.684	28.87	63.173	Hint3
ENSMUSG00000019792	0	-1.61614	0.999871	3.35364	0.493987	0	16.672	38.364	0	0	3.912	0	13.4	Trmt11
ENSMUSG00000019794	0	-0.517912	0.999871	5.23461	0.505112	16.999	87.028	42.307	24.538	13.671	33.252	32.757	39.563	Katna1
ENSMUSG00000019795	0	-0.116873	0.999871	6.60739	0.804023	44.965	137.377	91.427	127.597	75.873	101.061	61.627	125.708	Pcmt1
ENSMUSG00000019797	0	0.649531	0.999871	3.52468	0.756118	0	0	24.739	8.179	0	9.128	38.309	4.467	1700021F05Rik
ENSMUSG00000019802	0	-0.229231	0.999871	6.82829	0.640996	50.449	252.747	72.425	106.331	81	116.709	113.816	99.545	Sec63
ENSMUSG00000019804	0	0.135562	0.999871	8.69534	0.734173	490.232	412.464	353.518	335.352	596.389	249.066	495.238	394.351	Snx3
ENSMUSG00000019806	0	-1.21717	0.999871	5.99271	0.17164	134.348	119.371	73.859	26.174	19.139	46.944	0	80.402	Aig1
ENSMUSG00000019808	0	-3.18685	0.999871	1.59653	0.393511	0	0	14.341	0	0	1.304	0	0	Adat2
ENSMUSG00000019809	0	0.325594	0.999871	3.51883	0.87104	8.774	0	28.683	0	11.962	25.428	0	7.657	Pex3
ENSMUSG00000019810	0	1.97294	0.757579	5.58813	0.00606956	31.805	14.338	26.89	3.272	118.936	51.508	42.75	86.783	Fuca2
ENSMUSG00000019813	0	0.504953	0.999871	3.16097	0.817713	0	0	26.173	0	4.785	16.952	2.221	12.124	Cep57l1
ENSMUSG00000019814	0	1.35003	0.999871	4.25457	0.369926	0	22.34	0	17.994	33.152	35.208	14.99	19.143	Ltv1
ENSMUSG00000019818	0	-0.271141	0.999871	10.212	0.412548	1876.48	1300.08	1283.92	788.486	1264.89	743.937	1039.89	1230.91	Cd164
ENSMUSG00000019820	0	-1.20701	0.999871	2.84651	0.656482	0	24.341	0	9.815	0	0	0.555	14.038	Utrn
ENSMUSG00000019822	0	0.711254	0.999871	5.80547	0.296797	28.515	93.363	13.624	29.446	92.62	25.428	94.939	61.897	Smpd2
ENSMUSG00000019823	0	0.148608	0.999871	6.16723	0.787044	44.965	52.016	122.261	50.712	42.379	97.149	44.416	108.479	Mical1
ENSMUSG00000019826	0	1.05345	0.999871	2.35467	0.706312	0	0	4.302	6.543	17.089	5.216	0	0	Zbtb24
ENSMUSG00000019832	0	0.39123	0.999871	8.84729	0.283522	350.949	389.123	442.077	418.781	482.579	551.595	454.154	573.66	Rab32
ENSMUSG00000019837	0	-0.218346	0.999871	4.41602	0.859377	0	29.343	26.89	31.081	8.544	24.124	21.098	20.419	Gtf3c6
ENSMUSG00000019838	0	0.311091	0.999871	6.20529	0.559709	21.934	54.351	93.22	91.608	55.025	91.933	85.501	85.507	Slc16a10
ENSMUSG00000019841	0	-0.567563	0.999871	4.64725	0.717944	0	73.69	39.081	0	12.645	14.344	0	48.496	Rev3l
ENSMUSG00000019843	0	-0.692016	0.999871	4.65062	0.486391	40.03	13.004	56.29	11.451	10.253	34.556	9.994	17.229	Fyn
ENSMUSG00000019849	0	0.209231	0.999871	5.02279	0.795802	39.482	15.005	26.89	37.625	37.253	26.08	14.99	54.877	Prep
ENSMUSG00000019850	0	0.981774	0.999871	5.33236	0.268689	13.709	48.015	2.868	40.897	51.949	12.388	114.371	32.544	Tnfaip3
ENSMUSG00000019851	0	-0.0510068	0.999871	7.25196	0.884755	197.957	148.047	174.608	101.424	173.277	148.005	145.462	125.708	Perp
ENSMUSG00000019854	0	-0.366993	0.999871	4.61883	0.788759	44.965	0	63.461	0	27.342	9.128	18.877	26.801	Reps1
ENSMUSG00000019857	0	4.29092	0.757579	3.06176	0.0554341	0	2.334	0	0	12.987	26.08	11.659	4.467	Asf1a
ENSMUSG00000019861	0	-0.580863	0.999871	5.15154	0.506982	84.447	27.342	50.195	6.543	5.81	26.732	41.64	35.734	Gopc
ENSMUSG00000019863	0	0.611803	0.999871	4.79798	0.528517	23.579	38.012	3.585	19.63	14.354	16.3	67.734	31.905	Qrsl1
ENSMUSG00000019864	0	0.673759	0.999871	2.9631	0.791065	0	0	20.795	0	12.987	16.952	0	2.552	Rtn4ip1
ENSMUSG00000019866	0	0.166038	0.999871	6.89237	0.720637	204.537	116.037	81.388	47.44	79.291	171.477	98.826	141.022	Aim1
ENSMUSG00000019868	0	-0.779979	0.999871	4.59087	0.471119	2.742	54.351	19.72	39.261	31.785	11.084	5.552	19.143	Vta1
ENSMUSG00000019872	0	-0.178701	0.999871	6.49648	0.74337	19.741	140.378	151.661	65.435	81.683	72.372	79.394	99.545	Smpdl3a
ENSMUSG00000019873	0	0.132667	0.999871	7.66282	0.75724	150.798	242.744	206.518	171.766	228.986	121.925	258.168	234.186	Reep3
ENSMUSG00000019876	0	0.144735	0.999871	5.7724	0.820009	98.156	41.013	12.907	55.619	49.557	51.508	51.634	70.192	Pkib
ENSMUSG00000019877	0	0.665869	0.999871	7.37712	0.1965	31.805	150.714	141.981	186.488	215.315	206.033	190.989	190.795	Serinc1
ENSMUSG00000019878	0	0.340023	0.999871	5.19655	0.678646	36.192	11.67	66.329	13.087	24.949	49.552	69.4	15.315	Hsf2
ENSMUSG00000019883	0	0.572309	0.999871	5.56437	0.439575	41.675	21.007	80.671	6.543	29.05	46.292	52.189	91.888	Echdc1
ENSMUSG00000019889	0	0.904905	0.999871	3.49062	0.720406	0	0	28.324	0	33.835	0	20.542	0	Ptprk
ENSMUSG00000019892	0	-1.38828	0.999871	4.12917	0.46541	76.77	21.34	0	0	0	7.824	0.555	26.801	Lrriq1
ENSMUSG00000019897	0	1.61008	0.999871	4.72791	0.296959	0	38.012	10.756	0	0	43.032	70.51	38.925	Ccdc59
ENSMUSG00000019907	0	0.685257	0.999871	6.47816	0.201647	87.189	65.021	103.259	16.359	154.48	142.789	74.952	59.982	Ppp1r12a
ENSMUSG00000019916	0	-2.52977	0.757579	5.00651	0.0170561	55.932	74.023	49.12	34.353	10.253	22.168	0	3.191	P4ha1
ENSMUSG00000019917	0	-0.716765	0.999871	3.74348	0.64379	45.514	3.668	7.888	6.543	10.937	10.432	0	15.315	2019-09-10
ENSMUSG00000019920	0	0.0709443	0.999871	5.83447	0.90813	14.806	54.351	71.707	78.521	49.557	36.512	65.514	76.573	Lims1
ENSMUSG00000019923	0	-0.5075	0.999871	5.42498	0.438993	66.351	27.009	54.498	52.348	36.228	32.6	22.763	45.306	Zwint
ENSMUSG00000019927	0	-0.117187	0.999871	5.26836	0.906148	0	34.011	97.522	24.538	46.823	18.908	38.864	39.563	Ube2d1
ENSMUSG00000019929	0	0.677171	0.999871	2.67943	0.845212	0	0	16.493	0	0	0	27.205	0	Dcn
ENSMUSG00000019942	0	-0.440329	0.999871	6.68846	0.311842	162.314	141.378	88.917	81.793	86.81	43.032	109.93	107.202	Cdk1
ENSMUSG00000019943	0	0.0667713	0.999871	8.27843	0.867386	304.338	245.411	320.532	350.075	223.176	365.774	312.022	348.408	Atp2b1
ENSMUSG00000019944	0	-0.105606	0.999871	3.82956	0.956728	0	0	32.627	22.902	0	3.912	16.656	29.991	Rhobtb1
ENSMUSG00000019947	0	-0.0918091	0.999871	4.93033	0.931162	23.031	48.349	30.476	19.63	30.759	56.724	0	23.61	Arid5b
ENSMUSG00000019948	0	0.459769	0.999871	3.83999	0.787219	18.644	10.67	0	16.359	0	9.128	16.656	35.096	Actr6
ENSMUSG00000019951	0	-0.546348	0.999871	6.58103	0.276108	166.701	51.016	142.339	98.152	147.645	44.336	63.848	52.963	Uhrf1bp1l
ENSMUSG00000019952	0	-0.286231	0.999871	4.59016	0.795694	35.095	14.004	11.832	42.532	0.684	18.908	32.757	29.991	Poc1b
ENSMUSG00000019960	0	0.0884382	0.999871	7.29519	0.81649	122.284	156.383	192.176	137.413	152.771	112.145	251.506	128.26	Dusp6
ENSMUSG00000019961	0	0.61054	0.999871	6.51722	0.224761	114.607	55.351	100.032	19.63	88.86	102.365	152.68	93.802	Tmpo
ENSMUSG00000019966	0	-0.0724703	0.999871	1.93598	0.981573	0	11.003	0	0	0	0	4.442	6.381	Kitl
ENSMUSG00000019969	0	0.214575	0.999871	6.22971	0.672008	35.643	52.35	82.464	106.331	89.544	68.46	110.485	48.496	Psen1
ENSMUSG00000019970	0	-0.506493	0.999871	8.984	0.211443	369.593	705.224	751.494	552.922	529.402	254.282	510.229	378.399	Sgk1
ENSMUSG00000019971	0	-0.813751	0.999871	5.46671	0.25535	33.998	56.018	50.195	81.793	46.481	9.78	54.965	15.315	Cep290
ENSMUSG00000019975	0	-0.452874	0.999871	3.24655	0.83724	0	37.012	0.717	0	12.987	11.736	0	3.191	Ikbip
ENSMUSG00000019977	0	2.38918	0.999871	3.6943	0.208347	0	14.338	0	0	31.101	12.388	21.653	15.315	Hbs1l
ENSMUSG00000019978	0	-0.215238	0.999871	9.14826	0.576646	502.295	659.876	678.353	606.905	695.844	270.582	566.304	565.365	Epb4.1l2
ENSMUSG00000019979	0	0.175498	0.999871	4.7589	0.874445	0	13.004	46.251	39.261	28.367	21.516	26.094	33.82	Apaf1
ENSMUSG00000019982	0	0.494251	0.999871	3.61654	0.824509	0	0	37.288	0	32.126	0	18.877	2.552	Myb
ENSMUSG00000019984	0	-0.30166	0.999871	4.92697	0.754018	63.061	16.339	49.478	3.272	7.861	30.644	18.322	46.582	Med23
ENSMUSG00000019986	0	1.26421	0.999871	2.45922	0.68624	0	10.003	0	0	0	7.172	18.322	0	Ahi1
ENSMUSG00000019988	0	0.0866283	0.999871	2.81235	0.974275	0	0	23.305	0	0	0.652	4.442	19.143	Nedd1
ENSMUSG00000019992	0	6.47689	0.757579	1.91614	0.0220593	0	0	0	0	11.278	6.52	0	3.829	Mtfr2
ENSMUSG00000019996	0	-0.79067	0.999871	4.21907	0.502886	24.128	29.343	16.851	19.63	27.683	13.692	8.883	1.276	Map7
ENSMUSG00000019997	0	6.65263	0.757579	2.04626	0.0470329	0	0	0	0	2.734	0	22.763	0	Ctgf
ENSMUSG00000019998	0	0.400642	0.999871	7.69613	0.313502	156.282	196.396	179.627	183.217	266.922	213.857	222.635	229.719	Stx7
ENSMUSG00000020003	0	-0.0981286	0.999871	4.74548	0.932544	0	41.013	37.288	27.81	42.721	7.172	9.994	39.563	Pex7
ENSMUSG00000020009	0	0.0100928	0.999871	8.50564	0.981458	517.101	378.453	316.589	248.651	309.302	508.563	418.621	203.557	Ifngr1
ENSMUSG00000020014	0	2.04003	0.999871	4.37346	0.171105	0	23.341	0	6.543	43.747	20.212	50.523	13.4	Cfap54
ENSMUSG00000020015	0	0.749522	0.999871	4.33491	0.496301	2.742	12.004	26.173	16.359	23.24	22.82	33.312	16.591	Cdk17
ENSMUSG00000020018	0	0.71786	0.999871	5.48762	0.301298	24.676	28.676	17.568	63.799	41.012	28.036	97.16	51.687	Snrpf
ENSMUSG00000020019	0	6.29062	0.757579	1.75658	0.0522775	0	0	0	0	0	3.912	0	14.677	Ntn4
ENSMUSG00000020021	0	-4.38294	0.911853	1.6953	0.109063	2.742	0	6.095	9.815	0	0.652	0	0	Fgd6
ENSMUSG00000020022	0	0.380795	0.999871	6.02315	0.540537	111.317	31.01	35.495	49.076	34.519	130.401	33.312	83.592	Ndufa12
ENSMUSG00000020023	0	0.128479	0.999871	6.81259	0.785609	125.025	144.713	66.329	91.608	93.987	118.665	47.192	197.176	Tmcc3
ENSMUSG00000020024	0	0.271281	0.999871	4.95749	0.794093	1.097	29.343	13.624	65.435	32.81	70.416	13.325	11.486	Cep83
ENSMUSG00000020027	0	0.301844	0.999871	7.25703	0.423896	129.961	165.386	170.305	80.157	192.417	178.649	111.04	183.137	Socs2
ENSMUSG00000020029	0	-1.09624	0.999871	5.11269	0.272549	42.224	65.021	40.515	35.989	31.785	40.424	0	11.486	Nudt4
ENSMUSG00000020032	0	-4.80296	0.776911	0.788171	0.0714052	2.193	0	0	4.908	0	0	0	0	Nuak1
ENSMUSG00000020034	0	0.00952453	0.999871	5.1612	0.992071	51.546	51.683	35.854	0	20.164	27.384	14.99	74.659	Tcp11l2
ENSMUSG00000020038	0	-0.541658	0.999871	6.44416	0.317517	116.8	132.375	133.017	27.81	52.291	98.453	97.715	30.629	Cry1
ENSMUSG00000020044	0	0.338261	0.999871	5.89465	0.724738	142.573	27.342	42.307	0	147.303	7.172	94.384	17.867	Timp3
ENSMUSG00000020048	0	0.555548	0.999871	8.23653	0.175418	197.957	285.09	213.33	281.368	275.125	400.982	446.381	296.083	Hsp90b1
ENSMUSG00000020053	0	-0.580289	0.999871	6.34563	0.295921	70.738	51.016	110.43	157.043	29.734	82.805	112.15	30.629	Igf1
ENSMUSG00000020056	0	0.953452	0.999871	4.91632	0.355546	20.838	5.002	54.139	0	42.721	39.772	28.87	41.477	Ccdc53
ENSMUSG00000020057	0	0.0216522	0.999871	6.60257	0.961242	65.255	109.035	80.312	129.233	99.113	49.552	106.043	130.812	Dram1
ENSMUSG00000020062	0	-3.52091	0.999871	2.50042	0.211473	25.224	0	7.171	3.272	2.734	0	0	0	Slc5a8
ENSMUSG00000020063	0	0.17159	0.999871	5.15013	0.862319	24.676	33.677	29.759	42.532	42.379	0	26.094	77.211	Sirt1
ENSMUSG00000020064	0	0.973078	0.999871	5.78727	0.271216	0	59.686	67.047	17.994	91.253	42.38	54.41	98.269	Herc4
ENSMUSG00000020069	0	0.232382	0.999871	5.3523	0.732234	59.223	22.674	42.307	24.538	41.354	31.948	62.738	36.372	Hnrnph3
ENSMUSG00000020070	0	1.85281	0.999871	3.60658	0.42493	0	18.339	0	0	59.468	0.652	11.104	0	Rufy2
ENSMUSG00000020074	0	0.625609	0.999871	6.5732	0.23112	131.606	87.028	38.364	42.532	161.316	157.133	51.078	82.316	Ccar1
ENSMUSG00000020075	0	0.341737	0.999871	7.89333	0.530749	120.639	118.037	257.788	345.167	283.669	375.554	79.949	296.721	Ddx21
ENSMUSG00000020076	0	0.199448	0.999871	5.18484	0.810472	63.609	6.335	53.064	11.451	54.341	32.6	42.195	22.334	Ddx50
ENSMUSG00000020077	0	-0.785408	0.757579	7.20604	0.0557258	117.348	311.765	146.642	165.222	132.949	113.449	118.258	64.449	Srgn
ENSMUSG00000020078	0	0.356697	0.999871	7.85662	0.433961	168.346	320.435	173.891	147.228	408.757	189.733	215.418	222.062	Vps26a
ENSMUSG00000020079	0	1.39793	0.999871	3.49311	0.463459	2.193	0	0	21.266	21.532	23.472	6.662	7.019	Supv3l1
ENSMUSG00000020083	0	3.33401	0.999871	1.06428	0.317824	0.548	0	0	0	7.861	0	0	0	2010107G23Rik
ENSMUSG00000020085	0	0.258364	0.999871	5.48558	0.774583	1.645	60.352	32.985	63.799	7.177	93.889	47.192	37.648	Aifm2
ENSMUSG00000020087	0	0.535012	0.999871	4.79782	0.558336	43.32	8.003	15.417	22.902	18.797	31.948	56.075	19.781	Tysnd1
ENSMUSG00000020088	0	-0.522688	0.999871	6.74661	0.211077	188.087	85.694	80.671	155.407	72.797	79.544	109.93	84.23	Sar1a
ENSMUSG00000020089	0	-0.427451	0.999871	5.08818	0.576378	38.385	21.34	38.364	55.619	21.532	38.468	20.542	29.991	Ppa1
ENSMUSG00000020091	0	0.174287	0.999871	3.28532	0.918447	9.322	0	12.907	11.451	7.177	12.388	2.776	14.038	Eif4ebp2
ENSMUSG00000020092	0	0.430119	0.999871	7.01394	0.298929	78.963	125.04	153.813	80.157	205.746	75.632	131.582	176.118	Pald1
ENSMUSG00000020097	0	-0.146645	0.999871	8.31639	0.742938	499.554	252.413	402.279	201.211	355.441	160.393	309.802	379.037	Sgpl1
ENSMUSG00000020099	0	7.57938	0.757579	2.79741	0.00761021	0	0	0	0	14.013	0	14.99	18.505	Unc5b
ENSMUSG00000020100	0	0.767986	0.999871	5.63139	0.221933	53.739	15.005	50.912	26.174	53.658	67.808	69.955	51.687	Slc29a3
ENSMUSG00000020101	0	0.604133	0.999871	6.64572	0.243354	119.542	53.35	87.125	58.891	116.544	181.257	31.091	139.108	4632428N05Rik
ENSMUSG00000020102	0	5.47766	0.757579	1.23701	0.0616917	0	0	0	0	0	2.608	8.328	0	Slc16a7
ENSMUSG00000020105	0	0.781194	0.999871	2.38377	0.763801	0	0	12.19	0	0.342	1.304	19.432	0.638	Lrig3
ENSMUSG00000020107	0	0.470758	0.999871	4.25664	0.696391	1.645	20.006	24.022	14.723	15.38	23.472	3.886	39.563	Anapc16
ENSMUSG00000020108	0	-0.0511493	0.999871	4.77751	0.961139	36.192	40.68	0.359	31.081	19.139	31.296	29.981	22.334	Ddit4
ENSMUSG00000020109	0	-1.06764	0.999871	4.54558	0.390318	6.032	14.004	53.064	49.076	10.595	30.644	0	14.677	Dnajb12
ENSMUSG00000020111	0	-0.218031	0.999871	4.7457	0.821779	49.352	16.339	43.742	3.272	23.582	27.384	32.202	12.124	Micu1
ENSMUSG00000020114	0	-0.462856	0.999871	5.86609	0.429135	40.03	43.014	72.425	112.875	30.759	72.372	41.64	44.03	Cand1
ENSMUSG00000020115	0	-0.51122	0.999871	5.63276	0.44925	71.286	59.352	23.663	76.886	33.152	12.388	72.731	42.753	Tbk1
ENSMUSG00000020116	0	0.599323	0.999871	5.62175	0.521874	0	20.34	32.985	101.424	85.784	63.896	33.312	46.582	Pno1
ENSMUSG00000020120	0	-0.241686	0.999871	9.61883	0.518003	678.318	1072.67	588.001	1073.13	512.313	723.072	1014.9	610.032	Plek
ENSMUSG00000020124	0	0.531016	0.999871	5.00619	0.623717	0	19.673	17.568	65.435	41.012	31.296	11.659	60.62	Usp15
ENSMUSG00000020128	0	0.0201698	0.999871	5.42053	0.976043	38.385	73.357	19.72	34.353	42.721	42.38	36.643	45.306	Vps54
ENSMUSG00000020130	0	0.648389	0.999871	6.16743	0.222479	50.997	35.345	41.59	96.516	43.063	116.057	83.835	95.716	Tbc1d15
ENSMUSG00000020131	0	1.84604	0.999871	3.05621	0.456395	0	12.004	0	0	5.81	0	24.429	15.953	Pcsk4
ENSMUSG00000020132	0	1.57468	0.871847	5.08523	0.0957165	8.774	34.011	1.793	21.266	102.189	43.684	32.202	19.143	Rab21
ENSMUSG00000020133	0	-0.305388	0.999871	6.45667	0.474982	110.22	77.024	102.9	98.152	93.303	95.845	62.738	55.515	2310011J03Rik
ENSMUSG00000020134	0	-0.319106	0.999871	7.66043	0.482549	217.15	147.047	193.969	345.167	182.847	137.573	127.696	259.71	Peli1
ENSMUSG00000020137	0	0.911808	0.999871	2.26744	0.772142	0	0	10.398	0	6.152	0	0	13.4	Thap2
ENSMUSG00000020142	0	7.41549	0.757579	2.65996	0.00998345	0	0	0	0	12.987	0	18.877	10.848	Slc1a4
ENSMUSG00000020143	0	0.525934	0.999871	7.08295	0.184787	54.287	127.04	109.354	152.135	133.29	154.525	199.317	142.936	Dock2
ENSMUSG00000020149	0	-0.0597792	0.999871	7.91483	0.903096	106.381	270.752	211.179	394.243	323.315	196.253	288.704	132.727	Rab1
ENSMUSG00000020150	0	-0.109205	0.999871	4.00846	0.929776	23.031	22.34	12.549	4.908	23.582	20.212	9.994	3.829	Gamt
ENSMUSG00000020152	0	-0.157638	0.999871	7.91706	0.690461	278.017	297.428	207.952	238.836	255.302	199.513	224.856	225.253	Actr2
ENSMUSG00000020153	0	0.0260445	0.999871	6.40357	0.954017	71.835	62.687	122.62	76.886	52.633	93.237	97.16	91.25	Ndufs7
ENSMUSG00000020156	0	0.155968	0.999871	7.61843	0.70403	252.793	132.375	187.874	176.673	200.277	215.161	185.992	214.405	Mum1
ENSMUSG00000020159	0	1.07231	0.999871	4.85652	0.400013	26.321	0	13.266	34.353	72.114	0.652	67.734	14.038	Gabrp
ENSMUSG00000020160	0	3.52247	0.757579	3.88262	0.049573	0	1.334	0	8.179	45.114	13.692	38.864	3.829	Meis1
ENSMUSG00000020163	0	0.580413	0.999871	7.77812	0.198124	146.411	139.378	204.366	215.934	145.936	380.77	250.95	250.777	Uqcr11
ENSMUSG00000020166	0	0.156907	0.999871	6.20617	0.801897	72.383	50.016	124.412	31.081	111.417	58.68	13.88	119.965	Cnot2
ENSMUSG00000020167	0	0.584065	0.999871	4.72118	0.519065	15.902	18.006	17.21	31.081	55.367	18.908	21.653	25.524	Tcf3
ENSMUSG00000020170	0	1.09348	0.999871	2.93606	0.642786	0	1.667	15.059	0	0	11.736	23.874	0.638	Frs2
ENSMUSG00000020171	0	-0.00433478	0.999871	7.30797	0.993369	206.731	241.076	74.576	111.239	94.329	264.714	104.933	151.232	Yeats4
ENSMUSG00000020173	0	-0.661979	0.999871	3.8966	0.66584	20.838	24.674	0.359	22.902	12.304	13.04	17.766	0	Cobl
ENSMUSG00000020175	0	-2.11732	0.999871	3.11476	0.458691	0	0	40.515	9.815	0	0	11.659	0	Rab36
ENSMUSG00000020178	0	0.679064	0.999871	3.68278	0.761091	24.676	0	0	13.087	0	39.12	17.766	0	Adora2a
ENSMUSG00000020180	0	1.32338	0.757579	8.21631	0.0159588	117.348	65.021	173.532	328.809	280.252	730.244	375.87	272.473	Snrpd3
ENSMUSG00000020181	0	-1.31615	0.999871	0.969722	0.688421	0	0	5.378	0	0	1.956	0	0	Nav3
ENSMUSG00000020183	0	0.229786	0.999871	1.82988	0.924119	0	4.668	0	4.908	0	1.304	6.107	3.829	Cpm
ENSMUSG00000020184	0	-0.071495	0.999871	6.41232	0.872094	100.349	76.024	112.581	58.891	68.012	78.24	119.923	61.897	Mdm2
ENSMUSG00000020185	0	1.20108	0.999871	3.0553	0.630384	0	0	17.568	0	0	10.432	23.874	6.381	E2f7
ENSMUSG00000020189	0	-0.00067002	0.999921	6.54884	0.998828	85.544	151.048	90.71	42.532	101.506	95.193	111.595	61.897	Osbpl8
ENSMUSG00000020190	0	-0.512407	0.999871	5.80281	0.399759	117.348	40.346	52.346	52.348	18.114	46.292	57.741	56.792	Mknk2
ENSMUSG00000020196	0	-0.0318481	0.999871	6.10873	0.949723	118.445	72.023	40.515	47.44	75.189	58.68	64.958	68.916	Cabin1
ENSMUSG00000020198	0	0.252718	0.999871	7.61141	0.572739	156.282	138.044	182.137	240.472	312.036	233.417	174.333	120.603	Ap3d1
ENSMUSG00000020205	0	0.307619	0.999871	7.30206	0.510746	79.512	169.72	108.278	204.483	177.72	177.997	111.595	216.319	Phlda1
ENSMUSG00000020211	0	0.415383	0.999871	6.1309	0.529722	19.741	41.68	22.588	155.407	59.81	118.013	43.306	86.145	Sf3a2
ENSMUSG00000020219	0	1.01382	0.757579	7.24322	0.00582497	142.025	72.69	117.959	70.342	213.606	224.289	168.781	191.433	Timm13
ENSMUSG00000020220	0	0.48364	0.999871	6.04778	0.343472	36.192	60.686	51.271	70.342	52.291	58.68	99.381	91.25	Vps13d
ENSMUSG00000020224	0	-0.179528	0.999871	4.38775	0.893134	38.385	34.011	7.888	4.908	0	43.684	9.994	18.505	Llph
ENSMUSG00000020225	0	0.687033	0.999871	6.48021	0.163397	31.805	53.684	93.937	93.244	135.683	51.508	113.816	133.365	Tmbim4
ENSMUSG00000020227	0	-0.170158	0.999871	5.49347	0.807668	55.932	34.344	79.954	17.994	25.975	18.908	63.848	57.43	Irak3
ENSMUSG00000020228	0	1.60475	0.999871	4.49972	0.280982	0	0	28.324	14.723	85.784	26.732	8.883	8.934	Helb
ENSMUSG00000020230	0	2.17222	0.994228	4.34116	0.128869	0	23.341	3.227	0	45.455	20.212	36.088	24.886	Prmt2
ENSMUSG00000020231	0	0.155395	0.999871	4.76526	0.89579	0	59.352	29.759	8.179	38.962	7.824	13.325	49.773	Dip2a
ENSMUSG00000020232	0	1.22975	0.757579	5.98455	0.0375359	25.224	16.672	78.52	29.446	105.949	106.277	67.179	67.001	Hmg20b
ENSMUSG00000020235	0	0.676668	0.999871	5.46783	0.352776	9.322	65.354	30.834	26.174	72.455	23.472	71.066	47.22	Fzr1
ENSMUSG00000020238	0	-0.181104	0.999871	7.72934	0.705069	307.08	174.389	205.083	222.477	115.86	356.646	147.683	153.784	Ncln
ENSMUSG00000020246	0	-1.13912	0.999871	4.40748	0.373184	8.225	31.343	55.215	16.359	0	16.3	16.101	17.229	Hcfc2
ENSMUSG00000020248	0	0.461947	0.999871	4.54265	0.701134	5.484	51.35	13.266	3.272	1.709	24.124	66.624	11.486	Nfyb
ENSMUSG00000020250	0	0.241302	0.999871	7.15239	0.556122	126.671	128.374	111.505	155.407	91.594	203.425	229.853	81.678	Txnrd1
ENSMUSG00000020253	0	0.439236	0.999871	4.87925	0.640295	15.902	54.351	13.624	11.451	38.278	7.172	23.874	61.258	Ppm1m
ENSMUSG00000020255	0	-1.13499	0.999871	5.10358	0.183688	25.773	49.349	13.266	96.516	14.013	14.344	40.53	14.677	D10Wsu102e
ENSMUSG00000020257	0	-0.289519	0.999871	5.51599	0.670415	42.224	75.024	64.537	14.723	46.139	37.816	22.208	53.601	Wdr82
ENSMUSG00000020260	0	0.604631	0.999871	4.7958	0.513394	19.741	21.34	32.627	11.451	44.088	11.736	63.293	12.124	Pofut2
ENSMUSG00000020261	0	-0.305388	0.999871	5.60985	0.663779	35.643	63.02	73.859	39.261	41.696	88.021	11.104	26.162	Slc36a1
ENSMUSG00000020262	0	-0.682735	0.999871	5.8197	0.290751	127.767	38.012	75.293	37.625	44.088	15.648	30.536	79.126	Adarb1
ENSMUSG00000020263	0	0.707058	0.999871	6.42374	0.333639	3.29	37.679	61.668	157.043	146.278	35.208	153.235	88.059	Appl2
ENSMUSG00000020265	0	0.800781	0.757579	8.01035	0.0554184	150.25	243.744	203.291	153.771	436.782	297.314	273.158	291.616	Sumo3
ENSMUSG00000020267	0	-0.407797	0.999871	9.16891	0.244332	820.891	582.851	548.204	696.878	419.694	489.655	524.664	523.25	Hint1
ENSMUSG00000020271	0	0.108907	0.999871	5.75231	0.890095	109.671	72.356	22.229	1.636	64.595	69.764	59.406	24.886	Fbxw11
ENSMUSG00000020272	0	0.077927	0.999871	7.0405	0.865961	266.502	93.363	97.881	60.527	177.037	86.065	180.44	95.716	Stk10
ENSMUSG00000020273	0	1.34952	0.999871	2.86164	0.51967	0.548	0	13.266	0	16.747	3.26	11.104	5.105	Papolg
ENSMUSG00000020275	0	-2.15646	0.999871	3.33723	0.30507	0	19.673	20.437	19.63	7.861	5.216	0	0	Rel
ENSMUSG00000020277	0	-1.68716	0.999871	3.9325	0.377528	69.641	6.002	0	14.723	7.861	18.256	0	0	Pfkl
ENSMUSG00000020280	0	-1.4907	0.999871	3.92828	0.361628	16.999	16.005	25.815	26.174	0	8.476	0	20.419	Pus10
ENSMUSG00000020282	0	1.21145	0.999871	3.15837	0.555888	16.451	2.334	0.717	0	0	1.956	32.757	10.21	Rhbdf1
ENSMUSG00000020283	0	1.47103	0.999871	3.6331	0.450537	0	23.007	0	0	33.835	7.824	9.438	15.953	Pex13
ENSMUSG00000020284	0	0.413706	0.999871	4.36143	0.784072	50.449	13.338	0	4.908	39.645	0	31.091	19.781	1810043G02Rik
ENSMUSG00000020287	0	-0.105973	0.999871	4.90095	0.921944	84.995	7.002	31.193	0	45.455	31.296	23.318	10.848	Mpg
ENSMUSG00000020288	0	0.8383	0.999871	2.94623	0.714941	1.097	5.668	12.19	0	0	20.212	0	12.762	Ahsa2
ENSMUSG00000020289	0	0.325204	0.999871	4.21547	0.805475	21.386	23.007	17.927	0	37.595	1.304	24.984	15.315	Nprl3
ENSMUSG00000020290	0	0.465402	0.999871	5.14763	0.619516	0.548	46.348	27.249	40.897	22.215	48.248	28.87	57.43	Xpo1
ENSMUSG00000020300	0	-0.024024	0.999871	5.81431	0.970812	41.675	45.348	31.91	106.331	13.329	58.68	78.838	65.087	Cpeb4
ENSMUSG00000020305	0	-0.191457	0.999871	4.76667	0.850742	71.286	9.003	5.378	29.446	9.911	20.864	15.546	49.773	Asb3
ENSMUSG00000020307	0	0.175553	0.999871	5.39687	0.813225	24.676	29.343	84.615	16.359	56.392	48.248	56.075	14.038	Cdc34
ENSMUSG00000020308	0	0.686561	0.999871	4.38541	0.566996	16.451	9.67	20.795	14.723	34.519	0.652	8.883	53.601	Tpgs1
ENSMUSG00000020311	0	-0.073752	0.999871	4.16381	0.95046	26.87	31.677	7.529	3.272	20.848	9.128	25.539	10.848	Erlec1
ENSMUSG00000020315	0	0.528072	0.999871	6.79238	0.314545	28.515	110.368	95.012	125.961	121.67	207.989	48.858	128.26	Sptbn1
ENSMUSG00000020319	0	5.84897	0.757579	1.45227	0.0561005	0	0	0	0	0	6.52	0	7.019	Wdpcp
ENSMUSG00000020321	0	0.321684	0.999871	6.8862	0.387819	89.382	105.033	137.678	86.701	129.873	138.225	116.037	132.727	Mdh1
ENSMUSG00000020326	0	0.0467079	0.999871	5.99233	0.931508	101.446	52.683	70.632	24.538	55.025	76.936	72.176	49.134	Ccng1
ENSMUSG00000020328	0	1.29329	0.999871	4.54602	0.276368	8.774	0.667	32.985	9.815	82.708	18.908	19.432	7.019	Nudcd2
ENSMUSG00000020329	0	0.113098	0.999871	4.1562	0.935188	37.288	21.674	0	6.543	35.544	7.172	18.877	8.934	Polrmt
ENSMUSG00000020330	0	0.264481	0.999871	3.95855	0.869543	2.193	18.339	1.434	31.081	52.974	9.128	0	1.914	Hmmr
ENSMUSG00000020340	0	-0.167096	0.999871	4.47953	0.893996	17.547	8.669	40.515	24.538	0	34.556	34.422	10.21	Cyfip2
ENSMUSG00000020346	0	-0.090901	0.999871	7.49864	0.83256	291.178	152.382	139.113	170.13	193.1	122.577	184.326	193.985	Mgat1
ENSMUSG00000020349	0	-0.235022	0.999871	7.72689	0.582093	325.724	200.063	171.739	225.749	149.012	148.005	234.85	238.015	Ppp2ca
ENSMUSG00000020358	0	-0.0073573	0.999871	8.58303	0.985201	316.402	500.159	396.542	325.537	394.061	306.442	317.574	495.173	Hnrnpab
ENSMUSG00000020359	0	-0.704733	0.999871	3.12892	0.771776	15.354	22.674	0	0	18.114	5.216	0	0	Phykpl
ENSMUSG00000020361	0	-0.0604186	0.999871	7.92156	0.884739	177.668	282.756	272.13	256.831	212.923	251.022	182.106	287.149	Hspa4
ENSMUSG00000020362	0	-0.211308	0.999871	7.07661	0.59968	85.544	210.4	141.622	137.413	159.948	75.632	158.232	104.012	Cnot6
ENSMUSG00000020364	0	-1.62596	0.999871	2.68038	0.6049	0	31.01	0.359	0	0	9.78	0	0	Zfp354a
ENSMUSG00000020366	0	-0.0157181	0.999871	5.33822	0.983522	53.191	35.678	26.173	45.804	63.227	5.216	46.082	43.391	Mapk9
ENSMUSG00000020368	0	-0.148481	0.999871	8.82389	0.703738	692.027	460.479	466.457	305.906	362.96	462.271	408.072	463.905	Canx
ENSMUSG00000020372	0	0.152769	0.999871	10.7877	0.55982	1325.38	1799.57	1694.81	1904.14	1811.04	2057.07	1545.12	1938.58	Gnb2l1
ENSMUSG00000020375	0	1.8973	0.757579	5.34766	0.01047	12.064	10.67	24.022	21.266	91.253	58.028	22.763	75.297	Rufy1
ENSMUSG00000020376	0	0.297372	0.999871	5.91613	0.603372	28.515	33.01	75.293	78.521	66.987	35.208	72.731	85.507	Rnf130
ENSMUSG00000020377	0	-0.199376	0.999871	8.40078	0.640867	516.553	297.094	254.92	390.971	338.352	211.249	247.619	447.315	Ltc4s
ENSMUSG00000020380	0	0.422024	0.999871	5.79474	0.517767	63.609	7.669	50.554	68.706	66.303	77.588	50.523	51.687	Rad50
ENSMUSG00000020385	0	0.873846	0.999871	4.94927	0.46809	0	63.02	1.434	17.994	38.62	9.128	44.416	62.535	Clk4
ENSMUSG00000020386	0	0.377079	0.999871	5.69706	0.562051	88.834	48.349	19.361	22.902	91.936	54.116	47.192	36.372	Sar1b
ENSMUSG00000020387	0	0.161261	0.999871	5.80126	0.786904	85.544	52.016	21.512	50.712	86.126	59.332	42.75	41.477	Jade2
ENSMUSG00000020390	0	-0.0539651	0.999871	6.60502	0.913134	99.801	88.028	122.62	85.065	29.734	113.449	161.008	71.468	Ube2b
ENSMUSG00000020392	0	-0.690118	0.999871	5.45692	0.321198	46.062	34.011	102.542	31.081	19.139	52.16	36.088	22.334	Cdkn2aipnl
ENSMUSG00000020393	0	0.927924	0.999871	3.04544	0.677773	0	17.005	2.151	0	0	5.216	19.987	12.762	Kremen1
ENSMUSG00000020395	0	6.19198	0.757579	1.7048	0.0595119	0	0	0	0	0	0.652	17.766	0	Itk
ENSMUSG00000020397	0	-0.298136	0.999871	3.88648	0.855974	0	19.339	26.532	14.723	15.721	25.428	0	7.019	Med7
ENSMUSG00000020399	0	-0.401887	0.999871	6.27922	0.369293	77.318	112.036	71.349	89.972	79.291	55.42	68.29	59.982	Havcr2
ENSMUSG00000020400	0	-0.321329	0.999871	7.69042	0.466849	198.505	157.383	216.198	350.075	179.429	145.397	265.386	139.108	Tnip1
ENSMUSG00000020402	0	-0.08251	0.999871	6.88997	0.872308	31.256	98.031	176.4	179.945	92.278	74.328	201.538	89.335	Vdac1
ENSMUSG00000020407	0	0.204408	0.999871	1.34462	0.953868	0	5.335	0	0	0	0	6.662	0	Upp1
ENSMUSG00000020409	0	-0.146752	0.999871	5.64833	0.819393	42.224	77.024	35.137	52.348	38.62	86.065	32.757	25.524	Slu7
ENSMUSG00000020412	0	1.00941	0.999871	4.51736	0.461484	1.097	53.017	0.359	1.636	5.127	54.116	15.546	38.925	Ascc2
ENSMUSG00000020413	0	-0.21708	0.999871	3.68729	0.90546	8.774	0	12.549	31.081	17.43	0.652	27.205	0	Hus1
ENSMUSG00000020415	0	0.898279	0.999871	5.99483	0.149922	67.996	44.014	59.159	4.908	76.557	79.544	117.702	53.601	Pttg1
ENSMUSG00000020422	0	-0.0460795	0.999871	2.81126	0.985707	0	23.341	0	0	12.987	6.52	3.886	0	Tns3
ENSMUSG00000020423	0	0.00890029	0.999871	5.91977	0.987122	52.094	89.695	60.951	34.353	75.873	71.72	35.533	53.601	Btg2
ENSMUSG00000020430	0	0.0943877	0.999871	6.40199	0.855376	149.702	97.698	45.176	34.353	121.328	78.892	54.41	88.697	Pes1
ENSMUSG00000020432	0	0.784736	0.999871	5.61589	0.305628	2.193	48.015	54.139	35.989	76.898	77.588	46.082	40.201	Tcn2
ENSMUSG00000020437	0	-0.178132	0.999871	6.85008	0.705212	184.796	64.687	149.51	94.88	152.771	43.684	79.394	152.508	Myo1g
ENSMUSG00000020440	0	-0.0785424	0.999871	8.19933	0.866513	451.847	303.763	141.264	320.629	222.834	391.854	192.654	311.397	Arf5
ENSMUSG00000020441	0	0.21037	0.999871	5.5658	0.736498	77.318	35.678	30.476	31.081	55.367	33.252	54.41	55.515	2310033P09Rik
ENSMUSG00000020444	0	0.97832	0.905025	5.79012	0.10628	32.353	53.017	15.776	45.804	76.215	97.149	44.416	65.725	Guk1
ENSMUSG00000020448	0	-0.555927	0.999871	4.27863	0.754577	0	60.019	0	26.174	0	5.216	35.533	19.143	Rnf185
ENSMUSG00000020451	0	-0.516288	0.999871	4.69963	0.574289	58.126	16.672	17.568	27.81	15.038	15.648	25.539	25.524	Limk2
ENSMUSG00000020453	0	-0.77477	0.999871	3.01595	0.762044	32.353	0	0	4.908	12.987	0	8.328	0	Patz1
ENSMUSG00000020454	0	-0.275619	0.999871	4.93829	0.823398	0	2.668	27.607	101.424	6.152	12.388	41.64	46.582	Eif4enif1
ENSMUSG00000020455	0	-0.00382141	0.999871	6.51873	0.993636	120.639	45.681	148.076	53.983	124.404	58.68	86.056	93.164	Trim11
ENSMUSG00000020456	0	-0.834073	0.963231	6.14101	0.119791	94.317	95.03	116.883	52.348	20.164	46.944	54.41	76.573	Ogdh
ENSMUSG00000020457	0	-0.12322	0.999871	4.65946	0.92242	86.092	15.005	0	3.272	19.823	16.952	37.754	18.505	Drg1
ENSMUSG00000020458	0	0.448388	0.999871	7.59521	0.310244	98.156	174.722	232.691	147.228	286.403	168.869	188.213	240.567	Rtn4
ENSMUSG00000020459	0	0.563325	0.999871	3.51226	0.749593	0.548	3.668	19.72	9.815	1.025	17.604	31.091	0	Mtif2
ENSMUSG00000020460	0	0.284293	0.999871	6.45097	0.505192	78.963	57.685	90.351	88.337	78.607	119.317	98.826	78.487	Rps27a
ENSMUSG00000020462	0	-0.760781	0.999871	3.11146	0.767603	0	36.678	0.359	0	0	16.3	0	5.105	Cfap36
ENSMUSG00000020463	0	0.29585	0.999871	7.31656	0.476684	160.12	97.698	144.849	173.402	174.303	137.573	205.979	176.756	Smek2
ENSMUSG00000020464	0	2.0026	0.999871	3.46804	0.326056	0	0	15.776	0	4.101	13.692	33.312	13.4	Pnpt1
ENSMUSG00000020471	0	0.920083	0.999871	4.29729	0.545544	0	22.007	0	29.446	54	12.388	21.098	10.848	Pold2
ENSMUSG00000020472	0	-0.835918	0.999871	3.64208	0.643092	31.805	27.342	0	0	18.114	3.26	10.549	1.276	Zkscan17
ENSMUSG00000020474	0	1.93228	0.999871	2.6331	0.476072	8.774	0	0	0	2.734	7.824	22.763	0	Polm
ENSMUSG00000020476	0	0.176724	0.999871	6.79446	0.746994	112.413	174.389	102.9	22.902	54	200.817	83.835	118.688	Dbnl
ENSMUSG00000020477	0	0.0204317	0.999871	6.67128	0.967529	184.796	42.68	68.839	112.875	65.62	163.001	100.491	70.192	Mrps24
ENSMUSG00000020482	0	-0.367362	0.999871	5.24296	0.621374	48.804	52.35	31.551	34.353	24.949	37.164	10.549	53.601	Ccdc117
ENSMUSG00000020483	0	-0.182176	0.999871	8.13382	0.682065	252.244	157.05	500.877	292.82	259.404	223.637	313.688	247.586	Dynll2
ENSMUSG00000020484	0	0.118208	0.999871	8.59548	0.764285	302.693	452.477	403.355	327.173	362.96	285.578	545.206	409.666	Xbp1
ENSMUSG00000020485	0	0.814058	0.999871	3.69832	0.587728	19.193	4.335	10.039	1.636	2.392	7.824	49.413	2.552	Supt4a
ENSMUSG00000020486	0	-2.59922	0.999871	3.59679	0.310133	60.868	17.339	0	0	0	11.736	0	0	2019-09-04
ENSMUSG00000020492	0	-2.93825	0.999871	3.38558	0.236065	0	0	45.176	22.902	0	2.608	0	5.743	Ska2
ENSMUSG00000020493	0	-0.0257968	0.999871	1.55597	0.994206	0	0	7.529	0	7.519	0	0	0	Prr11
ENSMUSG00000020495	0	0.922006	0.999871	5.03414	0.38304	0	36.345	34.061	16.359	34.861	24.776	93.274	15.315	Smg8
ENSMUSG00000020496	0	0.152836	0.999871	7.73743	0.764628	112.962	326.77	248.466	114.51	285.036	213.857	103.822	282.044	Rnf187
ENSMUSG00000020513	0	6.8281	0.757579	2.17384	0.0221972	0	0	0	0	0	3.912	20.542	3.829	Tubd1
ENSMUSG00000020514	0	-0.42239	0.999871	3.31453	0.833379	0	36.345	0	3.272	16.747	8.476	1.11	3.829	Mrpl22
ENSMUSG00000020515	0	0.90501	0.999871	4.99365	0.287027	9.87	20.006	33.344	22.902	28.367	13.692	74.397	45.306	Cnot8
ENSMUSG00000020516	0	-0.277032	0.999871	6.90523	0.566254	54.287	112.036	171.739	184.853	50.924	162.349	133.248	76.573	Rps6kb1
ENSMUSG00000020519	0	0.0564833	0.999871	5.59397	0.935261	24.676	25.341	39.798	98.152	45.114	81.5	21.653	39.563	Sap30l
ENSMUSG00000020520	0	0.202136	0.999871	5.41205	0.838581	8.774	66.021	31.551	47.44	85.784	54.116	0	35.734	Galnt10
ENSMUSG00000020521	0	1.28557	0.999871	4.0009	0.386791	0	7.002	25.815	1.636	9.911	43.032	21.653	8.934	Rnft1
ENSMUSG00000020522	0	-0.0589526	0.999871	5.85506	0.924157	85.544	62.687	39.081	47.44	69.721	53.464	87.722	12.762	Mfap3
ENSMUSG00000020523	0	1.1477	0.757579	6.20121	0.020783	39.482	33.677	47.685	62.163	85.443	90.629	66.069	151.232	Fam114a2
ENSMUSG00000020525	0	0.00802236	0.999871	4.17177	0.995863	26.87	2.001	40.156	0	16.063	26.732	0	23.61	Ppm1d
ENSMUSG00000020526	0	-1.80141	0.999871	3.46625	0.334003	0	35.345	8.605	17.994	3.759	8.476	0	5.105	Znhit3
ENSMUSG00000020527	0	-0.101439	0.999871	2.73756	0.970286	0	7.669	0	16.359	0	1.304	0	20.419	Myo19
ENSMUSG00000020528	0	2.37606	0.999871	2.87193	0.310956	0.548	7.002	0	0	12.304	0	21.098	9.572	Prpsap2
ENSMUSG00000020530	0	0.403373	0.999871	8.40383	0.304645	271.437	284.757	227.671	387.7	349.289	340.346	466.923	372.018	Ggnbp2
ENSMUSG00000020532	0	-0.216262	0.999871	4.79885	0.848008	26.87	34.011	40.156	14.723	0	21.516	56.075	21.696	Acaca
ENSMUSG00000020534	0	-1.07317	0.999871	3.76808	0.540847	8.774	0	19.002	42.532	19.481	9.78	0	3.191	Shmt1
ENSMUSG00000020536	0	-0.288209	0.999871	5.78074	0.633082	35.095	84.694	90.71	26.174	46.139	33.252	55.52	59.344	Llgl1
ENSMUSG00000020537	0	-0.994064	0.999871	3.31679	0.638848	0	23.341	4.661	19.63	17.43	6.52	0	0	Drg2
ENSMUSG00000020538	0	0.470046	0.999871	5.25007	0.515467	34.547	15.338	38.722	37.625	51.949	18.256	46.082	55.515	Srebf1
ENSMUSG00000020541	0	6.2368	0.757579	1.74586	0.0491335	0	0	0	0	5.127	0	13.88	0	Tom1l1
ENSMUSG00000020544	0	-1.59173	0.999871	2.64227	0.555452	0	10.67	17.21	3.272	0	0	10.549	0	Cox11
ENSMUSG00000020546	0	3.13546	0.999871	1.16888	0.356162	0	0	0.717	0	8.886	0	0	0	Stxbp4
ENSMUSG00000020547	0	-0.193447	0.999871	8.13955	0.66965	401.946	187.726	320.532	305.906	291.53	290.142	124.365	326.712	Bzw2
ENSMUSG00000020549	0	0.316329	0.999871	4.77375	0.787636	0	40.013	30.117	22.902	28.709	42.38	42.75	2.552	Elac2
ENSMUSG00000020553	0	0.628265	0.999871	3.85273	0.711756	29.063	13.004	0.717	0	34.519	11.736	0	18.505	Pctp
ENSMUSG00000020561	0	0.918879	0.999871	4.67054	0.348952	7.129	18.339	30.476	11.451	29.734	44.988	44.416	8.295	Twistnb
ENSMUSG00000020564	0	-0.364954	0.999871	4.63988	0.736296	1.097	24.008	40.515	42.532	30.759	9.78	34.978	8.934	Atxn7l1
ENSMUSG00000020566	0	4.67764	0.999871	2.75851	0.132003	0	1.334	0	0	10.595	0	34.978	0	Atp6v1c2
ENSMUSG00000020570	0	0.0585579	0.999871	8.22221	0.886813	253.889	341.442	260.657	315.722	314.087	405.546	232.074	246.31	Sypl
ENSMUSG00000020571	0	-0.0453398	0.999871	8.12526	0.910327	315.306	313.433	259.581	250.287	196.176	249.066	327.568	313.95	Pdia6
ENSMUSG00000020572	0	-0.335177	0.999871	7.45877	0.407919	173.829	236.408	180.703	193.032	136.025	156.481	159.898	160.804	Nampt
ENSMUSG00000020573	0	-0.436999	0.999871	5.75138	0.578211	2.193	68.355	67.764	104.695	32.468	73.024	38.864	31.905	Pik3cg
ENSMUSG00000020576	0	-0.695155	0.999871	3.97377	0.655542	0	8.003	45.534	19.63	0.342	6.52	19.987	17.867	Nbas
ENSMUSG00000020577	0	-0.442703	0.999871	3.50731	0.8476	49.901	0	0	0	4.443	11.084	0	18.505	Tspan13
ENSMUSG00000020580	0	0.240343	0.999871	8.24897	0.584403	143.67	349.444	364.633	255.195	356.466	339.042	380.312	231.634	Rock2
ENSMUSG00000020585	0	-0.0456774	0.999871	10.4297	0.865586	1500.31	1283.41	1443.83	1423.2	1495.24	1134.49	1654.5	1127.54	Laptm4a
ENSMUSG00000020589	0	-2.03575	0.784804	5.05405	0.0738134	36.74	31.677	30.117	111.239	0	24.124	23.874	1.914	Fam49a
ENSMUSG00000020590	0	-0.565083	0.999871	4.61931	0.571928	53.191	26.342	20.078	14.723	35.886	3.912	15.546	21.058	Snx13
ENSMUSG00000020592	0	7.39177	0.757579	2.64564	0.0240112	0	0	0	0	17.089	0	25.539	0	Sdc1
ENSMUSG00000020593	0	0.191271	0.999871	8.25187	0.64381	389.334	269.419	323.759	165.222	347.238	256.238	342.558	344.579	Lpin1
ENSMUSG00000020594	0	-0.371703	0.999871	7.23219	0.401846	211.666	242.077	127.639	96.516	198.568	47.596	129.362	147.403	Pum2
ENSMUSG00000020599	0	6.55333	0.757579	1.96498	0.0456817	0	0	0	0	6.835	0	0	15.953	Rgs9
ENSMUSG00000020601	0	0.326699	0.999871	3.18771	0.873869	0.548	12.004	0	16.359	16.063	17.604	0	1.914	Trib2
ENSMUSG00000020605	0	-0.0511373	0.999871	5.38049	0.956586	72.383	25.675	69.915	0	23.24	70.416	9.438	52.325	Hs1bp3
ENSMUSG00000020608	0	-0.0948392	0.999871	7.8025	0.824478	157.927	227.072	200.781	336.988	184.898	190.385	272.603	206.109	Smc6
ENSMUSG00000020610	0	-0.723599	0.999871	5.20636	0.469307	43.869	31.677	67.764	37.625	49.215	9.128	0	49.134	Amz2
ENSMUSG00000020611	0	-0.147189	0.999871	7.875	0.733105	311.467	290.759	182.496	206.119	225.227	159.741	338.117	165.908	Gna13
ENSMUSG00000020612	0	0.334258	0.999871	7.53587	0.41888	201.796	120.038	195.044	143.956	178.404	175.389	250.95	214.405	Prkar1a
ENSMUSG00000020621	0	-0.675823	0.999871	4.93653	0.442258	52.094	18.006	24.739	53.983	47.848	7.824	23.318	12.762	Rdh14
ENSMUSG00000020628	0	1.44316	0.999871	3.81226	0.458245	9.87	17.672	0	0	37.595	1.304	0	37.01	Trappc12
ENSMUSG00000020629	0	-2.04703	0.987874	4.31858	0.127057	2.193	23.341	83.539	13.087	8.544	3.26	0.555	16.591	Adi1
ENSMUSG00000020630	0	0.312544	0.999871	3.58732	0.842243	3.839	30.676	3.585	0	12.987	9.78	21.098	5.105	Rnaseh1
ENSMUSG00000020634	0	-1.21637	0.999871	5.24514	0.209059	55.384	44.347	45.176	63.799	0	20.864	37.198	29.991	Ubxn2a
ENSMUSG00000020635	0	0.970575	0.999871	4.73723	0.400384	20.289	22.007	26.89	0	10.595	62.592	58.296	3.191	Fkbp1b
ENSMUSG00000020638	0	-0.605112	0.999871	3.4057	0.790651	0	8.336	37.646	0	15.38	0	0	14.677	Cmpk2
ENSMUSG00000020640	0	0.314451	0.999871	6.22851	0.564442	21.386	61.353	119.034	62.163	54	104.321	86.611	79.126	Itsn2
ENSMUSG00000020641	0	0.328573	0.999871	3.57127	0.896536	0	0	38.722	0	0	9.128	0	37.648	Rsad2
ENSMUSG00000020642	0	-6.05327	0.757579	1.63661	0.0568809	0	15.338	0.359	0	0	0	0	0	Rnf144a
ENSMUSG00000020644	0	-1.02342	0.757579	8.12086	0.0185618	562.615	359.781	221.935	361.526	176.353	184.517	233.184	134.003	Id2
ENSMUSG00000020647	0	0.157187	0.999871	5.69941	0.78221	57.578	36.011	60.234	40.897	44.772	47.596	53.854	67.001	Ncoa1
ENSMUSG00000020648	0	-4.74101	0.999871	2.58406	0.224861	0	0	0	42.532	0	1.304	0	0	Dus4l
ENSMUSG00000020649	0	-0.366995	0.999871	3.74946	0.786964	22.483	11.003	5.737	17.994	13.671	19.56	1.666	7.657	Rrm2
ENSMUSG00000020650	0	0.459645	0.999871	5.00086	0.659701	0	42.013	43.383	17.994	24.607	50.204	19.432	46.582	Bcap29
ENSMUSG00000020652	0	0.574445	0.999871	3.52766	0.772078	0	7.669	25.815	0	8.544	13.04	0	27.439	Cenpo
ENSMUSG00000020653	0	6.11089	0.732329	3.48117	0.00477097	0	0	0	1.636	23.582	8.476	27.205	20.419	Klf11
ENSMUSG00000020654	0	-0.582768	0.999871	7.47647	0.202197	369.593	203.731	166.003	122.69	150.379	164.305	143.797	104.65	Adcy3
ENSMUSG00000020656	0	-0.681442	0.999871	1.56519	0.849349	0	9.003	0	0	5.81	0	0	0	Grhl1
ENSMUSG00000020657	0	1.21084	0.999871	2.38221	0.701215	0	9.67	0	0	0	13.04	0	9.572	Dnajc27
ENSMUSG00000020659	0	1.25985	0.999871	4.35676	0.333131	0	15.338	26.532	3.272	51.266	11.736	17.211	29.991	Cbll1
ENSMUSG00000020661	0	1.0819	0.757579	6.32633	0.0515455	17.547	32.677	104.693	49.076	92.62	142.789	116.037	74.659	Dnmt3a
ENSMUSG00000020664	0	0.807711	0.999871	5.02875	0.451203	36.74	42.347	0	13.087	46.481	14.344	36.088	63.811	Dld
ENSMUSG00000020671	0	0.115858	0.999871	7.49019	0.788626	121.187	252.747	181.42	130.869	167.467	170.173	215.973	186.328	Rab10
ENSMUSG00000020677	0	0.901622	0.999871	4.65746	0.354431	5.484	27.009	27.607	6.543	28.709	25.428	45.526	26.801	Ddx52
ENSMUSG00000020679	0	1.43796	0.999871	1.78914	0.589307	0	0	5.02	0	2.051	0	9.994	2.552	Hnf1b
ENSMUSG00000020680	0	-0.256581	0.999871	5.97299	0.683055	22.483	143.379	65.971	34.353	71.772	48.248	32.202	71.468	Taf15
ENSMUSG00000020681	0	-0.289551	0.999871	2.2175	0.902583	0	7.669	7.888	0	3.076	2.608	0	7.019	Ace
ENSMUSG00000020687	0	0.577219	0.999871	5.36245	0.560545	0	83.36	32.985	9.815	41.012	48.248	72.176	30.629	Cdc27
ENSMUSG00000020691	0	-2.13096	0.999871	3.03633	0.467859	0	0	10.039	39.261	0	10.432	0	0	Mettl2
ENSMUSG00000020692	0	-1.4297	0.999871	4.29424	0.209583	22.483	10.67	34.778	42.532	4.101	14.344	4.997	15.953	Nle1
ENSMUSG00000020694	0	0.796156	0.999871	5.65522	0.265069	20.838	23.341	46.251	55.619	72.455	34.556	131.582	14.677	Tlk2
ENSMUSG00000020696	0	-0.525916	0.999871	5.67393	0.401053	63.609	21.007	70.632	85.065	35.544	32.6	62.182	33.182	Rffl
ENSMUSG00000020697	0	3.02388	0.999871	2.95729	0.191432	0	5.335	0	0	10.937	11.084	1.11	24.248	Lig3
ENSMUSG00000020700	0	-0.56464	0.999871	5.15576	0.507135	68.545	44.347	45.893	8.179	5.468	40.424	31.646	32.544	Map3k3
ENSMUSG00000020705	0	0.327135	0.999871	5.03293	0.736895	32.901	47.015	0.359	32.717	42.038	36.512	25.539	35.734	Ddx42
ENSMUSG00000020706	0	-0.0126197	0.999871	7.12873	0.976443	219.343	135.376	73.142	137.413	93.303	198.861	171.002	83.592	Ftsj3
ENSMUSG00000020707	0	-1.04111	0.999871	4.95993	0.207846	50.449	35.345	39.081	39.261	24.266	26.732	6.662	19.781	Rnf135
ENSMUSG00000020708	0	0.217134	0.999871	6.53254	0.644567	96.511	84.36	88.559	71.978	121.328	133.661	35.533	96.993	Psmc5
ENSMUSG00000020709	0	-0.633224	0.999871	5.45858	0.506355	83.35	23.341	0.359	106.331	43.747	47.596	24.429	17.229	Adap2
ENSMUSG00000020715	0	-0.95938	0.999871	3.92874	0.530723	25.224	43.347	6.095	0	15.038	18.256	0.555	3.829	Ern1
ENSMUSG00000020716	0	-0.0914534	0.999871	5.14545	0.930939	18.644	57.685	40.515	24.538	0	25.428	82.725	25.524	Nf1
ENSMUSG00000020717	0	6.12171	0.757579	1.63369	0.0611023	0	0	0	0	0	15.648	0.555	0	Pecam1
ENSMUSG00000020719	0	0.00695805	0.999871	8.99677	0.985348	533.552	658.542	500.16	353.346	470.618	602.452	554.09	399.456	Ddx5
ENSMUSG00000020720	0	0.490967	0.999871	6.3812	0.37897	25.224	112.036	47.685	88.337	182.505	48.9	74.397	79.764	Psmd12
ENSMUSG00000020721	0	0.664648	0.999871	5.50553	0.336409	49.901	54.017	20.437	13.087	42.379	31.296	56.63	86.783	Helz
ENSMUSG00000020732	0	1.40387	0.999871	3.47483	0.451059	0	13.338	1.793	6.543	33.493	9.128	16.656	0	Rab37
ENSMUSG00000020733	0	0.83329	0.999871	6.22665	0.286779	37.837	51.35	1.076	124.326	133.632	39.772	106.043	98.907	Slc9a3r1
ENSMUSG00000020736	0	0.437099	0.999871	5.97675	0.459587	111.317	43.014	38.364	21.266	62.886	39.772	111.595	72.106	Nt5c
ENSMUSG00000020737	0	0.325841	0.999871	6.82462	0.477101	89.931	100.365	159.191	50.712	131.582	157.785	56.075	147.403	Hn1
ENSMUSG00000020739	0	0.813755	0.999871	4.71963	0.391563	24.128	21.007	7.888	21.266	63.227	35.208	13.325	16.591	Nup85
ENSMUSG00000020740	0	1.31623	0.999871	4.32	0.393671	0	26.008	14.7	1.636	44.088	31.296	0	31.267	Gga3
ENSMUSG00000020741	0	-0.0598609	0.999871	7.14629	0.885937	110.22	79.692	281.452	107.967	125.771	135.617	148.238	137.832	Cluh
ENSMUSG00000020743	0	-0.345143	0.999871	6.96463	0.375397	161.765	121.038	115.808	161.95	78.949	71.068	141.021	142.936	Mif4gd
ENSMUSG00000020744	0	0.328418	0.999871	4.83551	0.778431	0	5.668	48.761	44.168	25.975	35.208	54.41	7.019	Slc25a19
ENSMUSG00000020745	0	0.518714	0.999871	8.06015	0.194102	178.216	245.745	219.066	235.564	348.947	314.266	342.558	239.929	Pafah1b1
ENSMUSG00000020747	0	-0.836806	0.999871	3.47179	0.676178	6.032	18.006	27.249	0	22.215	6.52	0	0	2310067B10Rik
ENSMUSG00000020752	0	0.0571991	0.999871	3.01217	0.983974	0	26.675	0	0	0	9.128	0	18.505	Recql5
ENSMUSG00000020755	0	1.53385	0.757579	5.00671	0.0560028	16.451	16.005	12.549	19.63	60.835	35.208	63.848	25.524	Sap30bp
ENSMUSG00000020758	0	6.24781	0.757579	1.75484	0.0491614	0	0	0	0	11.278	7.172	0	0	Itgb4
ENSMUSG00000020766	0	-0.0848627	0.999871	5.45895	0.910641	79.512	11.67	58.442	31.081	43.747	17.604	21.653	82.316	Galk1
ENSMUSG00000020770	0	-1.57944	0.999871	3.13253	0.445496	6.58	0.667	33.344	6.543	0	8.476	0	6.381	Unk
ENSMUSG00000020773	0	1.60185	0.580705	6.37713	0.00195993	69.641	27.342	39.798	27.81	67.67	179.301	85.501	151.87	Trim47
ENSMUSG00000020774	0	-0.0328519	0.999871	2.606	0.99154	0	12.337	0	8.179	0	0	0	19.781	Aspa
ENSMUSG00000020775	0	1.39008	0.999871	4.64942	0.241073	8.225	0	16.851	29.446	24.949	33.252	61.072	19.781	Mrpl38
ENSMUSG00000020776	0	-1.67809	0.999871	2.8826	0.57295	40.578	0	0	0	3.076	8.476	0	0	Fbf1
ENSMUSG00000020777	0	-0.932841	0.81145	7.41675	0.081598	392.624	76.358	177.835	263.374	116.544	126.489	171.002	51.687	Acox1
ENSMUSG00000020778	0	1.09226	0.999871	4.11527	0.540403	0	21.674	0	19.63	32.126	35.208	0	19.781	Ten1
ENSMUSG00000020780	0	-0.193904	0.999871	5.90841	0.76027	96.511	60.352	84.615	13.087	38.278	26.08	67.734	88.059	Srp68
ENSMUSG00000020781	0	-0.689938	0.999871	2.48479	0.784948	0	2.001	0.717	21.266	11.962	2.608	0	0	Tsen54
ENSMUSG00000020782	0	-0.368163	0.999871	5.10799	0.720756	39.482	17.672	12.907	83.429	0.342	30.644	23.874	59.344	Llgl2
ENSMUSG00000020783	0	0.16927	0.999871	5.71623	0.843235	0.548	24.008	114.732	55.619	64.595	54.768	39.419	57.43	1200014J11Rik
ENSMUSG00000020788	0	-1.56729	0.999871	3.05802	0.585423	1.097	41.013	0	0	14.696	0	0	0	Atp2a3
ENSMUSG00000020790	0	0.253248	0.999871	6.21846	0.651887	26.87	96.03	42.307	103.059	59.126	58.028	144.907	57.43	Ankfy1
ENSMUSG00000020792	0	-0.436854	0.999871	5.28008	0.639174	77.867	54.017	42.307	1.636	5.81	60.636	14.435	44.03	Exoc7
ENSMUSG00000020794	0	0.286519	0.999871	4.96082	0.730984	25.224	9.003	48.044	27.81	36.228	26.08	24.984	44.03	Ube2g1
ENSMUSG00000020801	0	0.240641	0.999871	4.17831	0.877698	0	47.348	13.624	0	7.177	4.564	53.299	10.21	Med31
ENSMUSG00000020802	0	1.22039	0.999871	4.20617	0.372216	4.935	10.003	26.532	0	1.709	20.212	54.965	21.058	Ube2o
ENSMUSG00000020803	0	-0.0339484	0.999871	6.11258	0.948204	97.608	64.354	58.083	58.891	61.519	87.369	28.315	87.421	Txndc17
ENSMUSG00000020806	0	1.07896	0.999871	4.55158	0.340363	18.096	1	35.854	3.272	50.24	18.908	19.432	33.182	Rhbdf2
ENSMUSG00000020807	0	-0.686641	0.999871	4.02953	0.637614	22.483	36.345	2.151	14.723	26.316	15.648	0	4.467	4933427D14Rik
ENSMUSG00000020808	0	1.25098	0.999871	2.89909	0.582915	9.87	5.335	0	0	12.987	0	22.208	1.914	Fam64a
ENSMUSG00000020812	0	-2.21775	0.999871	2.99727	0.515199	0	0	0	49.076	0	9.78	0	0	1810032O08Rik
ENSMUSG00000020817	0	0.0870198	0.999871	6.01233	0.880826	60.319	71.689	77.444	37.625	24.949	123.229	50.523	57.43	Rabep1
ENSMUSG00000020818	0	0.318306	0.999871	4.9512	0.766846	43.869	36.011	0	27.81	42.038	14.344	50.523	26.801	Mfsd11
ENSMUSG00000020821	0	0.219251	0.999871	6.80679	0.577337	139.283	98.365	80.671	96.516	140.468	121.273	139.91	74.021	Kif1c
ENSMUSG00000020823	0	-0.81784	0.999871	5.1273	0.388854	54.836	40.013	79.954	0	20.506	13.04	29.426	35.096	Sec14l1
ENSMUSG00000020827	0	0.680096	0.999871	5.1087	0.516502	0	67.355	10.756	22.902	35.886	22.82	38.864	66.363	Mink1
ENSMUSG00000020828	0	0.362162	0.999871	4.83203	0.767935	0.548	62.353	31.193	0	30.418	52.812	33.312	5.743	Pld2
ENSMUSG00000020832	0	-1.6397	0.999871	1.92656	0.498782	0	2.668	11.115	3.272	0	2.608	0	2.552	Eral1
ENSMUSG00000020834	0	2.46465	0.999871	3.14287	0.394779	0	0	0	9.815	44.772	8.476	0	0	Dhrs13
ENSMUSG00000020836	0	2.65066	0.999871	2.71184	0.274494	0	0	0	6.543	12.645	4.564	12.77	8.295	Coro6
ENSMUSG00000020838	0	0.190839	0.999871	6.1471	0.704986	106.381	34.678	79.954	44.168	83.734	63.244	67.734	81.678	Slc6a4
ENSMUSG00000020840	0	0.026759	0.999871	6.60672	0.95492	84.995	92.363	130.149	76.886	112.101	157.785	43.306	69.554	Blmh
ENSMUSG00000020841	0	-0.167832	0.999871	7.19717	0.722953	41.127	184.392	144.132	247.015	101.506	102.365	195.43	146.765	Cpd
ENSMUSG00000020843	0	-0.27545	0.999871	5.98523	0.61005	89.382	38.345	67.764	81.793	28.709	65.2	74.952	54.239	Timm22
ENSMUSG00000020844	0	0.0768626	0.999871	2.51405	0.980369	0	0	18.285	0	0	3.912	0	14.677	Nxn
ENSMUSG00000020846	0	-0.311408	0.999871	2.11058	0.934529	15.354	0	0	0	0	0	0	11.486	Fam101b
ENSMUSG00000020849	0	0.139249	0.999871	8.30995	0.725405	259.373	299.095	288.981	364.798	381.415	266.67	423.618	252.691	Ywhae
ENSMUSG00000020850	0	-0.517809	0.999871	7.21726	0.169903	163.959	204.065	173.174	158.679	151.404	164.305	80.504	84.23	Prpf8
ENSMUSG00000020859	0	-0.111673	0.999871	7.06711	0.810621	137.089	173.055	156.322	88.337	39.987	207.989	145.462	109.755	Spag9
ENSMUSG00000020863	0	1.20251	0.999871	7.13183	0.133184	0	61.686	174.608	101.424	230.011	166.913	131.582	240.567	Luc7l3
ENSMUSG00000020864	0	1.01828	0.999871	5.61901	0.31153	1.097	45.348	0.717	80.157	51.607	35.208	119.923	51.687	Ankrd40
ENSMUSG00000020868	0	3.11909	0.999871	3.08396	0.229201	0	0	0	6.543	16.063	16.3	21.098	0	Xylt2
ENSMUSG00000020869	0	-0.572761	0.999871	7.13312	0.13932	117.348	160.718	123.337	269.917	114.151	106.929	139.91	83.592	Lrrc59
ENSMUSG00000020873	0	-0.16262	0.999871	7.31444	0.748111	154.088	311.765	89.993	111.239	159.607	203.425	88.832	136.555	Slc35b1
ENSMUSG00000020876	0	0.606945	0.999871	6.34235	0.224265	37.837	51.683	110.071	55.619	113.468	70.416	146.018	58.706	Snx11
ENSMUSG00000020877	0	-1.8885	0.999871	1.95383	0.562278	0	0	13.624	4.908	0	4.564	0	0	Scrn2
ENSMUSG00000020878	0	3.30978	0.999871	1.81785	0.296939	1.645	0	0	0	10.595	0	0	7.657	Lrrc46
ENSMUSG00000020883	0	-0.231239	0.999871	4.56716	0.861062	30.16	22.007	46.61	0	31.101	24.776	0	26.162	Fbxl20
ENSMUSG00000020888	0	-0.679396	0.999871	5.54797	0.337039	35.643	88.361	43.742	57.255	10.595	66.504	24.429	35.734	Dvl2
ENSMUSG00000020889	0	2.11396	0.999871	3.24592	0.40437	0	12.004	0	0	0.342	6.52	49.413	0	Nr1d1
ENSMUSG00000020892	0	-0.318086	0.999871	3.31727	0.870022	16.999	21.007	0	1.636	18.797	3.912	0	8.934	Aloxe3
ENSMUSG00000020893	0	-0.893272	0.999871	6.49753	0.141564	182.055	189.727	45.176	50.712	24.949	39.12	139.91	47.858	Per1
ENSMUSG00000020894	0	-1.3592	0.999871	4.90307	0.21578	65.803	43.347	15.417	44.168	0	27.384	24.984	11.486	Vamp2
ENSMUSG00000020895	0	-0.628718	0.999871	3.84822	0.690424	43.32	0.333	1.076	22.902	6.494	11.736	0.555	22.334	Tmem107
ENSMUSG00000020897	0	-2.6264	0.999871	2.6872	0.353205	1.097	0	36.212	0	5.127	0.652	0	0	Aurkb
ENSMUSG00000020898	0	0.905026	0.999871	2.45155	0.779027	0	0	0	13.087	0	9.78	0	13.4	Ctc1
ENSMUSG00000020899	0	0.21666	0.999871	4.02452	0.89598	30.708	25.675	0.359	0	23.24	10.432	32.757	0	Pfas
ENSMUSG00000020901	0	-0.320219	0.999871	7.00632	0.388375	171.636	131.708	138.395	130.869	139.1	66.504	120.478	126.984	Pik3r5
ENSMUSG00000020903	0	0.266406	0.999871	5.21607	0.747538	6.032	15.005	78.161	32.717	27.342	47.596	32.202	48.496	Stx8
ENSMUSG00000020910	0	-0.216327	0.999871	4.43798	0.844555	23.579	44.014	11.115	9.815	30.418	13.692	30.536	2.552	Adprm
ENSMUSG00000020911	0	0.415878	0.999871	7.49695	0.451006	109.671	172.055	298.303	37.625	237.53	206.033	123.254	246.31	Krt19
ENSMUSG00000020914	0	-0.399784	0.999871	8.10524	0.409777	328.466	191.394	333.798	408.966	280.935	333.826	88.277	225.891	Top2a
ENSMUSG00000020917	0	0.218653	0.999871	7.04652	0.553015	121.187	112.702	155.964	98.152	104.24	177.345	139.91	136.555	Acly
ENSMUSG00000020918	0	-1.72807	0.999871	4.53282	0.158082	38.385	57.018	35.854	4.908	11.62	14.996	0	13.4	Kat2a
ENSMUSG00000020919	0	0.336048	0.999871	6.48769	0.642545	3.839	189.727	67.764	47.44	60.493	104.973	58.296	165.27	Stat5b
ENSMUSG00000020921	0	-1.59376	0.999871	4.42283	0.306794	47.159	9.336	68.481	0	0.342	18.256	0	20.419	Tmem101
ENSMUSG00000020922	0	-0.412895	0.999871	4.94811	0.626773	32.901	28.342	46.968	29.446	23.924	32.6	39.974	5.743	Lsm12
ENSMUSG00000020923	0	0.433524	0.999871	6.49633	0.446213	192.473	50.016	27.607	40.897	115.177	58.028	148.794	89.973	Ubtf
ENSMUSG00000020925	0	-1.89617	0.843206	4.85451	0.088962	63.061	71.689	22.588	19.63	0	15.648	12.214	18.505	Ccdc43
ENSMUSG00000020929	0	0.691643	0.999871	5.86117	0.30223	76.77	24.008	68.122	8.179	101.848	76.936	74.952	28.715	Eftud2
ENSMUSG00000020935	0	0.839967	0.999871	3.62505	0.67772	0	14.338	14.341	3.272	0	0	44.416	14.677	Dcakd
ENSMUSG00000020936	0	-0.0340596	0.999871	7.72697	0.939479	258.276	201.731	183.93	217.57	146.961	296.01	123.81	249.501	Nmt1
ENSMUSG00000020941	0	1.15509	0.999871	4.93868	0.373779	0	32.344	0	40.897	17.43	59.984	47.192	36.372	Map3k14
ENSMUSG00000020946	0	0.870537	0.999871	4.2327	0.642432	0.548	48.015	0	0	0	13.692	73.842	5.743	Gosr2
ENSMUSG00000020948	0	0.134497	0.999871	3.02767	0.957746	0	1.667	25.456	0	0	5.216	24.984	0	Klhl28
ENSMUSG00000020949	0	-0.108327	0.999871	4.68893	0.916018	13.161	49.682	19.72	19.63	33.493	6.52	52.744	4.467	Fkbp3
ENSMUSG00000020952	0	0.212664	0.999871	4.70711	0.878939	0	62.02	0	29.446	46.481	9.128	36.088	17.229	Scfd1
ENSMUSG00000020954	0	-0.0179554	0.999871	6.93109	0.969702	43.869	110.702	241.654	91.608	90.227	111.493	141.021	135.279	Strn3
ENSMUSG00000020955	0	0.637299	0.999871	3.42046	0.733317	0	23.007	0	6.543	22.557	12.388	8.328	3.829	Ap4s1
ENSMUSG00000020956	0	-3.24614	0.999871	2.24763	0.314813	0	11.337	15.059	0	0	0	0	2.552	Dtd2
ENSMUSG00000020962	0	1.10764	0.999871	4.85955	0.321059	0	25.008	5.378	40.897	45.797	54.116	29.981	21.058	Gtf2a1
ENSMUSG00000020964	0	0.0461344	0.999871	7.64636	0.9179	324.079	142.045	224.444	106.331	203.353	207.989	188.768	203.557	Sel1l
ENSMUSG00000020973	0	0.129382	0.999871	4.96695	0.872351	24.128	20.673	37.646	34.353	16.063	27.384	47.192	35.096	Dnaaf2
ENSMUSG00000020974	0	7.48084	0.757579	2.72033	0.00957644	0	0	0	0	22.557	4.564	17.766	0	Pole2
ENSMUSG00000020978	0	0.0933926	0.999871	6.23661	0.866874	23.579	113.369	86.049	63.799	135.341	63.896	59.406	48.496	Klhdc2
ENSMUSG00000020982	0	0.348395	0.999871	6.05366	0.572018	31.256	137.71	24.022	34.353	104.24	65.2	51.634	70.83	Nemf
ENSMUSG00000020986	0	1.0677	0.999871	3.52288	0.674697	0	0	26.89	0	49.215	7.824	0	0	Sec23a
ENSMUSG00000020993	0	1.30096	0.999871	3.74938	0.394005	0	11.337	15.059	1.636	27.683	9.78	15.546	17.867	Trappc6b
ENSMUSG00000020994	0	-0.640455	0.999871	5.99699	0.243429	86.64	42.68	78.878	103.059	85.784	45.64	34.422	29.353	Pnn
ENSMUSG00000021000	0	0.385539	0.999871	6.56142	0.424967	50.997	38.345	120.827	117.782	113.809	110.189	66.624	126.346	Ctage5
ENSMUSG00000021003	0	0.145253	0.999871	4.2329	0.911973	0	15.672	10.039	42.532	13.671	22.168	24.984	13.4	Galc
ENSMUSG00000021007	0	0.191983	0.999871	3.01429	0.939668	0	13.338	0	13.087	6.494	22.82	0	0	Spata7
ENSMUSG00000021009	0	0.725131	0.999871	4.09944	0.670763	0	12.671	0.359	35.989	49.215	16.952	0	14.038	Ptpn21
ENSMUSG00000021012	0	0.51182	0.999871	3.6831	0.757682	0	24.341	13.624	0	15.038	15.648	14.99	9.572	Zc3h14
ENSMUSG00000021013	0	2.21126	0.999871	1.10731	0.519556	0	0	1.434	0	0	0	0	7.657	Ttc8
ENSMUSG00000021018	0	-0.295779	0.999871	5.00481	0.736354	7.129	38.679	31.193	60.527	12.304	16.3	48.302	34.458	Polr2h
ENSMUSG00000021022	0	0.856359	0.999871	5.60501	0.376127	0	8.003	60.234	68.706	72.114	94.541	28.315	45.944	Ppp2r3c
ENSMUSG00000021023	0	-2.82251	0.999871	3.40266	0.191398	30.16	0	25.815	13.087	0	4.564	0	4.467	1110008L16Rik
ENSMUSG00000021024	0	-0.0212221	0.999871	7.37605	0.963823	134.896	230.406	225.52	75.25	130.214	165.609	153.235	200.366	Psma6
ENSMUSG00000021025	0	-0.864539	0.757579	10.5506	0.0206581	1919.8	2508.8	1340.57	2005.57	772.401	875.641	2008.16	604.927	Nfkbia
ENSMUSG00000021027	0	0.350504	0.999871	5.43463	0.641032	60.319	33.01	37.288	19.63	65.62	58.68	6.662	55.515	Ralgapa1
ENSMUSG00000021028	0	0.0238399	0.999871	3.11813	0.991612	0	6.669	0	24.538	0	6.52	23.318	1.914	Mbip
ENSMUSG00000021033	0	-1.23673	0.999871	3.08265	0.54271	4.387	24.674	8.963	3.272	0	13.04	0	3.829	Gstz1
ENSMUSG00000021036	0	-0.575995	0.999871	6.65647	0.246551	64.158	89.362	248.825	78.521	75.873	59.984	126.586	59.344	Sptlc2
ENSMUSG00000021037	0	-0.486881	0.999871	5.06958	0.580197	4.935	82.693	41.232	21.266	34.177	18.908	36.643	19.143	Ahsa1
ENSMUSG00000021038	0	-0.523885	0.999871	4.28372	0.635898	25.224	21.34	7.529	34.353	7.519	10.432	26.65	15.953	Vipas39
ENSMUSG00000021039	0	0.0435462	0.999871	7.61596	0.94236	35.643	140.711	242.371	351.711	143.202	327.306	200.982	107.202	Snw1
ENSMUSG00000021040	0	-0.654119	0.999871	6.22761	0.209253	148.605	46.015	62.744	111.239	53.658	78.24	63.293	31.905	Slirp
ENSMUSG00000021044	0	1.05952	0.999871	2.69378	0.694259	0	13.338	0	0	24.949	3.26	0	1.276	Adck1
ENSMUSG00000021048	0	0.533743	0.999871	4.97257	0.569512	2.742	13.004	46.61	37.625	16.405	52.812	51.078	21.696	Mthfd1
ENSMUSG00000021051	0	1.22195	0.999871	5.85831	0.258847	14.257	0	2.51	122.69	95.696	122.577	41.64	52.963	Ppp2r5e
ENSMUSG00000021054	0	0.177782	0.999871	6.19907	0.728878	87.189	103.033	38.364	44.168	60.835	49.552	106.598	90.612	Sgpp1
ENSMUSG00000021057	0	0.0654133	0.999871	3.31266	0.977564	21.386	0	14.341	0	16.747	18.908	0	0	Akap5
ENSMUSG00000021062	0	0.782147	0.999871	3.26983	0.709123	0	14.671	10.039	0	0	8.476	24.984	10.21	Rab15
ENSMUSG00000021067	0	0.0114748	0.999871	6.1162	0.982866	43.32	85.694	83.181	60.527	73.822	24.124	93.274	84.23	Sav1
ENSMUSG00000021068	0	0.214748	0.999871	4.86816	0.844386	0	58.685	13.266	31.081	29.734	44.336	21.653	23.61	Nin
ENSMUSG00000021069	0	0.0163418	0.999871	7.7796	0.971012	198.505	280.089	230.898	163.586	199.936	283.622	117.702	263.539	Pygl
ENSMUSG00000021072	0	-0.119264	0.999871	7.37414	0.80601	172.733	182.725	150.227	186.488	286.745	129.097	158.787	59.344	Tmx1
[truncated: 10,184 more rows]

## Sheet: 6A2-P < 0.05
		Female					male								average	average	fold	fold
name		mouse-1	mouse-2	mouse-3	mouse-4		mouse-5	mouse-6	mouse-7	mouse-8	FDR	AveExpr	P.value	Associated_Gene_Name	male	Female	m/f	f/m
ENSMUSG00000086503		764.959	913.623	750.359	1593.33		260.342	350.983	511.104	361.872	0.00248492	8.68056	9.71236e-07	Xist	371.075	1005.57	0.369021	2.70988
ENSMUSG00000069516		14727.2	14042.1	16900.7	14560.8		14524.5	11731.5	10959.1	11202	0.013515	13.7275	6.85916e-06	Lyz2	12104.3	15057.7	0.803859	1.244
ENSMUSG00000015095		4.387	25.008	21.871	26.174		79.632	84.109	101.602	123.793	0.185718	5.90245	0.000198188	Fbxw5	97.284	19.36	5.025	0.199005
ENSMUSG00000031097		7.677	22.007	1.076	10.255		19.823	16.952	43.413	3.191	0.33583	6.64522	0.000523787	Tnni2	20.8448	10.2538	2.03289	0.49191
ENSMUSG00000032870		185.345	172.055	187.157	215.934		39.645	99.757	57.741	86.145	0.340518	7.03794	0.000572305	Smap2	70.822	190.123	0.372507	2.68452
ENSMUSG00000000902		17.547	11.003	32.268	55.619		74.848	112.145	129.917	114.222	0.379759	6.12633	0.000716997	Smarcb1	107.783	29.1092	3.70271	0.270073
ENSMUSG00000030218		267.05	91.696	22.229	81.793		32.81	5.868	32.757	22.972	0.488991	6.1147	0.00132464	Mgp	23.6018	115.692	0.204005	4.90184
ENSMUSG00000005447		24.676	26.342	12.907	8.179		81.341	63.244	92.163	65.725	0.531677	5.58226	0.00161337	Pafah1b3	75.6182	18.026	4.19495	0.238382
ENSMUSG00000020773		69.641	27.342	39.798	27.81		67.67	179.301	85.501	151.87	0.580705	6.37713	0.00195993	Trim47	121.085	41.1478	2.9427	0.339824
ENSMUSG00000001911		21.386	38.679	75.293	34.353		155.164	137.573	89.942	105.288	0.580705	6.38776	0.00212293	Nfix	121.992	42.4278	2.87528	0.347792
ENSMUSG00000024190		516.553	1249.06	244.881	137.413		155.164	107.581	218.749	116.136	0.580705	8.43014	0.00214511	Dusp1	149.407	536.977	0.278238	3.59405
ENSMUSG00000021266		74.028	87.694	49.837	75.25		2.734	30.644	4.997	0.638	0.677033	5.38121	0.00296071	Wars	9.75325	71.7023	0.136024	7.35163
ENSMUSG00000089672		112.413	180.724	87.842	204.483		32.81	65.852	51.078	75.297	0.687613	6.68047	0.00321736	Gp49a	56.2593	146.365	0.384375	2.60163
ENSMUSG00000027673		38.385	52.35	55.932	106.331		102.531	168.869	208.2	128.26	0.701068	6.76946	0.00339542	Ndufb5	151.965	63.2495	2.40263	0.416211
ENSMUSG00000064109		241.826	155.716	115.449	89.972		60.152	61.94	60.517	72.106	0.717401	6.74831	0.00377762	Hcst	63.6788	150.741	0.422439	2.36721
ENSMUSG00000023977		121.187	134.709	60.593	44.168		216.682	237.329	198.206	160.804	0.717401	7.21287	0.00390671	Ubr2	203.255	90.1643	2.25428	0.443601
ENSMUSG00000007570		118.445	146.38	139.471	71.978		36.911	50.204	7.218	52.325	0.717401	6.30228	0.00398199	Fance	36.6645	119.069	0.307928	3.24751
ENSMUSG00000049866		5.668	19.63	12.907	4.908		27	72.372	26.094	100.183	0.717401	5.00631	0.00402775	Arl4c	56.4123	10.7782	5.2339	0.191062
ENSMUSG00000026269		84.995	97.364	96.088	58.891		218.391	189.733	188.768	113.583	0.717401	7.04607	0.00419282	Rnpepl1	177.619	84.3345	2.10612	0.474806
ENSMUSG00000062127		384.399	286.091	164.927	255.195		88.518	109.537	137.69	115.498	0.732329	7.59023	0.00440095	Cttnbp2nl	112.811	272.653	0.413752	2.41691
ENSMUSG00000054146		65.803	19.673	22.229	24.538		141.493	23.472	218.194	80.402	0.732329	6.21713	0.00450526	Krt15	115.89	33.0607	3.50537	0.285276
ENSMUSG00000038175		8.225	23.007	20.437	21.266		78.265	29.34	83.28	89.973	0.732329	5.49981	0.00509105	Mylip	70.2145	18.2338	3.8508	0.259686
ENSMUSG00000029094		79.512	65.021	132.659	122.69		218.733	273.19	239.291	187.604	0.732329	7.37996	0.0051741	Afap1	229.704	99.9705	2.29772	0.435214
ENSMUSG00000053841		56.481	5.668	27.966	29.446		101.848	134.313	116.037	47.22	0.732329	6.04366	0.00534498	Txlna	99.8545	29.8903	3.3407	0.299338
ENSMUSG00000029454		7.129	2.334	3.359	5.764		35.886	43.032	33.867	24.248	0.750351	4.28793	0.00559164	Mapkapk5	34.2582	4.6465	7.37292	0.135632
ENSMUSG00000024712		52.642	59.019	53.422	19.63		141.151	109.537	124.365	85.507	0.750351	6.35315	0.00560515	Rfk	115.14	46.1782	2.49338	0.401062
ENSMUSG00000020219		142.025	72.69	117.959	70.342		213.606	224.289	168.781	191.433	0.757579	7.24322	0.00582497	Timm13	199.527	100.754	1.98034	0.504964
ENSMUSG00000024661		6999.23	9181.24	7857.71	11264.6		8036.38	4985.87	7264.24	5898.04	0.757579	12.9059	0.0060253	Fth1	6546.13	8825.69	0.741714	1.34823
ENSMUSG00000019810		31.805	14.338	26.89	3.272		118.936	51.508	42.75	86.783	0.757579	5.58813	0.00606956	Fuca2	74.9943	19.0763	3.93129	0.25437
ENSMUSG00000027483		1590.24	1265.4	735.36	490.759		3743.75	436.191	6282.64	1297.28	0.757579	10.9277	0.00633526	Bpifa1	2939.96	1020.44	2.88108	0.347092
ENSMUSG00000026565		24.676	59.019	11.473	31.081		111.759	46.944	159.898	79.126	0.757579	6.05019	0.00707748	Pou2f1	99.4317	31.5622	3.15034	0.317426
ENSMUSG00000058587		23.031	38.345	58.083	60.527		82.025	88.673	138.245	134.003	0.757579	6.30667	0.00710627	Tmod3	110.736	44.9965	2.461	0.406338
ENSMUSG00000042265		289.533	320.101	74.934	135.777		54.341	136.269	76.062	59.344	0.757579	7.17374	0.00786069	Trem1	81.504	205.086	0.397413	2.51627
ENSMUSG00000027469		43.869	39.346	112.939	29.446		12.645	15.648	5.552	14.677	0.757579	5.13454	0.00808554	Tpx2	12.1305	56.4	0.21508	4.64944
ENSMUSG00000014554		23.031	29.343	6.095	75.25		161.657	140.833	63.293	67.001	0.757579	6.17637	0.00819319	Dguok	108.196	33.4297	3.23652	0.308974
ENSMUSG00000032366		19.193	20.568	24.381	21.636		0.684	20.212	512.45	19.781	0.757579	6.20875	0.00820074	Tpm1	138.282	21.4445	6.44836	0.155078
ENSMUSG00000034858		2.742	5.335	1.076	2.054		62.544	8.476	47.747	12.124	0.757579	4.19664	0.00835316	Fam214a	32.7227	2.80175	11.6794	0.0856209
ENSMUSG00000022205		155.185	143.379	99.673	127.597		218.391	538.555	247.619	204.195	0.757579	7.78414	0.00861643	Sub1	302.19	131.458	2.29875	0.435019
ENSMUSG00000040945		24.128	100.032	110.071	63.799		187.974	149.309	236.515	123.793	0.757579	6.97283	0.00874583	Rcc2	174.398	74.5075	2.34067	0.427227
ENSMUSG00000055200		30.16	14.671	19.361	68.706		126.797	108.233	123.81	33.82	0.757579	6.05762	0.00919153	Sertad3	98.165	33.2245	2.9546	0.338456
ENSMUSG00000022665		14.671	24.341	33.344	24.538		28.025	105.625	103.822	140.384	0.757579	5.89148	0.0096068	Ccdc80	94.464	24.2235	3.89968	0.256431
ENSMUSG00000053929		2.742	27.675	63.103	24.538		91.253	186.473	64.958	69.554	0.757579	6.096	0.0102969	Cyhr1	103.059	29.5145	3.49183	0.286383
ENSMUSG00000020375		12.064	10.67	24.022	21.266		91.253	58.028	22.763	75.297	0.757579	5.34766	0.01047	Rufy1	61.8353	17.0055	3.63619	0.275013
ENSMUSG00000030629		52.094	49.349	67.764	96.516		174.986	198.209	67.179	134.003	0.757579	6.74093	0.010653	Zfand6	143.594	66.4308	2.16156	0.462628
ENSMUSG00000042167		1.097	22.34	29.4	6.543		0.342	0.652	0.555	0.555	0.757579	3.10854	0.0107743	Papd4	0.526	14.845	0.0354328	28.2224
ENSMUSG00000025510		118.445	90.362	134.093	104.695		65.62	26.08	21.098	67.001	0.757579	6.30396	0.0113967	Cd151	44.9498	111.899	0.4017	2.48942
ENSMUSG00000024431		93.221	90.362	101.825	70.342		139.442	177.345	199.872	145.489	0.757579	7.00614	0.0122427	Nr3c1	165.537	88.9375	1.86127	0.537267
ENSMUSG00000059479		64.706	91.696	39.439	165.222		145.594	408.806	142.686	141.66	0.757579	7.26127	0.0122779	B3gnt8	209.686	90.2657	2.32299	0.43048
ENSMUSG00000028468		30.708	40.013	51.271	62.163		7.861	11.736	6.662	12.762	0.757579	4.84733	0.0125342	Rgp1	9.75525	46.0388	0.211892	4.71938
ENSMUSG00000019710		4.387	2.668	7.888	31.081		69.721	48.248	39.419	55.515	0.757579	5.06712	0.0126185	Mrpl24	53.2257	11.506	4.62591	0.216174
ENSMUSG00000083326		121.187	101.365	75.293	132.505		85.784	18.908	36.643	26.162	0.757579	6.23031	0.0126242	Rpl38-ps1	41.8743	107.588	0.389211	2.5693
ENSMUSG00000031762		1696.62	971.975	623.138	1076.4		357.833	213.857	1020.46	309.483	0.757579	9.59855	0.0129863	Mt2	475.407	1092.03	0.435342	2.29704
ENSMUSG00000070733		25.773	52.016	7.888	34.353		128.506	44.988	64.958	123.793	0.757579	5.9421	0.0131291	Fryl	90.5613	30.0075	3.01795	0.33135
ENSMUSG00000022706		64.158	24.674	62.027	67.07		19.823	11.084	6.662	0	0.757579	5.02209	0.0135468	Mrpl40	9.39225	54.4822	0.172391	5.80077
ENSMUSG00000039615		28.515	36.345	31.91	71.978		104.923	123.881	79.949	82.316	0.757579	6.15939	0.0135492	Stub1	97.7672	42.187	2.31747	0.431504
ENSMUSG00000032763		25.224	51.35	15.417	13.087		64.936	107.581	89.387	52.963	0.757579	5.75451	0.0135949	Ilvbl	78.7168	26.2695	2.99651	0.333722
ENSMUSG00000022475		14.257	12.337	4.661	14.7		54.683	31.948	48.858	37.648	0.757579	4.64382	0.0137227	Hdac7	43.2843	11.4887	3.76753	0.265426
ENSMUSG00000030180		53.191	73.357	53.781	68.706		116.885	118.665	128.251	129.536	0.757579	6.55743	0.0138894	Kdm5a	123.334	62.2588	1.98099	0.504797
ENSMUSG00000035824		22.557	10.003	11.104	13.087		83.734	22.168	13.325	95.078	0.757579	4.9517	0.0139631	Tk2	53.5763	14.1878	3.77623	0.264814
ENSMUSG00000031765		2163.27	1709.88	1493.31	1099.3		992.159	442.711	1265.86	834.647	0.757579	10.2771	0.0141276	Mt1	883.843	1616.44	0.546784	1.82887
ENSMUSG00000028343		127.767	40.013	151.303	50.712		11.62	31.948	34.422	45.944	0.757579	5.95784	0.0141468	Erp44	30.9835	92.4487	0.335142	2.98381
ENSMUSG00000030747		132.154	56.018	38.722	139.048		17.089	31.296	33.867	45.944	0.757579	5.96062	0.0143455	Dgat2	32.049	91.4855	0.350318	2.85455
ENSMUSG00000052534		102.543	93.363	106.486	98.152		194.125	86.717	267.606	216.319	0.757579	7.19077	0.0146463	Pbx1	191.192	100.136	1.90932	0.523746
ENSMUSG00000073910		25.224	51.016	78.52	37.625		153.113	70.416	107.709	114.222	0.757579	6.33543	0.0149443	Mob3b	111.365	48.0962	2.31546	0.431879
ENSMUSG00000073421		738.089	741.902	591.228	454.77		180.113	345.562	474.141	220.148	0.757579	8.86936	0.0154245	H2-Ab1	304.991	631.497	0.482965	2.07054
ENSMUSG00000022677		9.322	27.342	21.871	11.451		74.506	63.896	101.602	15.953	0.757579	5.38259	0.0154891	Fopnl	63.9892	17.4965	3.65726	0.273429
ENSMUSG00000015711		139.831	107.367	67.405	67.07		32.468	49.552	34.422	43.391	0.757579	6.09703	0.0156747	Prune	39.9582	95.4182	0.418769	2.38795
ENSMUSG00000020180		117.348	65.021	173.532	328.809		280.252	730.244	375.87	272.473	0.757579	8.21631	0.0159588	Snrpd3	414.71	171.178	2.42269	0.412765
ENSMUSG00000045999		54.836	173.388	34.778	57.255		8.544	39.12	12.77	33.182	0.757579	5.73585	0.0163808	AY036118	23.404	80.0643	0.292315	3.42096
ENSMUSG00000029458		122.284	101.032	104.693	71.978		26.658	53.464	59.406	33.82	0.757579	6.17737	0.0164882	Brap	43.337	99.9968	0.433384	2.30742
ENSMUSG00000033295		19.193	12.337	38.005	16.359		129.189	4.564	119.368	72.106	0.757579	5.69444	0.0166617	Ptprf	81.3067	21.4735	3.78638	0.264105
ENSMUSG00000019916		55.932	74.023	49.12	34.353		10.253	22.168	8.934	3.191	0.757579	5.00651	0.0170561	P4ha1	11.1365	53.357	0.208717	4.79118
ENSMUSG00000026880		37.837	63.687	68.839	35.989		135.341	119.969	112.706	74.021	0.757579	6.36287	0.0176311	Stom	110.509	51.588	2.14215	0.466821
ENSMUSG00000002658		114.058	140.044	57.007	85.065		2.392	48.9	21.653	46.582	0.757579	6.03609	0.0176595	Gtf2f1	29.8817	99.0435	0.301703	3.31451
ENSMUSG00000031378		24.676	0.667	3.585	17.339		42.721	73.024	34.422	39.563	0.757579	4.84029	0.0177536	Abcd1	47.4325	11.5667	4.10076	0.243857
ENSMUSG00000020644		562.615	359.781	221.935	361.526		176.353	184.517	233.184	134.003	0.757579	8.12086	0.0185618	Id2	182.014	376.464	0.483483	2.06832
ENSMUSG00000002963		12.064	31.343	3.585	6.543		101.848	60.636	11.104	61.897	0.757579	5.23039	0.0186677	Pnkp	58.8713	13.3837	4.39871	0.227339
ENSMUSG00000005469		13.161	79.025	79.954	168.494		132.607	236.025	232.629	206.747	0.757579	7.18854	0.0187054	Prkaca	202.002	85.1585	2.37207	0.421573
ENSMUSG00000006732		105.833	46.348	31.91	53.983		11.962	19.56	21.098	18.505	0.757579	5.29353	0.0188893	Mettl1	17.7812	59.5185	0.298752	3.34726
ENSMUSG00000045948		4.935	10.67	13.624	32.717		70.063	69.112	37.754	44.03	0.757579	5.19602	0.0190182	Mrps12	55.2398	15.4865	3.56696	0.280351
ENSMUSG00000053113		75.673	232.074	44.817	158.679		51.607	28.036	94.384	29.991	0.757579	6.49922	0.0191438	Socs3	51.0045	127.811	0.399063	2.50587
ENSMUSG00000041891		132.154	103.033	210.82	171.766		114.835	61.94	84.946	51.687	0.757579	6.86608	0.0192638	Lman1	78.352	154.443	0.507319	1.97115
ENSMUSG00000036478		20.838	127.374	78.161	134.141		265.214	206.033	151.014	167.185	0.757579	7.18703	0.0193678	Btg1	197.361	90.1285	2.18978	0.456667
ENSMUSG00000038740		23.674	11.337	19.361	8.179		27	35.208	39.974	72.106	0.757579	4.67589	0.0194131	Mvb12b	43.572	15.6378	2.78633	0.358894
ENSMUSG00000064341		4214.68	6006.9	4290.62	3034.53		2807.3	2294.4	3308.44	3600.85	0.757579	11.8512	0.0195069	mt-Nd1	3002.75	4386.68	0.684515	1.46089
ENSMUSG00000018167		186.99	72.69	115.091	134.141		95.696	42.38	42.195	54.877	0.757579	6.54024	0.0196146	Stard3	58.787	127.228	0.46206	2.16422
ENSMUSG00000064339		25300.1	28869.2	31427.6	31694.9		25263.3	27156	26559.7	17160.7	0.757579	14.7033	0.0196728	mt-Rnr2	24034.9	29322.9	0.819662	1.22001
ENSMUSG00000017009		4.387	12.337	9.57	6.543		32.468	9.128	94.939	38.925	0.757579	4.68071	0.0197639	Sdc4	43.865	8.20925	5.34336	0.187148
ENSMUSG00000024457		231.407	30.01	45.176	58.891		15.38	25.428	28.315	46.582	0.757579	5.90835	0.0199985	Trim26	28.9263	91.371	0.31658	3.15876
ENSMUSG00000026260		61.234	58.018	40.515	52.348		153.455	123.229	81.614	163.356	0.757579	6.42558	0.0200791	Ndufa10	130.413	53.0288	2.4593	0.40662
ENSMUSG00000029554		34.547	0.333	8.963	9.815		75.189	63.896	47.747	50.411	0.757579	5.22636	0.0205243	Mad1l1	59.3107	13.4145	4.42139	0.226173
ENSMUSG00000021025		1919.8	2508.8	1340.57	2005.57		772.401	875.641	2008.16	604.927	0.757579	10.5506	0.0206581	Nfkbia	1065.28	1943.68	0.548074	1.82457
ENSMUSG00000001918		72.932	55.017	42.307	44.168		158.581	66.504	293.701	28.077	0.757579	6.56845	0.0207261	Slc1a5	136.716	53.606	2.55038	0.392098
ENSMUSG00000017754		115.155	27.675	66.688	22.902		153.113	129.097	113.261	118.05	0.757579	6.5564	0.020739	Pltp	128.38	58.105	2.20945	0.452601
ENSMUSG00000020523		39.482	33.677	47.685	62.163		85.443	90.629	66.069	151.232	0.757579	6.20121	0.020783	Fam114a2	98.3433	45.7518	2.1495	0.465225
ENSMUSG00000024222		326.273	143.379	356.028	305.906		127.48	43.684	238.736	66.363	0.757579	7.63926	0.0211154	Fkbp5	119.066	282.897	0.420881	2.37597
ENSMUSG00000061477		80.609	129.374	173.891	75.25		86.126	52.812	39.974	22.972	0.757579	6.38257	0.0218176	Rps7	50.471	114.781	0.439716	2.2742
ENSMUSG00000024383		18.644	22.007	49.12	62.254		92.961	66.504	67.734	79.764	0.757579	5.66671	0.0220127	Map3k2	76.7408	38.0062	2.01916	0.495255
ENSMUSG00000048756		30.708	80.025	55.573	31.081		148.328	79.544	109.93	95.716	0.757579	6.32182	0.0225189	Foxo3	108.38	49.3468	2.19628	0.455314
ENSMUSG00000046573		149.702	36.345	105.769	139.048		70.746	52.16	17.211	26.162	0.757579	6.22717	0.0229329	Lyrm4	41.5697	107.716	0.38592	2.59121
ENSMUSG00000096954		15.098	12.004	12.907	8.179		50.924	16.3	79.394	42.115	0.757579	4.83871	0.0229545	Gdap10	47.1833	12.047	3.9166	0.255324
ENSMUSG00000057637		30.16	17.339	7.529	37.625		24.607	100.409	71.066	79.126	0.757579	5.57039	0.0232004	Prdm2	68.802	23.1632	2.97031	0.336665
ENSMUSG00000045409		17.547	57.018	35.137	57.255		4.101	13.692	11.659	5.743	0.757579	4.71677	0.0232435	Trim39	8.79875	41.7392	0.210803	4.74377
ENSMUSG00000068798		24.676	59.352	58.442	4.908		91.936	88.021	114.926	93.802	0.757579	6.09415	0.023533	Rap1a	97.1713	36.8445	2.63733	0.379171
ENSMUSG00000028953		89.931	16.005	12.549	21.266		3.456	1.304	7.773	5.743	0.757579	4.30957	0.0242624	Abcf2	4.569	34.9377	0.130775	7.6467
ENSMUSG00000031488		37.288	23.007	27.249	42.532		54.683	35.208	165.45	76.573	0.757579	5.86612	0.0243972	Rab11fip1	82.9785	32.519	2.55169	0.391897
ENSMUSG00000079057		92.672	86.694	54.139	194.668		66.645	25.428	43.306	49.773	0.757579	6.27183	0.0245957	Cyp4v3	46.288	107.043	0.432423	2.31255
ENSMUSG00000040809		9942.27	9775.43	9444.95	9664.68		10355.3	18402.8	9244.63	10260.8	0.757579	13.4197	0.025163	Chil3	12065.9	9706.83	1.24303	0.804486
ENSMUSG00000013707		20.289	41.346	42.666	13.087		40.671	168.217	41.085	75.297	0.757579	5.84676	0.0253158	Tnfaip8l2	81.3175	29.347	2.7709	0.360894
ENSMUSG00000021824		107.478	91.362	124.771	71.978		45.797	49.552	47.192	49.773	0.757579	6.21412	0.0262384	Ap3m1	48.0785	98.8972	0.486146	2.057
ENSMUSG00000054766		55.384	27.675	67.047	75.25		70.746	125.837	103.822	153.784	0.757579	6.43466	0.0265235	Set	113.547	56.339	2.01543	0.496172
ENSMUSG00000091509		134.896	118.704	85.69	44.168		30.076	59.332	22.208	49.773	0.757579	6.11021	0.0273128	Gm17066	40.3473	95.8645	0.420878	2.37599
ENSMUSG00000033885		6.58	16.672	0.359	24.538		47.164	64.548	42.75	54.239	0.757579	5.06533	0.0274471	Pxk	52.1752	12.0373	4.33448	0.230708
ENSMUSG00000063663		82.802	117.371	82.105	65.435		16.063	47.596	54.41	28.077	0.757579	5.9712	0.0279991	Brwd3	36.5365	86.9283	0.420306	2.37922
ENSMUSG00000060586		908.628	599.857	470.401	467.857		218.733	328.61	506.898	105.288	0.757579	8.8079	0.0284649	H2-Eb1	289.882	611.686	0.473907	2.11012
ENSMUSG00000027288		105.833	73.69	93.937	34.353		130.898	183.213	124.92	133.365	0.757579	6.80139	0.0298774	Zfp106	143.099	76.9532	1.85956	0.537762
ENSMUSG00000009090		52.642	66.354	27.966	58.891		89.886	72.372	122.699	132.727	0.757579	6.30592	0.0300617	Ap1b1	104.421	51.4633	2.02904	0.492844
ENSMUSG00000025937		43.32	34.344	47.327	13.087		7.171	0.652	9.438	7.019	0.757579	4.33924	0.0303761	Lactb2	6.07	34.5195	0.175843	5.6869
ENSMUSG00000028772		92.124	26.008	68.481	83.429		12.304	33.904	13.325	31.267	0.757579	5.51663	0.0305658	Zcchc17	22.7	67.5105	0.336244	2.97403
ENSMUSG00000039804		49.901	46.015	100.749	98.152		23.24	26.08	1.11	36.372	0.757579	5.60327	0.030602	Ncoa5	21.7005	73.7043	0.294427	3.39643
ENSMUSG00000034902		148.605	115.036	126.922	114.51		123.037	26.732	40.53	49.773	0.757579	6.5447	0.0309097	Pip5k1c	60.018	126.268	0.475321	2.10384
ENSMUSG00000029836		31.805	15.672	23.674	13.087		50.582	71.068	109.374	15.315	0.757579	5.2367	0.0309623	Cbx3	61.5847	21.0595	2.92432	0.34196
ENSMUSG00000011158		27.966	49.682	78.52	3.272		0.684	14.344	4.997	5.743	0.757579	4.59974	0.0313646	Brf1	6.442	39.86	0.161616	6.18752
ENSMUSG00000056536		3.29	4.335	3.944	4.908		35.202	44.988	19.432	8.934	0.757579	4.07298	0.0314808	Pign	27.139	4.11925	6.58834	0.151783
ENSMUSG00000025531		67.448	146.046	34.061	14.723		16.063	14.344	11.104	38.287	0.757579	5.46061	0.0318673	Chm	19.9495	65.5695	0.30425	3.28677
ENSMUSG00000025872		113.51	131.375	60.951	93.244		28.367	58.028	70.51	22.972	0.757579	6.19415	0.0321389	Thoc3	44.9693	99.77	0.450729	2.21863
ENSMUSG00000029550		86.64	92.029	76.727	31.081		286.745	105.625	85.501	109.117	0.757579	6.78048	0.0322795	Sppl3	146.747	71.6192	2.04899	0.488046
ENSMUSG00000037058		29.611	34.678	64.178	9.815		70.746	60.636	157.677	60.62	0.757579	5.94858	0.0323423	Paip2	87.4197	34.5705	2.52874	0.395454
ENSMUSG00000003200		30.708	14.338	24.739	26.174		67.67	73.024	17.211	104.65	0.757579	5.5333	0.0326263	Sh3gl1	65.6388	23.9898	2.73612	0.365482
ENSMUSG00000021559		554.389	331.772	316.23	247.015		153.797	145.397	159.898	275.663	0.757579	8.09031	0.0328064	Dapk1	183.689	362.351	0.506935	1.97264
ENSMUSG00000052331		19.193	92.696	76.368	94.88		97.063	176.041	166.56	137.193	0.757579	6.77438	0.033391	Ankrd44	144.214	70.7843	2.03738	0.490827
ENSMUSG00000026029		239.084	113.036	89.993	104.695		64.936	97.149	34.978	67.64	0.757579	6.67186	0.0334056	Casp8	66.1758	136.702	0.484088	2.06574
ENSMUSG00000028086		15.354	18.006	42.307	42.532		114.493	56.724	86.056	40.201	0.757579	5.72203	0.0335498	Fbxw7	74.3685	29.5497	2.51672	0.397342
ENSMUSG00000032279		1.097	15.005	3.944	4.908		39.987	39.772	25.539	32.544	0.757579	4.43422	0.0338055	Idh3a	34.4605	6.2385	5.52384	0.181033
ENSMUSG00000071713		1561.17	1719.88	1710.94	1316.87		1138.1	1236.2	881.102	761.264	0.757579	10.3345	0.034374	Csf2rb	1004.17	1577.22	0.636669	1.57067
ENSMUSG00000002957		57.029	78.025	27.966	129.233		147.986	185.169	119.368	114.86	0.757579	6.77122	0.0352161	Ap2a2	141.846	73.0633	1.94141	0.515089
ENSMUSG00000022283		469.942	576.183	808.86	1192.54		1161.68	1242.72	1305.83	1320.89	0.757579	9.98686	0.0352922	Pabpc1	1257.78	761.882	1.65088	0.605737
ENSMUSG00000021737		30.16	54.351	1.434	67.07		154.138	146.701	69.955	66.363	0.757579	6.23608	0.0356324	Psmd6	109.289	38.2537	2.85696	0.350023
ENSMUSG00000031537		69.641	155.716	102.9	65.435		209.163	222.333	163.784	113.583	0.757579	7.12545	0.0361034	Ikbkb	177.216	98.423	1.80055	0.555385
ENSMUSG00000001729		617.45	389.79	336.667	346.803		255.302	154.525	257.613	250.777	0.757579	8.34316	0.0363172	Akt1	229.554	422.678	0.543096	1.8413
ENSMUSG00000021417		228.117	287.424	152.737	276.461		85.784	68.46	157.122	165.27	0.757579	7.47868	0.0363188	Eci2	119.159	236.185	0.504516	1.9821
ENSMUSG00000021102		143.121	265.084	206.518	256.831		133.632	80.848	168.781	56.154	0.757579	7.36103	0.0365123	Glrx5	109.854	217.889	0.504174	1.98344
ENSMUSG00000002108		95.414	127.374	93.937	125.961		52.633	25.428	36.643	96.993	0.757579	6.37097	0.036585	Nr1h3	52.9243	110.672	0.47821	2.09113
ENSMUSG00000053317		160.669	114.036	170.664	202.847		72.797	93.237	47.192	132.089	0.757579	6.96765	0.0367315	Sec61b	86.3287	162.054	0.532716	1.87717
ENSMUSG00000001962		20.838	34.678	32.268	13.087		54.341	88.021	63.848	51.049	0.757579	5.5292	0.0368098	Fam50a	64.3147	25.2177	2.55038	0.392099
ENSMUSG00000028645		57.578	79.358	21.512	24.538		12.304	2.608	25.539	1.914	0.757579	4.85808	0.0371114	Slc2a1	10.5913	45.7465	0.23152	4.31927
ENSMUSG00000024644		48.255	139.044	47.327	26.174		102.873	169.521	134.914	135.279	0.757579	6.67953	0.0374333	Cndp2	135.647	65.2	2.08047	0.48066
ENSMUSG00000020232		25.224	16.672	78.52	29.446		105.949	106.277	67.179	67.001	0.757579	5.98455	0.0375359	Hmg20b	86.6015	37.4655	2.3115	0.43262
ENSMUSG00000044148		36.192	25.008	59.876	42.532		142.518	66.504	97.715	47.858	0.757579	6.03264	0.0377689	1810030O07Rik	88.6487	40.902	2.16735	0.461394
ENSMUSG00000073664		17.547	28.342	101.108	21.266		100.139	59.984	146.573	96.354	0.757579	6.17485	0.0379422	Nbeal1	100.763	42.0658	2.39536	0.417474
ENSMUSG00000004865		41.675	86.361	190.742	121.054		10.253	103.669	19.432	23.61	0.757579	6.24958	0.0387194	Srpk1	39.241	109.958	0.356873	2.80212
ENSMUSG00000001552		87.737	62.353	98.598	29.446		217.366	106.277	41.085	221.424	0.757579	6.77391	0.0387606	Jup	146.538	69.5335	2.10744	0.474508
ENSMUSG00000035212		57.029	45.348	150.944	70.342		101.164	163.001	158.787	180.585	0.757579	6.8763	0.0389468	Leprot	150.884	80.9158	1.86471	0.536277
ENSMUSG00000029147		194.667	144.046	174.608	99.788		91.936	67.156	92.718	100.821	0.757579	6.91992	0.0389477	Ppm1g	88.1577	153.277	0.575152	1.73867
ENSMUSG00000085438		120.09	106.7	82.822	94.88		183.872	163.653	149.349	159.527	0.757579	7.06454	0.0399731	1700020I14Rik	164.1	101.123	1.62278	0.616227
ENSMUSG00000045312		54.836	79.025	91.069	53.983		150.037	104.973	151.57	96.993	0.757579	6.62592	0.0403269	Lhfpl2	125.893	69.7283	1.80548	0.553868
ENSMUSG00000032215		70.738	51.016	29.042	35.989		0.342	7.824	3.886	26.801	0.757579	4.86053	0.0406078	Rsl24d1	9.71325	46.6962	0.208009	4.80748
ENSMUSG00000002102		65.255	161.384	195.761	22.902		210.53	202.121	298.698	280.768	0.757579	7.50262	0.0406411	Psmc3	248.029	111.325	2.22796	0.44884
ENSMUSG00000031314		21.934	85.694	23.663	93.244		109.366	192.993	107.709	77.211	0.757579	6.50879	0.0407282	Taf1	121.82	56.1337	2.17017	0.460794
ENSMUSG00000042625		65.255	79.025	32.985	37.625		180.455	146.701	64.403	55.515	0.757579	6.39448	0.0413145	Safb2	111.769	53.7225	2.08048	0.480659
ENSMUSG00000040865		1.645	31.677	120.827	49.076		135.683	83.457	184.326	154.422	0.757579	6.58743	0.0416263	Ino80d	139.472	50.8062	2.74517	0.364276
ENSMUSG00000039756		2.193	21.007	11.473	13.087		35.544	60.636	34.978	44.668	0.757579	4.87636	0.0419631	Dnttip2	43.9565	11.94	3.68145	0.271632
ENSMUSG00000046032		116.8	200.397	60.593	112.875		55.709	77.588	20.542	75.297	0.757579	6.51548	0.0423974	Snx12	57.284	122.666	0.466991	2.14137
ENSMUSG00000053754		54.836	62.353	25.815	62.163		77.924	101.713	148.794	75.935	0.757579	6.27207	0.0424364	Chd8	101.092	51.2917	1.97091	0.507379
ENSMUSG00000051154		84.995	78.358	63.82	35.989		77.24	88.673	125.475	212.49	0.757579	6.60462	0.0424806	Commd3	125.97	65.7905	1.91471	0.522273
ENSMUSG00000059586		68.545	54.351	94.295	80.157		52.291	33.252	21.098	20.419	0.757579	5.74866	0.0429058	Nsmce2	31.765	74.337	0.427311	2.34022
ENSMUSG00000064899		27.966	33.677	28.683	6.543		64.595	49.552	74.952	62.535	0.757579	5.48036	0.0429588	Snord118	62.9085	24.2172	2.59767	0.38496
ENSMUSG00000031622		215.504	211.734	263.884	364.798		412.175	541.163	536.878	342.027	0.757579	8.50438	0.0429687	Sin3b	458.061	263.98	1.73521	0.576299
ENSMUSG00000045763		210.021	141.045	98.598	165.222		66.645	80.196	141.021	30.629	0.757579	6.86737	0.0431069	Basp1	79.6227	153.721	0.517968	1.93062
ENSMUSG00000030089		22.483	30.343	69.198	37.625		147.303	67.156	92.718	46.582	0.757579	6.02147	0.0431118	Slc41a3	88.4398	39.9123	2.21585	0.451293
ENSMUSG00000070705		35.095	29.009	46.61	26.174		5.127	7.824	14.435	1.914	0.757579	4.43274	0.0434223	Eid2b	7.325	34.222	0.214044	4.67195
ENSMUSG00000021972		16.999	14.004	10.039	1.636		45.114	25.428	38.309	55.515	0.757579	4.75377	0.0434549	Hmbox1	41.0915	10.6695	3.85131	0.259652
ENSMUSG00000005087		5133.72	4524.77	4580.32	3507.29		3954.96	2618.45	3558.83	3466.85	0.757579	11.9311	0.043659	Cd44	3399.77	4436.52	0.766314	1.30495
ENSMUSG00000028744		18.096	71.689	23.305	57.255		10.595	16.3	13.88	3.829	0.757579	4.80506	0.0437213	Pqlc2	11.151	42.5862	0.261845	3.81905
ENSMUSG00000028793		123.38	88.361	115.808	104.695		45.114	42.38	39.974	93.164	0.757579	6.36436	0.0440142	Rnf19b	55.158	108.061	0.510434	1.95912
ENSMUSG00000035561		139.283	17.672	43.024	37.625		18.877	20.864	14.435	17.229	0.757579	5.19444	0.0441112	Aldh1b1	17.8513	59.401	0.300521	3.32755
ENSMUSG00000068523		261.567	209.066	207.952	137.413		83.734	46.292	203.203	108.479	0.757579	7.29321	0.044261	Gng5	110.427	204	0.54131	1.84737
ENSMUSG00000036644		45.514	35.345	90.71	78.521		157.556	118.665	94.384	93.802	0.757579	6.49887	0.044539	Tbc1d9b	116.102	62.5225	1.85696	0.538515
ENSMUSG00000004591		6.58	43.014	85.332	17.994		77.924	74.328	138.8	92.526	0.757579	6.092	0.045041	Pkn2	95.8945	38.23	2.50836	0.398667
ENSMUSG00000042978		2.193	4.001	7.888	5.983		27.683	14.344	38.309	22.334	0.757579	3.96372	0.0451129	Sbk1	25.6675	5.01625	5.11687	0.195432
ENSMUSG00000002778		709.026	527.501	661.502	759.041		458.314	394.462	373.094	376.484	0.757579	9.05465	0.0456931	Kdelr1	400.589	664.268	0.603053	1.65823
ENSMUSG00000015176		135.444	82.026	87.842	88.337		78.607	50.204	28.315	37.01	0.757579	6.2096	0.0462031	Nolc1	48.534	98.4122	0.49317	2.0277
ENSMUSG00000043421		152.992	81.359	63.82	27.81		52.633	11.736	48.302	15.315	0.757579	5.83046	0.0469081	Hilpda	31.9965	81.4952	0.392618	2.54701
ENSMUSG00000025958		58.674	62.02	49.12	1.636		70.405	110.189	173.778	68.278	0.757579	6.23469	0.0469472	Creb1	105.662	42.8625	2.46515	0.405655
ENSMUSG00000042446		25.224	6.335	21.154	24.538		99.113	38.468	42.195	37.648	0.757579	5.2355	0.0469728	Zmym4	54.356	19.3128	2.81451	0.355301
ENSMUSG00000025026		40.03	36.345	63.103	40.897		102.531	98.453	82.725	67.001	0.757579	6.07808	0.0471989	Add3	87.6775	45.0938	1.94434	0.514314
ENSMUSG00000037280		47.707	51.683	46.251	22.902		109.025	140.181	45.526	59.344	0.757579	6.06495	0.0472524	Galnt6	88.519	42.1358	2.10081	0.476008
ENSMUSG00000018293		89.382	181.391	156.681	242.108		419.694	151.917	219.859	544.945	0.757579	7.98117	0.0472662	Pfn1	334.104	167.391	1.99595	0.501014
ENSMUSG00000035725		48.255	13.671	24.739	31.081		92.961	32.6	67.179	86.145	0.757579	5.65413	0.0475867	Prkx	69.7212	29.4365	2.36853	0.422203
ENSMUSG00000001143		19.741	19.673	5.02	22.902		46.481	61.94	53.854	35.734	0.757579	5.10257	0.0476932	Lman2l	49.5022	16.834	2.94061	0.340065
ENSMUSG00000027893		182.603	82.359	57.007	55.619		28.025	72.372	11.104	40.839	0.757579	6.06514	0.0478177	Ahcyl1	38.085	94.397	0.403456	2.47859
ENSMUSG00000026623		32.353	39.679	46.968	8.179		69.379	80.848	120.478	37.01	0.757579	5.79076	0.0479841	Lpgat1	76.9287	31.7948	2.41954	0.413301
ENSMUSG00000040848		45.514	35.011	32.268	58.891		54.341	120.621	53.299	117.412	0.757579	6.05352	0.048195	Sft2d2	86.4183	42.921	2.01343	0.496666
ENSMUSG00000041607		186.442	180.724	99.315	75.25		87.493	73.676	91.608	24.248	0.757579	6.68351	0.0483195	Mbp	69.2562	135.433	0.51137	1.95553
ENSMUSG00000084319		9.322	7.669	2.151	3.272		17.089	9.78	48.858	44.03	0.757579	4.23006	0.0484059	Tpt1-ps3	29.9393	5.6035	5.34296	0.187162
ENSMUSG00000005800		82.254	100.699	80.356	83.429		12.987	16.952	11.659	22.972	0.757579	5.40241	0.0498022	Mmp8	16.1425	86.6845	0.186221	5.36996
		196

## Sheet: 6A2- > 2 or < 2 fold in 6h
							Male ≥ 2-fold							Female ≥ 2-fold							> 0.5 to < 2-fold
	average	average	fold	fold				average	average	fold	fold				average	average	fold	fold				average	average	fold	fold
Associated_Gene_Name	male	Female	m/f	f/m	P.value		Associated_Gene_Name	male	Female	m/f	f/m	P.value		Associated_Gene_Name	male	Female	m/f	f/m	P.value		Associated_Gene_Name	male	Female	m/f	f/m	P.value
Xist	371.075	1005.57	0.369021	2.70988	9.71236e-07		Fbxw5	97.284	19.36	5.025	0.199005	0.000198188		Xist	371.075	1005.57	0.369021	2.70988	9.71236e-07		Lyz2	12104.3	15057.7	0.803859	1.244	6.85916e-06
Lyz2	12104.3	15057.7	0.803859	1.244	6.85916e-06		Tnni2	20.8448	10.2538	2.03289	0.49191	0.000523787		Smap2	70.822	190.123	0.372507	2.68452	0.000572305		Timm13	199.527	100.754	1.98034	0.504964	0.00582497
Fbxw5	97.284	19.36	5.025	0.199005	0.000198188		Smarcb1	107.783	29.1092	3.70271	0.270073	0.000716997		Mgp	23.6018	115.692	0.204005	4.90184	0.00132464		Fth1	6546.13	8825.69	0.741714	1.34823	0.0060253
Tnni2	20.8448	10.2538	2.03289	0.49191	0.000523787		Pafah1b3	75.6182	18.026	4.19495	0.238382	0.00161337		Dusp1	149.407	536.977	0.278238	3.59405	0.00214511		Nr3c1	165.537	88.9375	1.86127	0.537267	0.0122427
Smap2	70.822	190.123	0.372507	2.68452	0.000572305		Trim47	121.085	41.1478	2.9427	0.339824	0.00195993		Wars	9.75325	71.7023	0.136024	7.35163	0.00296071		Kdm5a	123.334	62.2588	1.98099	0.504797	0.0138894
Smarcb1	107.783	29.1092	3.70271	0.270073	0.000716997		Nfix	121.992	42.4278	2.87528	0.347792	0.00212293		Gp49a	56.2593	146.365	0.384375	2.60163	0.00321736		Mt1	883.843	1616.44	0.546784	1.82887	0.0141276
Mgp	23.6018	115.692	0.204005	4.90184	0.00132464		Ndufb5	151.965	63.2495	2.40263	0.416211	0.00339542		Hcst	63.6788	150.741	0.422439	2.36721	0.00377762		Pbx1	191.192	100.136	1.90932	0.523746	0.0146463
Pafah1b3	75.6182	18.026	4.19495	0.238382	0.00161337		Ubr2	203.255	90.1643	2.25428	0.443601	0.00390671		Fance	36.6645	119.069	0.307928	3.24751	0.00398199		Lman1	78.352	154.443	0.507319	1.97115	0.0192638
Trim47	121.085	41.1478	2.9427	0.339824	0.00195993		Arl4c	56.4123	10.7782	5.2339	0.191062	0.00402775		Cttnbp2nl	112.811	272.653	0.413752	2.41691	0.00440095		mt-Nd1	3002.75	4386.68	0.684515	1.46089	0.0195069
Nfix	121.992	42.4278	2.87528	0.347792	0.00212293		Rnpepl1	177.619	84.3345	2.10612	0.474806	0.00419282		Trem1	81.504	205.086	0.397413	2.51627	0.00786069		mt-Rnr2	24034.9	29322.9	0.819662	1.22001	0.0196728
Dusp1	149.407	536.977	0.278238	3.59405	0.00214511		Krt15	115.89	33.0607	3.50537	0.285276	0.00450526		Tpx2	12.1305	56.4	0.21508	4.64944	0.00808554		Nfkbia	1065.28	1943.68	0.548074	1.82457	0.0206581
Wars	9.75325	71.7023	0.136024	7.35163	0.00296071		Mylip	70.2145	18.2338	3.8508	0.259686	0.00509105		Papd4	0.526	14.845	0.0354328	28.2224	0.0107743		Chil3	12065.9	9706.83	1.24303	0.804486	0.025163
Gp49a	56.2593	146.365	0.384375	2.60163	0.00321736		Afap1	229.704	99.9705	2.29772	0.435214	0.0051741		Cd151	44.9498	111.899	0.4017	2.48942	0.0113967		Zfp106	143.099	76.9532	1.85956	0.537762	0.0298774
Ndufb5	151.965	63.2495	2.40263	0.416211	0.00339542		Txlna	99.8545	29.8903	3.3407	0.299338	0.00534498		Rpl38-ps1	41.8743	107.588	0.389211	2.5693	0.0126242		Dapk1	183.689	362.351	0.506935	1.97264	0.0328064
Hcst	63.6788	150.741	0.422439	2.36721	0.00377762		Mapkapk5	34.2582	4.6465	7.37292	0.135632	0.00559164		Mt2	475.407	1092.03	0.435342	2.29704	0.0129863		Csf2rb	1004.17	1577.22	0.636669	1.57067	0.034374
Ubr2	203.255	90.1643	2.25428	0.443601	0.00390671		Rfk	115.14	46.1782	2.49338	0.401062	0.00560515		Mrpl40	9.39225	54.4822	0.172391	5.80077	0.0135468		Ap2a2	141.846	73.0633	1.94141	0.515089	0.0352161
Fance	36.6645	119.069	0.307928	3.24751	0.00398199		Fuca2	74.9943	19.0763	3.93129	0.25437	0.00606956		Erp44	30.9835	92.4487	0.335142	2.98381	0.0141468		Pabpc1	1257.78	761.882	1.65088	0.605737	0.0352922
Arl4c	56.4123	10.7782	5.2339	0.191062	0.00402775		Bpifa1	2939.96	1020.44	2.88108	0.347092	0.00633526		Dgat2	32.049	91.4855	0.350318	2.85455	0.0143455		Ikbkb	177.216	98.423	1.80055	0.555385	0.0361034
Rnpepl1	177.619	84.3345	2.10612	0.474806	0.00419282		Pou2f1	99.4317	31.5622	3.15034	0.317426	0.00707748		H2-Ab1	304.991	631.497	0.482965	2.07054	0.0154245		Akt1	229.554	422.678	0.543096	1.8413	0.0363172
Cttnbp2nl	112.811	272.653	0.413752	2.41691	0.00440095		Tmod3	110.736	44.9965	2.461	0.406338	0.00710627		Prune	39.9582	95.4182	0.418769	2.38795	0.0156747		Eci2	119.159	236.185	0.504516	1.9821	0.0363188
Krt15	115.89	33.0607	3.50537	0.285276	0.00450526		Dguok	108.196	33.4297	3.23652	0.308974	0.00819319		AY036118	23.404	80.0643	0.292315	3.42096	0.0163808		Glrx5	109.854	217.889	0.504174	1.98344	0.0365123
Mylip	70.2145	18.2338	3.8508	0.259686	0.00509105		Tpm1	138.282	21.4445	6.44836	0.155078	0.00820074		Brap	43.337	99.9968	0.433384	2.30742	0.0164882		Sec61b	86.3287	162.054	0.532716	1.87717	0.0367315
Afap1	229.704	99.9705	2.29772	0.435214	0.0051741		Fam214a	32.7227	2.80175	11.6794	0.0856209	0.00835316		P4ha1	11.1365	53.357	0.208717	4.79118	0.0170561		Leprot	150.884	80.9158	1.86471	0.536277	0.0389468
Txlna	99.8545	29.8903	3.3407	0.299338	0.00534498		Sub1	302.19	131.458	2.29875	0.435019	0.00861643		Gtf2f1	29.8817	99.0435	0.301703	3.31451	0.0176595		Ppm1g	88.1577	153.277	0.575152	1.73867	0.0389477
Mapkapk5	34.2582	4.6465	7.37292	0.135632	0.00559164		Rcc2	174.398	74.5075	2.34067	0.427227	0.00874583		Id2	182.014	376.464	0.483483	2.06832	0.0185618		1700020I14Rik	164.1	101.123	1.62278	0.616227	0.0399731
Rfk	115.14	46.1782	2.49338	0.401062	0.00560515		Sertad3	98.165	33.2245	2.9546	0.338456	0.00919153		Mettl1	17.7812	59.5185	0.298752	3.34726	0.0188893		Lhfpl2	125.893	69.7283	1.80548	0.553868	0.0403269
Timm13	199.527	100.754	1.98034	0.504964	0.00582497		Ccdc80	94.464	24.2235	3.89968	0.256431	0.0096068		Socs3	51.0045	127.811	0.399063	2.50587	0.0191438		Chd8	101.092	51.2917	1.97091	0.507379	0.0424364
Fth1	6546.13	8825.69	0.741714	1.34823	0.0060253		Cyhr1	103.059	29.5145	3.49183	0.286383	0.0102969		Stard3	58.787	127.228	0.46206	2.16422	0.0196146		Commd3	125.97	65.7905	1.91471	0.522273	0.0424806
Fuca2	74.9943	19.0763	3.93129	0.25437	0.00606956		Rufy1	61.8353	17.0055	3.63619	0.275013	0.01047		Trim26	28.9263	91.371	0.31658	3.15876	0.0199985		Sin3b	458.061	263.98	1.73521	0.576299	0.0429687
Bpifa1	2939.96	1020.44	2.88108	0.347092	0.00633526		Zfand6	143.594	66.4308	2.16156	0.462628	0.010653		Fkbp5	119.066	282.897	0.420881	2.37597	0.0211154		Basp1	79.6227	153.721	0.517968	1.93062	0.0431069
Pou2f1	99.4317	31.5622	3.15034	0.317426	0.00707748		B3gnt8	209.686	90.2657	2.32299	0.43048	0.0122779		Rps7	50.471	114.781	0.439716	2.2742	0.0218176		Cd44	3399.77	4436.52	0.766314	1.30495	0.043659
Tmod3	110.736	44.9965	2.461	0.406338	0.00710627		Mrpl24	53.2257	11.506	4.62591	0.216174	0.0126185		Lyrm4	41.5697	107.716	0.38592	2.59121	0.0229329		Rnf19b	55.158	108.061	0.510434	1.95912	0.0440142
Trem1	81.504	205.086	0.397413	2.51627	0.00786069		Fryl	90.5613	30.0075	3.01795	0.33135	0.0131291		Trim39	8.79875	41.7392	0.210803	4.74377	0.0232435		Gng5	110.427	204	0.54131	1.84737	0.044261
Tpx2	12.1305	56.4	0.21508	4.64944	0.00808554		Stub1	97.7672	42.187	2.31747	0.431504	0.0135492		Abcf2	4.569	34.9377	0.130775	7.6467	0.0242624		Tbc1d9b	116.102	62.5225	1.85696	0.538515	0.044539
Dguok	108.196	33.4297	3.23652	0.308974	0.00819319		Ilvbl	78.7168	26.2695	2.99651	0.333722	0.0135949		Cyp4v3	46.288	107.043	0.432423	2.31255	0.0245957		Kdelr1	400.589	664.268	0.603053	1.65823	0.0456931
Tpm1	138.282	21.4445	6.44836	0.155078	0.00820074		Hdac7	43.2843	11.4887	3.76753	0.265426	0.0137227		Ap3m1	48.0785	98.8972	0.486146	2.057	0.0262384		Add3	87.6775	45.0938	1.94434	0.514314	0.0471989
Fam214a	32.7227	2.80175	11.6794	0.0856209	0.00835316		Tk2	53.5763	14.1878	3.77623	0.264814	0.0139631		Gm17066	40.3473	95.8645	0.420878	2.37599	0.0273128		Pfn1	334.104	167.391	1.99595	0.501014	0.0472662
Sub1	302.19	131.458	2.29875	0.435019	0.00861643		Mob3b	111.365	48.0962	2.31546	0.431879	0.0149443		Brwd3	36.5365	86.9283	0.420306	2.37922	0.0279991		Mbp	69.2562	135.433	0.51137	1.95553	0.0483195
Rcc2	174.398	74.5075	2.34067	0.427227	0.00874583		Fopnl	63.9892	17.4965	3.65726	0.273429	0.0154891		H2-Eb1	289.882	611.686	0.473907	2.11012	0.0284649
Sertad3	98.165	33.2245	2.9546	0.338456	0.00919153		Snrpd3	414.71	171.178	2.42269	0.412765	0.0159588		Lactb2	6.07	34.5195	0.175843	5.6869	0.0303761
Ccdc80	94.464	24.2235	3.89968	0.256431	0.0096068		Ptprf	81.3067	21.4735	3.78638	0.264105	0.0166617		Zcchc17	22.7	67.5105	0.336244	2.97403	0.0305658							38
Cyhr1	103.059	29.5145	3.49183	0.286383	0.0102969		Stom	110.509	51.588	2.14215	0.466821	0.0176311		Ncoa5	21.7005	73.7043	0.294427	3.39643	0.030602
Rufy1	61.8353	17.0055	3.63619	0.275013	0.01047		Abcd1	47.4325	11.5667	4.10076	0.243857	0.0177536		Pip5k1c	60.018	126.268	0.475321	2.10384	0.0309097
Zfand6	143.594	66.4308	2.16156	0.462628	0.010653		Pnkp	58.8713	13.3837	4.39871	0.227339	0.0186677		Brf1	6.442	39.86	0.161616	6.18752	0.0313646
Papd4	0.526	14.845	0.0354328	28.2224	0.0107743		Prkaca	202.002	85.1585	2.37207	0.421573	0.0187054		Chm	19.9495	65.5695	0.30425	3.28677	0.0318673
Cd151	44.9498	111.899	0.4017	2.48942	0.0113967		Mrps12	55.2398	15.4865	3.56696	0.280351	0.0190182		Thoc3	44.9693	99.77	0.450729	2.21863	0.0321389
Nr3c1	165.537	88.9375	1.86127	0.537267	0.0122427		Btg1	197.361	90.1285	2.18978	0.456667	0.0193678		Casp8	66.1758	136.702	0.484088	2.06574	0.0334056
B3gnt8	209.686	90.2657	2.32299	0.43048	0.0122779		Mvb12b	43.572	15.6378	2.78633	0.358894	0.0194131		Nr1h3	52.9243	110.672	0.47821	2.09113	0.036585
Rgp1	9.75525	46.0388	0.211892	4.71938	0.0125342		Sdc4	43.865	8.20925	5.34336	0.187148	0.0197639		Slc2a1	10.5913	45.7465	0.23152	4.31927	0.0371114
Mrpl24	53.2257	11.506	4.62591	0.216174	0.0126185		Ndufa10	130.413	53.0288	2.4593	0.40662	0.0200791		Srpk1	39.241	109.958	0.356873	2.80212	0.0387194
Rpl38-ps1	41.8743	107.588	0.389211	2.5693	0.0126242		Mad1l1	59.3107	13.4145	4.42139	0.226173	0.0205243		Rsl24d1	9.71325	46.6962	0.208009	4.80748	0.0406078
Mt2	475.407	1092.03	0.435342	2.29704	0.0129863		Slc1a5	136.716	53.606	2.55038	0.392098	0.0207261		Snx12	57.284	122.666	0.466991	2.14137	0.0423974
Fryl	90.5613	30.0075	3.01795	0.33135	0.0131291		Pltp	128.38	58.105	2.20945	0.452601	0.020739		Nsmce2	31.765	74.337	0.427311	2.34022	0.0429058
Mrpl40	9.39225	54.4822	0.172391	5.80077	0.0135468		Fam114a2	98.3433	45.7518	2.1495	0.465225	0.020783		Eid2b	7.325	34.222	0.214044	4.67195	0.0434223
Stub1	97.7672	42.187	2.31747	0.431504	0.0135492		Map3k2	76.7408	38.0062	2.01916	0.495255	0.0220127		Pqlc2	11.151	42.5862	0.261845	3.81905	0.0437213
Ilvbl	78.7168	26.2695	2.99651	0.333722	0.0135949		Foxo3	108.38	49.3468	2.19628	0.455314	0.0225189		Aldh1b1	17.8513	59.401	0.300521	3.32755	0.0441112
Hdac7	43.2843	11.4887	3.76753	0.265426	0.0137227		Gdap10	47.1833	12.047	3.9166	0.255324	0.0229545		Nolc1	48.534	98.4122	0.49317	2.0277	0.0462031
Kdm5a	123.334	62.2588	1.98099	0.504797	0.0138894		Prdm2	68.802	23.1632	2.97031	0.336665	0.0232004		Hilpda	31.9965	81.4952	0.392618	2.54701	0.0469081
Tk2	53.5763	14.1878	3.77623	0.264814	0.0139631		Rap1a	97.1713	36.8445	2.63733	0.379171	0.023533		Mmp8	16.1425	86.6845	0.186221	5.36996	0.0498022
Mt1	883.843	1616.44	0.546784	1.82887	0.0141276		Rab11fip1	82.9785	32.519	2.55169	0.391897	0.0243972		Rgp1	9.75525	46.0388	0.211892	4.71938	0.0125342
Erp44	30.9835	92.4487	0.335142	2.98381	0.0141468		Tnfaip8l2	81.3175	29.347	2.7709	0.360894	0.0253158		Ahcyl1	38.085	94.397	0.403456	2.47859	0.0478177
Dgat2	32.049	91.4855	0.350318	2.85455	0.0143455		Set	113.547	56.339	2.01543	0.496172	0.0265235
Pbx1	191.192	100.136	1.90932	0.523746	0.0146463		Pxk	52.1752	12.0373	4.33448	0.230708	0.0274471
Mob3b	111.365	48.0962	2.31546	0.431879	0.0149443		Ap1b1	104.421	51.4633	2.02904	0.492844	0.0300617							61
H2-Ab1	304.991	631.497	0.482965	2.07054	0.0154245		Cbx3	61.5847	21.0595	2.92432	0.34196	0.0309623
Fopnl	63.9892	17.4965	3.65726	0.273429	0.0154891		Pign	27.139	4.11925	6.58834	0.151783	0.0314808
Prune	39.9582	95.4182	0.418769	2.38795	0.0156747		Sppl3	146.747	71.6192	2.04899	0.488046	0.0322795
Snrpd3	414.71	171.178	2.42269	0.412765	0.0159588		Paip2	87.4197	34.5705	2.52874	0.395454	0.0323423
AY036118	23.404	80.0643	0.292315	3.42096	0.0163808		Sh3gl1	65.6388	23.9898	2.73612	0.365482	0.0326263
Brap	43.337	99.9968	0.433384	2.30742	0.0164882		Ankrd44	144.214	70.7843	2.03738	0.490827	0.033391
Ptprf	81.3067	21.4735	3.78638	0.264105	0.0166617		Fbxw7	74.3685	29.5497	2.51672	0.397342	0.0335498
P4ha1	11.1365	53.357	0.208717	4.79118	0.0170561		Idh3a	34.4605	6.2385	5.52384	0.181033	0.0338055
Stom	110.509	51.588	2.14215	0.466821	0.0176311		Psmd6	109.289	38.2537	2.85696	0.350023	0.0356324
Gtf2f1	29.8817	99.0435	0.301703	3.31451	0.0176595		Fam50a	64.3147	25.2177	2.55038	0.392099	0.0368098
Abcd1	47.4325	11.5667	4.10076	0.243857	0.0177536		Cndp2	135.647	65.2	2.08047	0.48066	0.0374333
Id2	182.014	376.464	0.483483	2.06832	0.0185618		Hmg20b	86.6015	37.4655	2.3115	0.43262	0.0375359
Pnkp	58.8713	13.3837	4.39871	0.227339	0.0186677		1810030O07Rik	88.6487	40.902	2.16735	0.461394	0.0377689
Prkaca	202.002	85.1585	2.37207	0.421573	0.0187054		Nbeal1	100.763	42.0658	2.39536	0.417474	0.0379422
Mettl1	17.7812	59.5185	0.298752	3.34726	0.0188893		Jup	146.538	69.5335	2.10744	0.474508	0.0387606
Mrps12	55.2398	15.4865	3.56696	0.280351	0.0190182		Psmc3	248.029	111.325	2.22796	0.44884	0.0406411
Socs3	51.0045	127.811	0.399063	2.50587	0.0191438		Taf1	121.82	56.1337	2.17017	0.460794	0.0407282
Lman1	78.352	154.443	0.507319	1.97115	0.0192638		Safb2	111.769	53.7225	2.08048	0.480659	0.0413145
Btg1	197.361	90.1285	2.18978	0.456667	0.0193678		Ino80d	139.472	50.8062	2.74517	0.364276	0.0416263
Mvb12b	43.572	15.6378	2.78633	0.358894	0.0194131		Dnttip2	43.9565	11.94	3.68145	0.271632	0.0419631
mt-Nd1	3002.75	4386.68	0.684515	1.46089	0.0195069		Snord118	62.9085	24.2172	2.59767	0.38496	0.0429588
Stard3	58.787	127.228	0.46206	2.16422	0.0196146		Slc41a3	88.4398	39.9123	2.21585	0.451293	0.0431118
mt-Rnr2	24034.9	29322.9	0.819662	1.22001	0.0196728		Hmbox1	41.0915	10.6695	3.85131	0.259652	0.0434549
Sdc4	43.865	8.20925	5.34336	0.187148	0.0197639		Pkn2	95.8945	38.23	2.50836	0.398667	0.045041
Trim26	28.9263	91.371	0.31658	3.15876	0.0199985		Sbk1	25.6675	5.01625	5.11687	0.195432	0.0451129
Ndufa10	130.413	53.0288	2.4593	0.40662	0.0200791		Creb1	105.662	42.8625	2.46515	0.405655	0.0469472
Mad1l1	59.3107	13.4145	4.42139	0.226173	0.0205243		Zmym4	54.356	19.3128	2.81451	0.355301	0.0469728
Nfkbia	1065.28	1943.68	0.548074	1.82457	0.0206581		Galnt6	88.519	42.1358	2.10081	0.476008	0.0472524
Slc1a5	136.716	53.606	2.55038	0.392098	0.0207261		Prkx	69.7212	29.4365	2.36853	0.422203	0.0475867
Pltp	128.38	58.105	2.20945	0.452601	0.020739		Lman2l	49.5022	16.834	2.94061	0.340065	0.0476932
Fam114a2	98.3433	45.7518	2.1495	0.465225	0.020783		Lpgat1	76.9287	31.7948	2.41954	0.413301	0.0479841
Fkbp5	119.066	282.897	0.420881	2.37597	0.0211154		Sft2d2	86.4183	42.921	2.01343	0.496666	0.048195
Rps7	50.471	114.781	0.439716	2.2742	0.0218176		Tpt1-ps3	29.9393	5.6035	5.34296	0.187162	0.0484059
Map3k2	76.7408	38.0062	2.01916	0.495255	0.0220127							97
Foxo3	108.38	49.3468	2.19628	0.455314	0.0225189
Lyrm4	41.5697	107.716	0.38592	2.59121	0.0229329
Gdap10	47.1833	12.047	3.9166	0.255324	0.0229545
Prdm2	68.802	23.1632	2.97031	0.336665	0.0232004
Trim39	8.79875	41.7392	0.210803	4.74377	0.0232435
Rap1a	97.1713	36.8445	2.63733	0.379171	0.023533
Abcf2	4.569	34.9377	0.130775	7.6467	0.0242624
Rab11fip1	82.9785	32.519	2.55169	0.391897	0.0243972
Cyp4v3	46.288	107.043	0.432423	2.31255	0.0245957
Chil3	12065.9	9706.83	1.24303	0.804486	0.025163
Tnfaip8l2	81.3175	29.347	2.7709	0.360894	0.0253158
Ap3m1	48.0785	98.8972	0.486146	2.057	0.0262384
Set	113.547	56.339	2.01543	0.496172	0.0265235
Gm17066	40.3473	95.8645	0.420878	2.37599	0.0273128		total 196
Pxk	52.1752	12.0373	4.33448	0.230708	0.0274471
Brwd3	36.5365	86.9283	0.420306	2.37922	0.0279991
H2-Eb1	289.882	611.686	0.473907	2.11012	0.0284649
Zfp106	143.099	76.9532	1.85956	0.537762	0.0298774
Ap1b1	104.421	51.4633	2.02904	0.492844	0.0300617
Lactb2	6.07	34.5195	0.175843	5.6869	0.0303761
Zcchc17	22.7	67.5105	0.336244	2.97403	0.0305658
Ncoa5	21.7005	73.7043	0.294427	3.39643	0.030602
Pip5k1c	60.018	126.268	0.475321	2.10384	0.0309097
Cbx3	61.5847	21.0595	2.92432	0.34196	0.0309623
Brf1	6.442	39.86	0.161616	6.18752	0.0313646
Pign	27.139	4.11925	6.58834	0.151783	0.0314808
Chm	19.9495	65.5695	0.30425	3.28677	0.0318673
Thoc3	44.9693	99.77	0.450729	2.21863	0.0321389
Sppl3	146.747	71.6192	2.04899	0.488046	0.0322795
Paip2	87.4197	34.5705	2.52874	0.395454	0.0323423
Sh3gl1	65.6388	23.9898	2.73612	0.365482	0.0326263
Dapk1	183.689	362.351	0.506935	1.97264	0.0328064
Ankrd44	144.214	70.7843	2.03738	0.490827	0.033391
Casp8	66.1758	136.702	0.484088	2.06574	0.0334056
Fbxw7	74.3685	29.5497	2.51672	0.397342	0.0335498
Idh3a	34.4605	6.2385	5.52384	0.181033	0.0338055
Csf2rb	1004.17	1577.22	0.636669	1.57067	0.034374
Ap2a2	141.846	73.0633	1.94141	0.515089	0.0352161
Pabpc1	1257.78	761.882	1.65088	0.605737	0.0352922
Psmd6	109.289	38.2537	2.85696	0.350023	0.0356324
Ikbkb	177.216	98.423	1.80055	0.555385	0.0361034
Akt1	229.554	422.678	0.543096	1.8413	0.0363172
Eci2	119.159	236.185	0.504516	1.9821	0.0363188
Glrx5	109.854	217.889	0.504174	1.98344	0.0365123
Nr1h3	52.9243	110.672	0.47821	2.09113	0.036585
Sec61b	86.3287	162.054	0.532716	1.87717	0.0367315
Fam50a	64.3147	25.2177	2.55038	0.392099	0.0368098
Slc2a1	10.5913	45.7465	0.23152	4.31927	0.0371114
Cndp2	135.647	65.2	2.08047	0.48066	0.0374333
Hmg20b	86.6015	37.4655	2.3115	0.43262	0.0375359
1810030O07Rik	88.6487	40.902	2.16735	0.461394	0.0377689
Nbeal1	100.763	42.0658	2.39536	0.417474	0.0379422
Srpk1	39.241	109.958	0.356873	2.80212	0.0387194
Jup	146.538	69.5335	2.10744	0.474508	0.0387606
Leprot	150.884	80.9158	1.86471	0.536277	0.0389468
Ppm1g	88.1577	153.277	0.575152	1.73867	0.0389477
1700020I14Rik	164.1	101.123	1.62278	0.616227	0.0399731
Lhfpl2	125.893	69.7283	1.80548	0.553868	0.0403269
Rsl24d1	9.71325	46.6962	0.208009	4.80748	0.0406078
Psmc3	248.029	111.325	2.22796	0.44884	0.0406411
Taf1	121.82	56.1337	2.17017	0.460794	0.0407282
Safb2	111.769	53.7225	2.08048	0.480659	0.0413145
Ino80d	139.472	50.8062	2.74517	0.364276	0.0416263
Dnttip2	43.9565	11.94	3.68145	0.271632	0.0419631
Snx12	57.284	122.666	0.466991	2.14137	0.0423974
Chd8	101.092	51.2917	1.97091	0.507379	0.0424364
Commd3	125.97	65.7905	1.91471	0.522273	0.0424806
Nsmce2	31.765	74.337	0.427311	2.34022	0.0429058
Snord118	62.9085	24.2172	2.59767	0.38496	0.0429588
Sin3b	458.061	263.98	1.73521	0.576299	0.0429687
Basp1	79.6227	153.721	0.517968	1.93062	0.0431069
Slc41a3	88.4398	39.9123	2.21585	0.451293	0.0431118
Eid2b	7.325	34.222	0.214044	4.67195	0.0434223
Hmbox1	41.0915	10.6695	3.85131	0.259652	0.0434549
Cd44	3399.77	4436.52	0.766314	1.30495	0.043659
Pqlc2	11.151	42.5862	0.261845	3.81905	0.0437213
Rnf19b	55.158	108.061	0.510434	1.95912	0.0440142
Aldh1b1	17.8513	59.401	0.300521	3.32755	0.0441112
Gng5	110.427	204	0.54131	1.84737	0.044261
Tbc1d9b	116.102	62.5225	1.85696	0.538515	0.044539
Pkn2	95.8945	38.23	2.50836	0.398667	0.045041
Sbk1	25.6675	5.01625	5.11687	0.195432	0.0451129
Kdelr1	400.589	664.268	0.603053	1.65823	0.0456931
Nolc1	48.534	98.4122	0.49317	2.0277	0.0462031
Hilpda	31.9965	81.4952	0.392618	2.54701	0.0469081
Creb1	105.662	42.8625	2.46515	0.405655	0.0469472
Zmym4	54.356	19.3128	2.81451	0.355301	0.0469728
Add3	87.6775	45.0938	1.94434	0.514314	0.0471989
Galnt6	88.519	42.1358	2.10081	0.476008	0.0472524
Pfn1	334.104	167.391	1.99595	0.501014	0.0472662
Prkx	69.7212	29.4365	2.36853	0.422203	0.0475867
Lman2l	49.5022	16.834	2.94061	0.340065	0.0476932
Ahcyl1	38.085	94.397	0.403456	2.47859	0.0478177
Lpgat1	76.9287	31.7948	2.41954	0.413301	0.0479841
Sft2d2	86.4183	42.921	2.01343	0.496666	0.048195
Mbp	69.2562	135.433	0.51137	1.95553	0.0483195
Tpt1-ps3	29.9393	5.6035	5.34296	0.187162	0.0484059
Mmp8	16.1425	86.6845	0.186221	5.36996	0.0498022

## Sheet: SP-A1-6A4-6hr infection
						Female				male
name	SP.A1.6A4.F.JF305_JF9.12	SP.A1.6A4.M.JF305_JF13.16	FDR	AveExpr	P.value	mouse-1	mouse-2	mouse-3	mouse-4	mouse-5	mouse-6	mouse-7	mouse-8	Associated_Gene_Name
ENSMUSG00000086503	0	-12.445	5.02855e-105	8.64407	2.92086e-109	607.457	1043.27	1020.32	900.034	0	0	0	0.311	Xist
ENSMUSG00000069045	0	8.90091	1.32782e-45	5.12856	1.54254e-49	0	0.379	0	0	116.424	90.307	49.499	48.466	Ddx3y
ENSMUSG00000069049	0	9.15147	8.74814e-23	3.74992	1.52442e-26	0	0	0	0	40.301	26.531	25.162	29.204	Eif2s3y
ENSMUSG00000068457	0	8.30082	4.53029e-15	3.02033	1.05258e-18	0	0	0	0	12.09	13.265	11.55	29.515	Uty
ENSMUSG00000029177	0	-1.33951	0.000109219	5.44025	3.17202e-08	83.545	82.932	64.969	50.123	31.345	26.021	27.637	23.301	Cenpa
ENSMUSG00000056673	0	6.77446	0.0136683	1.91624	4.76359e-06	0	0	0	0	3.582	11.225	1.65	6.524	Kdm5d
ENSMUSG00000079017	0	-2.05597	0.026344	4.15959	1.07114e-05	23.814	31.809	21.038	13.511	12.986	4.082	2.887	1.553	Ifi27l2a
ENSMUSG00000078137	0	4.822	0.0647714	1.50057	3.00982e-05	0.39	0	0	0	3.582	6.633	2.475	4.971	Ankrd63
ENSMUSG00000022696	0	-6.04969	0.0681587	1.41107	3.56313e-05	0	7.574	4.331	2.615	0	0	0	0	Sidt1
ENSMUSG00000103780	0	-6.15708	0.0846185	1.43725	4.91511e-05	1.952	1.893	8.044	3.923	0	0	0	0	RP24-93F24.2
ENSMUSG00000030796	0	-5.75204	0.104126	1.32372	6.65302e-05	1.562	2.272	6.806	1.308	0	0	0	0	Tead2
ENSMUSG00000090673	0	-5.05377	0.10516	1.83714	7.8014e-05	2.342	5.302	13.613	0.436	0.448	0	0	0	Gm340
ENSMUSG00000036718	0	-5.98333	0.10516	1.15117	7.94078e-05	1.562	2.651	8.044	1.743	0	0	0	0	Micall2
ENSMUSG00000022463	0	-0.887244	0.111772	7.56807	9.08926e-05	228.772	229.861	360.733	203.543	143.291	126.021	118.385	145.71	Srebf2
ENSMUSG00000030867	0	-1.31415	0.117789	5.86749	0.000102627	134.687	122.315	50.119	76.71	39.405	21.429	34.649	54.369	Plk1
ENSMUSG00000076617	0	-5.9299	0.135186	4.81079	0.000125637	4.294	365.808	1.856	0.436	1.343	2.041	0.412	1.864	Ighm
ENSMUSG00000083563	0	2.5555	0.151338	3.08121	0.00014944	3.123	3.787	6.806	3.051	5.373	2.041	54.449	32.311	Gm13340
ENSMUSG00000079499	0	-5.64583	0.162326	1.66096	0.000169718	3.904	2.651	0.619	3.487	0	0	0	0	6530402F18Rik
ENSMUSG00000015850	0	1.30141	0.181849	4.84536	0.000200693	8.589	16.283	11.756	13.511	34.032	14.286	31.762	39.146	Adamtsl4
ENSMUSG00000023015	0	-1.33591	0.186861	4.99294	0.000219953	56.217	36.354	40.219	33.561	12.538	11.735	12.787	26.097	Racgap1
ENSMUSG00000006014	0	-8.92413	0.186861	2.80945	0.000227932	1.171	106.031	0	0	0	0	0	0	Prg4
ENSMUSG00000022994	0	-1.71767	0.206085	3.90554	0.00028889	14.445	25.372	42.075	27.023	4.478	15.306	5.362	6.524	Adcy6
ENSMUSG00000039716	0	-5.67884	0.206085	1.38265	0.000292524	1.171	5.68	2.475	1.743	0	0	0	0	Dock3
ENSMUSG00000029822	0	-1.33551	0.206085	5.21667	0.000304316	56.607	74.979	68.063	38.791	8.06	25	21.862	35.418	Osbpl3
ENSMUSG00000026064	0	0.933824	0.206085	5.78962	0.000308395	39.04	31.809	35.888	56.225	96.273	50.511	90.336	63.69	Ptp4a1
ENSMUSG00000022510	0	-5.66233	0.206085	0.877347	0.000311235	0	5.68	1.856	3.487	0	0	0	0	Trp63
ENSMUSG00000037369	0	-1.51579	0.283909	3.76697	0.000445257	19.129	14.011	30.938	19.613	7.165	9.184	7.837	4.039	Kdm6a
ENSMUSG00000042589	0	-5.82588	0.287285	1.18198	0.000470377	3.904	4.544	3.713	0	0	0	0	0	Cux2
ENSMUSG00000026679	0	-2.39561	0.287285	2.81147	0.000483926	3.904	9.467	14.231	16.998	3.134	0	2.475	2.175	Enkur
ENSMUSG00000008167	0	-2.17258	0.289451	2.67409	0.000504388	5.466	12.875	6.188	12.204	0	0.51	3.712	3.107	Fbxw9
ENSMUSG00000025332	0	-0.733634	0.308415	6.01689	0.000555348	73.394	89.748	87.863	94.58	41.196	48.98	47.436	61.515	Kdm5c
ENSMUSG00000022419	0	0.814836	0.315376	6.34816	0.000591166	74.175	85.961	42.075	78.453	102.095	154.083	84.148	137.632	Deptor
ENSMUSG00000031367	0	0.952797	0.315376	6.9599	0.00060452	90.182	116.256	108.282	141.652	173.74	244.9	209.545	219.031	Ap1s2
ENSMUSG00000030468	0	-3.55034	0.326773	2.8195	0.000645346	3.514	63.619	4.95	3.487	0	2.041	2.062	1.864	Siglecg
ENSMUSG00000030020	0	1.36229	0.37043	4.49207	0.000753081	12.493	15.526	11.756	11.332	32.688	29.592	21.037	44.117	Prickle2
ENSMUSG00000060183	0	-5.39551	0.371999	1.0228	0.000777878	0.39	6.816	0	1.743	0	0	0	0	Cxcl11
ENSMUSG00000035914	0	1.80955	0.381973	3.65476	0.000821655	3.123	10.982	4.331	8.281	39.853	32.143	11.137	8.699	Cd276
ENSMUSG00000040675	0	-1.82673	0.381973	3.07086	0.00084311	9.76	33.703	10.519	8.717	4.03	5.102	2.887	4.971	Mthfd1l
ENSMUSG00000070461	0	2.72144	0.398002	2.70986	0.000901607	2.342	0.757	1.238	0.872	13.881	6.122	9.075	5.903	9230112E08Rik
ENSMUSG00000041481	0	-3.26218	0.405021	3.12874	0.000941034	7.808	4.923	3.713	1.308	1.343	0	0	0.311	Serpina3g
ENSMUSG00000074227	0	-2.10795	0.42302	2.82368	0.00104016	5.466	9.088	17.325	7.409	1.343	1.531	3.712	1.864	Spint2
ENSMUSG00000071547	0	-3.18126	0.42302	2.12624	0.00107179	3.904	13.633	3.713	6.974	1.791	0	0.412	0.621	Nt5dc2
ENSMUSG00000034634	0	-5.99235	0.42302	2.96851	0.00107484	0.39	72.328	0	0.436	0.448	0.51	0	0	Ly6d
ENSMUSG00000103030	0	5.63314	0.42302	0.749041	0.00109061	0	0	0	0	1.791	4.592	0.825	3.107	RP23-16N14.2
ENSMUSG00000034926	0	-1.23526	0.42302	4.78106	0.00110571	26.937	35.218	50.738	30.51	10.299	5.612	18.975	22.68	Dhcr24
ENSMUSG00000034906	0	-2.31479	0.442231	2.65702	0.00120582	11.321	1.893	12.375	12.64	3.134	0.51	3.712	0	Ncaph
ENSMUSG00000039748	0	3.47912	0.442231	2.15128	0.00127078	1.171	0.379	0	0	4.926	10.204	0	5.282	Exo1
ENSMUSG00000032040	0	-1.09278	0.442231	4.64702	0.00127414	33.574	37.868	23.513	47.072	10.299	8.163	26.812	18.33	Dcps
ENSMUSG00000027326	0	-2.36287	0.442231	2.34686	0.00130199	10.541	12.497	4.95	12.204	0.448	2.551	0.825	3.418	Casc5
ENSMUSG00000058290	0	-1.51479	0.442231	3.57415	0.00134572	15.616	23.478	14.231	10.896	5.373	1.02	7.425	7.456	Espl1
ENSMUSG00000028121	0	0.927635	0.442231	6.28925	0.00135914	50.752	65.133	58.781	57.097	94.93	82.143	140.659	107.185	Bcar3
ENSMUSG00000021819	0	-0.704444	0.442231	7.28088	0.00137292	176.069	170.786	259.876	206.158	157.172	93.878	103.123	127.069	Zswim8
ENSMUSG00000040118	0	-5.86872	0.442231	0.89324	0.00138744	0.39	3.787	8.663	0	0	0	0	0	Cacna2d1
ENSMUSG00000058470	0	-5.83665	0.442231	1.98393	0.00140516	0	10.603	0	1.743	0	0	0	0	Gm8369
ENSMUSG00000022262	0	-2.63307	0.442231	3.36415	0.0014128	1.171	41.276	27.225	12.64	4.926	2.551	3.3	1.864	Dnah5
ENSMUSG00000026390	0	-1.21003	0.443657	10.8039	0.00144312	2913.92	2038.45	3831.31	1456.18	1251.11	878.068	1178.07	996.048	Marco
ENSMUSG00000096349	0	-3.22978	0.460702	1.62881	0.00157408	1.952	4.923	3.713	2.615	0.448	0	0	0.621	Gm22513
ENSMUSG00000048047	0	1.63227	0.460702	3.14829	0.00159232	5.856	1.136	1.856	7.409	11.642	13.265	10.725	13.981	Zbtb33
ENSMUSG00000040525	0	-5.62693	0.460702	1.26876	0.00160308	0	5.68	2.475	2.615	0	0	0	0	Cblc
ENSMUSG00000001249	0	-2.67182	0.460702	2.36462	0.00162029	0.781	12.118	17.944	2.179	1.791	0	1.65	1.243	Hpn
ENSMUSG00000086167	0	-5.59231	0.460702	0.640908	0.00167511	1.562	5.302	3.094	0.436	0	0	0	0	Gm13827
ENSMUSG00000027536	0	-3.82018	0.460702	1.62898	0.00167799	1.171	1.136	8.044	5.23	0.896	0	0	0	Chmp4c
ENSMUSG00000087231	0	-3.59087	0.460702	1.34164	0.00168589	2.342	7.195	1.856	1.308	0.896	0	0	0	E230016M11Rik
ENSMUSG00000053687	0	0.700938	0.462568	6.87834	0.00172157	71.833	111.711	66.825	104.604	164.337	104.593	127.46	161.244	Dpep2
ENSMUSG00000041540	0	-4.00109	0.462568	1.2688	0.00188414	1.952	6.816	2.475	6.102	0.896	0	0	0	Sox5
ENSMUSG00000001672	0	-4.33943	0.462568	1.44513	0.00199494	1.171	9.467	1.238	0.872	0	0	0.412	0	Marveld3
ENSMUSG00000029373	0	-2.04995	0.462568	4.28455	0.00201415	15.225	80.659	14.231	2.615	9.403	3.061	7.012	6.835	Pf4
ENSMUSG00000077714	0	-4.70361	0.462568	1.04194	0.00202682	2.342	1.136	0.619	1.308	0	0	0	0	Snord17
ENSMUSG00000104501	0	-6.01224	0.462568	0.855765	0.00208473	0	3.029	9.9	1.308	0	0	0	0	RP23-23C9.1
ENSMUSG00000032058	0	0.675461	0.462568	6.58455	0.0020921	87.058	72.328	90.338	85.427	118.663	97.45	159.634	140.118	Ppp2r1b
ENSMUSG00000038695	0	-1.18152	0.462568	5.18999	0.00210504	69.491	72.328	53.213	40.97	21.046	29.082	37.124	13.67	Josd2
ENSMUSG00000089862	0	-1.82945	0.462568	3.069	0.00210998	13.664	6.438	12.994	6.538	4.478	0	4.95	1.243	Gm16039
ENSMUSG00000078572	0	-0.624931	0.462568	6.81142	0.00211778	127.66	140.87	113.232	139.037	103.438	58.674	70.123	94.137	1810043H04Rik
ENSMUSG00000038812	0	-0.923458	0.462568	4.81046	0.00212	30.061	42.034	37.744	37.047	10.747	14.286	21.45	27.029	Trmt112
ENSMUSG00000031971	0	-3.57429	0.462568	1.13408	0.00212096	2.342	8.331	4.95	1.308	0	0.51	0	0.621	Ccsap
ENSMUSG00000024056	0	-2.05818	0.462568	2.61758	0.00212554	14.054	10.603	5.569	6.102	2.239	1.531	2.062	2.485	Ndc80
ENSMUSG00000038079	0	-2.7287	0.462568	1.90621	0.00213038	3.123	8.331	3.094	10.896	1.343	1.531	0.825	0	Tmem237
ENSMUSG00000035161	0	1.7627	0.462568	2.69613	0.0021344	1.562	3.029	2.475	5.23	8.956	13.265	10.312	8.078	Ints6
ENSMUSG00000065728	0	-4.75988	0.462568	0.575271	0.00217471	2.733	1.515	0	1.308	0	0	0	0	Gm26175
ENSMUSG00000035385	0	-4.35162	0.462568	1.50677	0.00222052	0.781	1.515	0.619	1.308	0	0	0	0	Ccl2
ENSMUSG00000099876	0	4.72232	0.462568	0.881038	0.00225653	0	0	0	0	0.896	2.041	1.237	1.243	Gm29650
ENSMUSG00000014195	0	-0.705917	0.462568	7.09402	0.00227012	193.637	202.974	150.976	205.286	119.11	98.47	73.836	154.098	Dnajc7
ENSMUSG00000020808	0	-2.04628	0.462568	2.51866	0.00232962	12.102	7.195	8.663	15.255	2.687	1.02	1.65	4.35	Fam64a
ENSMUSG00000042272	0	-3.52805	0.462568	1.50872	0.00233679	1.171	3.408	3.094	4.794	0.896	0	0	0	Sestd1
ENSMUSG00000028977	0	-0.759813	0.462568	5.90877	0.00236888	61.683	85.582	75.488	77.146	56.869	41.837	30.112	42.253	Casz1
ENSMUSG00000055184	0	-4.97305	0.462568	1.28057	0.00237139	3.514	0.379	1.856	0.872	0	0	0	0	Fam72a
ENSMUSG00000064600	0	-5.81106	0.462568	0.898951	0.00240235	0	6.438	4.95	0.872	0	0	0	0	Gm25636
ENSMUSG00000027399	0	-1.82422	0.462568	7.23743	0.00242915	276.01	24.236	375.583	25.715	43.883	63.776	65.174	20.194	Il1a
ENSMUSG00000099465	0	-5.18417	0.462568	1.09116	0.00245851	0	4.923	2.475	0.436	0	0	0	0	Gm3830
ENSMUSG00000049103	0	-2.01975	0.462568	3.0131	0.00248119	7.418	11.36	3.094	10.025	0	2.041	0.412	4.66	Ccr2
ENSMUSG00000003355	0	-3.52805	0.462568	2.18905	0.0024822	1.952	0.379	6.806	8.717	1.343	0	0	0	Fkbp11
ENSMUSG00000032334	0	5.54229	0.462568	1.05109	0.00249055	0	0	0	0	0	2.041	2.887	4.66	Loxl1
ENSMUSG00000008153	0	-5.31099	0.462568	0.452938	0.00249877	1.562	2.272	4.331	0.436	0	0	0	0	Clstn3
ENSMUSG00000028328	0	5.82524	0.462707	1.46476	0.0025264	0	0	0	0	4.03	0	1.65	6.214	Tmod1
ENSMUSG00000064294	0	-2.7522	0.465359	2.09094	0.00256791	0.781	9.846	11.138	8.717	2.239	1.02	0	0.932	Aox3
ENSMUSG00000064225	0	5.68398	0.47957	0.99963	0.00267418	0	0	0	0	0.448	2.551	4.537	3.107	Paqr9
ENSMUSG00000019868	0	-0.980139	0.488432	4.61723	0.00275197	27.718	25.75	50.119	16.562	15.672	9.184	18.562	14.602	Vta1
ENSMUSG00000030108	0	-5.0363	0.488757	1.27501	0.00280991	1.171	2.272	1.856	1.743	0	0	0	0	Slc6a13
ENSMUSG00000044060	0	-5.7955	0.488757	1.17305	0.00281557	2.733	1.136	0	8.281	0	0	0	0	A830010M20Rik
ENSMUSG00000037907	0	1.21276	0.488757	4.35072	0.0028483	16.397	7.195	25.988	6.974	33.136	54.592	12.787	24.855	Ankrd13b
ENSMUSG00000034755	0	-2.84166	0.488757	2.51178	0.0028703	1.952	6.438	8.044	12.204	0.896	0	0	2.485	Pcdh11x
ENSMUSG00000040592	0	-6.94045	0.488757	1.5927	0.00289575	0	26.886	0	0	0	0	0	0	Cd79b
ENSMUSG00000063802	0	-0.849571	0.495696	5.41337	0.00301481	68.71	74.222	51.975	54.046	31.793	41.837	36.299	24.233	Hspbp1
ENSMUSG00000071451	0	-0.846619	0.495696	5.55991	0.00302157	60.902	37.868	43.313	74.967	34.479	13.776	43.312	24.855	Psmg4
ENSMUSG00000020280	0	1.80718	0.495696	3.08495	0.00304088	3.123	3.029	1.856	3.487	7.165	10.714	13.2	8.699	Pus10
ENSMUSG00000032062	0	-5.32741	0.495696	0.407625	0.00305203	0	1.136	5.569	2.179	0	0	0	0	2310030G06Rik
ENSMUSG00000026834	0	-4.71928	0.510544	1.44435	0.00318674	0.781	6.816	2.475	6.974	0	0	0.412	0	Acvr1c
ENSMUSG00000069171	0	-5.90401	0.510544	1.28705	0.00321384	1.562	0.379	0	11.332	0	0	0	0	Nr2f1
ENSMUSG00000030321	0	-4.23781	0.510544	1.88042	0.00324789	0.39	6.438	13.613	9.589	0.448	0.51	0.412	0	Efcab12
ENSMUSG00000073418	0	-3.30075	0.510544	2.70186	0.00326326	0	58.696	1.856	1.308	0	3.061	1.237	1.553	C4b
ENSMUSG00000027514	0	-1.0071	0.510544	4.58113	0.00332464	24.595	33.324	42.694	27.895	13.434	21.939	9.487	16.466	Zbp1
ENSMUSG00000020193	0	-4.6657	0.510544	0.695573	0.00334837	1.171	0	1.238	3.051	0	0	0	0	Zpbp
ENSMUSG00000031969	0	0.818248	0.510544	4.80432	0.00345438	17.568	21.585	19.181	23.536	28.21	41.327	37.124	32.622	Acad8
ENSMUSG00000020581	0	-3.69046	0.510544	2.18799	0.00348548	1.952	6.816	19.181	5.666	0.896	1.531	0	0	Agr2
ENSMUSG00000076258	0	2.08209	0.510544	2.57468	0.00350583	0.39	1.893	8.663	3.487	13.434	21.429	14.437	7.456	Gm23935
ENSMUSG00000003665	0	-1.75295	0.510544	2.43922	0.00352191	7.808	5.302	11.138	6.538	2.239	2.041	2.475	1.864	Has1
ENSMUSG00000032436	0	-0.947859	0.510544	5.90566	0.00353855	69.491	113.984	85.388	47.072	41.644	18.878	35.887	61.515	Cmtm7
ENSMUSG00000022594	0	-4.83314	0.510544	1.23704	0.00354446	0.781	3.408	1.856	0	0	0	0	0	Lynx1
ENSMUSG00000051081	0	4.70229	0.510544	0.910654	0.00361968	0	0	0	0	2.687	2.041	0.412	0.311	Gm4847
ENSMUSG00000051682	0	-1.15327	0.510544	4.99734	0.00366432	60.902	35.975	64.969	33.125	21.941	26.531	16.5	19.884	Treml4
ENSMUSG00000028676	0	-0.684455	0.510544	5.51656	0.0036667	38.649	56.802	76.725	51.866	39.405	33.674	27.224	33.243	Srsf10
ENSMUSG00000102577	0	-6.08682	0.510544	0.854939	0.00371423	0	11.36	0	3.487	0	0	0	0	RP23-335C3.9
ENSMUSG00000037490	0	-4.80189	0.510544	0.559044	0.00380267	0	2.272	2.475	1.308	0	0	0	0	Slc2a12
ENSMUSG00000102579	0	3.12625	0.510544	2.30921	0.00380446	0	1.893	0.619	2.179	4.03	8.674	3.3	24.855	RP24-204F16.4
ENSMUSG00000026782	0	-1.86808	0.510544	2.87928	0.00382921	11.712	5.68	9.9	5.666	0.448	2.041	0.412	5.282	Abi2
ENSMUSG00000079235	0	-4.89631	0.510544	1.19027	0.00383803	0	7.195	8.044	4.359	0.448	0	0	0	Ccdc13
ENSMUSG00000045917	0	0.586103	0.510544	6.70079	0.00387826	98.38	86.34	73.632	87.17	131.648	107.144	153.447	110.603	6330416G13Rik
ENSMUSG00000013338	0	-5.68681	0.510544	0.80428	0.00390023	0	3.029	3.094	5.23	0	0	0	0	Fer1l4
ENSMUSG00000079553	0	-1.13587	0.510544	4.18743	0.00392966	30.451	27.265	10.519	36.612	8.06	6.122	12.375	18.952	Kifc1
ENSMUSG00000061100	0	-3.66324	0.510544	4.11903	0.00395903	0	115.877	6.806	0.436	4.03	1.531	3.712	0	Retnla
ENSMUSG00000029162	0	0.936399	0.510544	5.16641	0.00395906	19.91	34.46	21.038	26.151	44.331	87.756	28.462	27.651	Khk
ENSMUSG00000081723	0	-3.72053	0.510544	1.17502	0.00396191	1.952	1.515	3.713	1.308	0.448	0	0	0	Gm15931
ENSMUSG00000023940	0	-1.64948	0.510544	3.11016	0.00396286	10.15	12.497	6.188	14.819	3.134	0	4.537	5.282	Sgol1
ENSMUSG00000046449	0	-5.22182	0.510544	1.0558	0.00400706	1.562	0	3.094	3.487	0	0	0	0	C77370
ENSMUSG00000031298	0	-4.94396	0.510544	0.645885	0.00402412	0	1.893	3.094	1.743	0	0	0	0	Gpr64
ENSMUSG00000021779	0	-4.17114	0.510544	0.856213	0.00404872	0.39	1.515	0	1.743	0	0	0	0	Thrb
ENSMUSG00000029379	0	-2.19421	0.510544	8.02579	0.00406277	513.371	26.508	892.859	64.942	193.443	35.715	75.486	18.952	Cxcl3
ENSMUSG00000034040	0	-5.04644	0.513012	0.66509	0.0041122	1.171	2.651	0.619	2.615	0	0	0	0	Wbscr17
ENSMUSG00000095224	0	-3.54762	0.515156	1.15447	0.00415931	1.562	1.136	3.094	1.743	0.448	0	0	0	F930015N05Rik
ENSMUSG00000005947	0	-3.46172	0.521582	2.40682	0.00424149	3.904	6.059	3.094	8.281	0.448	0	1.237	0	Itgae
ENSMUSG00000002265	0	-4.65279	0.523448	1.06886	0.00433317	0	1.136	3.094	1.308	0	0	0	0	Peg3
ENSMUSG00000043372	0	-5.10621	0.523448	0.671799	0.0043465	1.562	1.136	1.238	3.487	0	0	0	0	Hexim2
ENSMUSG00000030347	0	-0.878828	0.523448	4.32941	0.00434788	31.622	28.401	24.131	28.766	16.12	11.735	20.212	11.495	D6Wsu163e
ENSMUSG00000073678	0	0.798607	0.538191	5.60061	0.0045016	33.184	47.335	37.744	43.149	58.66	84.695	70.948	56.234	Pgap1
ENSMUSG00000040276	0	-2.77036	0.540858	2.47139	0.00463224	6.637	18.934	0.619	7.845	0.896	0.51	3.3	0	Pacsin1
ENSMUSG00000030850	0	0.709229	0.540858	5.69236	0.00464209	45.286	39.383	43.313	40.97	64.481	63.776	42.899	95.069	Ate1
ENSMUSG00000024083	0	-0.862783	0.540858	5.52827	0.00466554	46.457	88.612	45.169	44.893	35.375	27.041	24.749	32.622	Pja2
ENSMUSG00000038886	0	0.737132	0.540858	5.76476	0.00466866	31.232	55.666	35.888	44.021	58.66	84.695	44.137	80.467	Man2a2
ENSMUSG00000021748	0	0.76368	0.540858	5.26446	0.00468099	29.67	28.78	23.513	18.742	37.614	38.266	48.261	41.942	Pdhb
ENSMUSG00000045980	0	0.673279	0.544405	5.75777	0.00474331	38.649	41.655	32.794	29.202	50.152	62.756	64.761	42.874	Tmem104
ENSMUSG00000086806	0	-4.90962	0.553883	0.219826	0.00485806	1.171	1.515	2.475	1.308	0	0	0	0	Gm13054
ENSMUSG00000037296	0	-1.09554	0.565122	3.95678	0.00500776	23.424	23.857	13.613	25.715	9.851	15.306	10.312	4.35	Lsm1
ENSMUSG00000073490	0	0.808115	0.565122	6.32872	0.00502229	47.628	30.295	32.175	50.995	75.228	29.082	82.086	86.68	AI607873
ENSMUSG00000040936	0	-3.43707	0.565608	1.49928	0.00508385	0	6.059	4.331	10.896	0.448	0	1.237	0	Ulk4
ENSMUSG00000018427	0	1.3234	0.565608	3.76555	0.00509232	9.37	3.408	6.806	6.102	5.821	23.98	19.387	13.049	Ypel2
ENSMUSG00000034781	0	-1.11121	0.566314	5.14495	0.00514346	22.253	54.152	62.494	39.227	12.09	27.551	23.924	15.223	Gna11
ENSMUSG00000041012	0	-3.42935	0.566314	2.2918	0.00516474	0	13.633	23.513	4.359	2.239	0	0	1.243	Cmtm8
ENSMUSG00000044285	0	5.59484	0.566314	1.61221	0.00520415	0	0	0	0.872	29.554	0	21.45	0	Gm1821
ENSMUSG00000039199	0	-1.60987	0.566314	2.75185	0.00523024	5.856	17.419	9.9	15.255	2.239	2.041	6.6	4.039	Zdhhc1
ENSMUSG00000050600	0	-4.96817	0.580055	0.994475	0.00539796	0.781	2.272	3.713	0	0	0	0	0	Zfp831
ENSMUSG00000085998	0	-4.03295	0.580055	1.20596	0.00544591	1.171	0	2.475	0	0	0	0	0	AW822252
ENSMUSG00000020363	0	-5.48654	0.580055	0.840636	0.00552399	0	4.923	3.094	1.743	0	0	0	0	Gfpt2
ENSMUSG00000029313	0	-0.646966	0.580055	6.08008	0.00553078	67.929	54.53	112.613	61.019	40.301	45.919	50.736	44.117	Aff1
ENSMUSG00000097250	0	5.67067	0.580055	1.12372	0.00556935	0	0	0	0	0	0	4.95	5.592	Gm26771
ENSMUSG00000014453	0	-6.00037	0.580055	0.999962	0.00560816	3.123	10.603	0	0	0	0	0	0	Blk
ENSMUSG00000070643	0	5.01441	0.580055	0.514148	0.00563362	0	0	0	0	0	2.551	1.237	2.796	Sox13
ENSMUSG00000020895	0	-1.56796	0.580055	3.06876	0.00567208	10.541	9.846	11.756	16.562	3.134	2.041	4.95	5.282	Tmem107
ENSMUSG00000006576	0	-4.75795	0.580055	0.899694	0.00571038	1.952	3.029	0.619	0	0	0	0	0	Slc4a3
ENSMUSG00000042644	0	-1.95131	0.580055	2.82788	0.00573697	3.123	15.526	24.131	3.487	2.687	3.571	2.887	2.175	Itpr3
ENSMUSG00000014361	0	0.716122	0.580055	8.62006	0.0057457	254.929	557.421	268.538	359.142	445.545	753.067	395.991	674.492	Mertk
ENSMUSG00000027347	0	-3.68441	0.580055	1.91898	0.00576147	1.562	10.224	1.238	0.436	0	0	0.825	0	Rasgrp1
ENSMUSG00000091537	0	-0.867577	0.583519	4.91296	0.00582977	20.301	16.283	25.369	42.278	22.389	10.714	14.025	8.078	Tma7
ENSMUSG00000039908	0	-4.96996	0.587226	0.822066	0.00591648	0	0.757	6.188	0	0	0	0	0	Slc26a11
ENSMUSG00000024353	0	-4.01682	0.587226	2.67681	0.00594201	5.075	52.258	9.9	3.051	0	4.082	0	0	Mzb1
ENSMUSG00000019846	0	-5.22237	0.587226	0.698036	0.00596913	0	4.544	3.094	0.436	0	0	0	0	Lama4
ENSMUSG00000083595	0	5.03495	0.587386	1.15505	0.006026	0	0	0	0	0	1.02	4.125	1.553	Gm9200
ENSMUSG00000085175	0	2.78799	0.587386	1.40383	0.00605716	1.171	0.379	0	0	5.373	2.551	1.65	3.107	Gm11423
ENSMUSG00000029386	0	-2.8601	0.587386	2.00196	0.00609861	0	18.934	3.094	2.615	0	0.51	1.237	1.243	Tctn2
ENSMUSG00000025262	0	-4.92121	0.587386	0.76134	0.00613724	0.39	3.029	0	3.051	0	0	0	0	Fam120c
ENSMUSG00000037017	0	1.31425	0.587386	3.04612	0.00615505	4.294	3.408	3.713	5.23	9.403	8.674	7.012	14.913	Zscan21
ENSMUSG00000035469	0	1.77446	0.587386	2.43945	0.00618676	4.294	1.136	0.619	2.179	5.821	11.735	2.475	8.699	Rcbtb1
ENSMUSG00000076937	0	-6.93192	0.587386	1.17442	0.00620958	0	26.129	0.619	0	0	0	0	0	Iglc2
ENSMUSG00000033436	0	-4.78251	0.593067	0.767443	0.00630409	0.781	4.923	0	0	0	0	0	0	Armcx2
ENSMUSG00000003166	0	-0.653919	0.595854	5.64511	0.00644111	56.607	89.748	59.4	54.917	34.927	42.857	40.837	41.321	Dgcr2
ENSMUSG00000045655	0	-3.66098	0.595854	1.91924	0.00646042	0	14.011	11.138	1.743	0	1.531	0.412	0	Fam216b
ENSMUSG00000025103	0	0.702841	0.595854	5.16597	0.00649805	21.862	25.75	19.8	31.381	35.823	27.041	53.211	39.146	Btbd1
ENSMUSG00000039115	0	4.56349	0.595854	1.09735	0.00650388	0	0.379	0	0	3.134	3.061	0	8.078	Itga9
ENSMUSG00000101059	0	4.54601	0.595854	0.659187	0.00650677	0	0	0	0	1.343	0.51	1.65	1.243	Gm4017
ENSMUSG00000056973	0	-1.69847	0.600746	4.15897	0.00664138	8.979	53.394	42.075	42.278	8.06	13.265	9.487	12.117	Ces1d
ENSMUSG00000027187	0	0.747624	0.600746	5.33967	0.00671781	45.286	43.549	25.988	31.381	70.302	40.306	58.986	69.904	Cat
ENSMUSG00000080810	0	5.28259	0.600746	0.643273	0.00683397	0	0	0	0	0	5.612	0.825	1.553	Gm11737
ENSMUSG00000071291	0	-1.82071	0.600746	2.87623	0.00684558	9.37	8.331	4.331	17.434	0.448	0.51	3.3	5.903	Zfp58
ENSMUSG00000022702	0	-0.692238	0.600746	4.7264	0.00685848	28.499	47.714	26.606	38.355	19.702	21.939	19.8	22.99	Hira
ENSMUSG00000064215	0	-0.571963	0.600746	6.54262	0.00697226	114.386	142.385	77.963	131.627	76.571	83.164	70.123	73.632	Ifi27
ENSMUSG00000076911	0	-4.68758	0.600746	1.52019	0.00699066	0.39	2.651	2.475	0	0	0	0	0	Traj18
ENSMUSG00000024339	0	-0.964881	0.600746	7.98931	0.00699456	247.121	246.901	488.814	311.198	252.998	45.409	156.334	188.584	Tap2
ENSMUSG00000051517	0	-1.63765	0.600746	2.69724	0.0070233	8.979	6.816	4.95	16.127	0.896	3.061	4.125	3.107	Arhgef39
ENSMUSG00000070576	0	-4.49428	0.600746	0.385838	0.00703341	0	3.787	0	0.872	0	0	0	0	Mn1
ENSMUSG00000024889	0	-1.04585	0.600746	4.30658	0.00704143	29.28	24.236	19.181	28.33	16.568	1.02	11.55	17.709	Rce1
ENSMUSG00000102386	0	-4.72941	0.600746	0.677504	0.00709736	0	1.136	2.475	2.179	0	0	0	0	RP23-184I13.7
ENSMUSG00000089809	0	-4.7892	0.600746	0.612076	0.00711554	1.171	1.893	0.619	2.179	0	0	0	0	A930011G23Rik
ENSMUSG00000037306	0	0.732363	0.600746	6.59095	0.00711692	104.626	64.376	61.256	97.631	92.243	138.266	182.734	112.778	Man1c1
ENSMUSG00000041605	0	-5.12322	0.600746	0.830086	0.00711871	0	2.651	4.95	0	0	0	0	0	5730559C18Rik
ENSMUSG00000004788	0	-0.768818	0.600746	6.18542	0.00717289	85.497	158.29	71.775	65.378	55.973	49.49	63.936	47.224	Eif2b2
ENSMUSG00000030873	0	2.96754	0.600746	2.4473	0.00717533	0.39	1.515	1.856	0	7.612	4.082	4.95	12.427	Scnn1b
ENSMUSG00000054474	0	5.19652	0.600746	0.643726	0.00724688	0	0	0	0	0	4.082	0	3.418	Thnsl2
ENSMUSG00000040552	0	-2.91304	0.600746	2.03413	0.00726144	2.733	10.603	3.094	1.308	0	0	0	1.864	C3ar1
ENSMUSG00000023411	0	-4.97977	0.600746	0.571523	0.00728443	0	0.379	0	6.538	0	0	0	0	Nfatc4
ENSMUSG00000036026	0	-0.71153	0.600746	6.09526	0.00730052	70.662	98.079	76.725	87.17	44.331	46.429	40.424	64.001	Tmem63b
ENSMUSG00000021978	0	0.572631	0.600746	6.19532	0.00732788	56.217	54.53	74.869	71.044	102.095	67.347	104.36	92.894	Extl3
ENSMUSG00000036721	0	1.10375	0.602189	3.5002	0.00738046	8.589	10.603	6.188	7.409	8.508	24.49	17.737	18.02	Zscan12
ENSMUSG00000019066	0	0.767247	0.605757	5.78405	0.00749421	40.601	55.666	27.225	41.406	47.017	86.735	75.486	62.447	Rab3d
ENSMUSG00000052921	0	-4.96075	0.605757	0.415436	0.00755555	0.39	1.136	0	5.23	0	0	0	0	Arhgef15
ENSMUSG00000047583	0	1.48762	0.605757	2.87199	0.00758661	5.466	4.544	4.95	0.872	5.821	11.225	9.9	16.155	Tyw3
ENSMUSG00000040550	0	-0.911816	0.605757	4.84197	0.00759125	24.205	38.247	34.65	50.123	18.359	22.449	27.224	7.456	Otud6b
ENSMUSG00000038848	0	0.53495	0.605757	7.02226	0.007612	107.749	87.097	123.75	95.452	132.544	151.022	167.884	126.448	Ythdf1
ENSMUSG00000040640	0	0.981061	0.605757	4.18845	0.00765506	9.76	10.224	4.95	13.947	17.016	14.286	17.325	26.097	Erc2
ENSMUSG00000071644	0	-0.566704	0.605757	6.77056	0.00767761	130.392	107.546	141.075	127.269	105.677	75.001	62.286	87.302	Eef1g
ENSMUSG00000029436	0	-4.49641	0.605757	0.929893	0.00773339	0.781	3.408	0	0.436	0	0	0	0	Mmp17
ENSMUSG00000030792	0	4.6341	0.605757	0.46214	0.00774086	0	0	0	0	0	0	2.475	2.485	Dkkl1
ENSMUSG00000003154	0	-0.76049	0.607945	4.86777	0.00783495	24.985	35.596	51.975	41.842	16.12	23.98	25.574	21.126	Foxj2
ENSMUSG00000027259	0	-2.08553	0.607945	1.89689	0.00783944	4.294	3.408	4.331	3.923	1.343	1.531	0.825	0	Adal
ENSMUSG00000019854	0	-1.09229	0.615095	3.51132	0.00796737	16.006	14.39	17.325	11.768	7.165	2.551	8.662	8.078	Reps1
ENSMUSG00000020838	0	0.740208	0.615508	5.38	0.00802864	25.766	31.052	24.131	43.585	43.435	41.327	58.574	56.855	Slc6a4
ENSMUSG00000043592	0	-5.37609	0.615508	0.537628	0.00807013	0	7.195	0	1.743	0	0	0	0	Unc5cl
ENSMUSG00000015095	0	0.802371	0.615508	4.76281	0.00814505	25.766	21.585	17.944	20.921	35.375	52.041	29.287	29.826	Fbxw5
ENSMUSG00000058761	0	0.678198	0.615508	5.95963	0.00817021	47.238	40.519	44.55	39.227	81.049	84.184	50.324	50.641	Rnf169
ENSMUSG00000049295	0	0.615763	0.615508	6.35815	0.00817136	63.244	88.233	57.544	89.35	98.065	138.777	91.573	112.156	Zfp219
ENSMUSG00000021876	0	0.955857	0.615508	4.66678	0.00820517	19.129	20.449	13.613	20.049	46.57	34.694	26.812	30.447	Rnase4
ENSMUSG00000015854	0	-7.60349	0.615508	1.5983	0.00822298	0	42.791	0	0	0	0	0	0	Cd5l
ENSMUSG00000036450	0	0.70811	0.619565	5.79634	0.00834909	34.745	46.578	55.069	40.97	47.017	107.654	56.924	65.865	Hif1an
ENSMUSG00000075511	0	3.51043	0.619565	1.2878	0.00841329	0.39	0.379	0	0.436	0	8.163	5.362	2.485	1700001L05Rik
ENSMUSG00000023259	0	1.23343	0.619565	3.57495	0.00843256	7.418	6.438	1.856	14.819	15.672	18.878	10.312	25.165	Slc26a6
ENSMUSG00000035878	0	-4.71553	0.619565	0.527563	0.00851314	1.952	3.029	0	0.436	0	0	0	0	Hykk
ENSMUSG00000044350	0	-2.01301	0.619565	2.67353	0.00852428	6.637	3.029	13.613	0.872	3.134	0.51	0	1.864	Lacc1
ENSMUSG00000024673	0	-6.86963	0.619565	1.06504	0.00861586	0	24.993	0.619	0	0	0	0	0	Ms4a1
ENSMUSG00000020283	0	1.07449	0.619565	3.95688	0.00873358	13.273	1.893	12.375	8.717	19.255	14.286	21.037	18.641	Pex13
ENSMUSG00000016150	0	-5.48586	0.619565	0.668659	0.008735	1.952	7.574	0	0	0	0	0	0	Tenm1
ENSMUSG00000054871	0	-2.40829	0.619565	2.68552	0.00876778	1.171	15.526	29.7	6.102	0.448	4.082	1.237	3.418	Tmem158
ENSMUSG00000005547	0	-2.26051	0.619565	5.14301	0.00877962	5.856	193.886	54.45	24.844	1.343	28.572	11.55	13.67	Cyp2a5
ENSMUSG00000018776	0	-3.77775	0.619565	1.03749	0.00879217	1.562	3.408	3.713	0.436	0	0.51	0	0	Slc35g3
ENSMUSG00000019850	0	-1.21372	0.619565	6.71051	0.00879375	85.887	27.644	188.101	55.789	43.883	21.429	59.811	23.923	Tnfaip3
ENSMUSG00000087052	0	-4.80873	0.619565	0.904186	0.00880269	0	3.029	1.238	1.743	0	0	0	0	Gm8093
ENSMUSG00000025532	0	1.1873	0.619565	3.69351	0.00888416	4.685	3.787	9.9	10.46	14.329	16.837	9.075	21.748	Crcp
ENSMUSG00000094777	0	-4.25694	0.619565	0.416811	0.00889095	1.171	2.651	0	0	0	0	0	0	Hist1h2ap
ENSMUSG00000030315	0	-1.3558	0.619565	3.65554	0.00890037	10.931	35.218	12.375	13.947	2.239	11.735	5.775	7.456	Vgll4
ENSMUSG00000062908	0	0.701627	0.619565	5.37012	0.00891406	42.944	29.537	19.181	25.279	46.57	29.592	61.461	48.466	Acadm
ENSMUSG00000020593	0	0.728428	0.619565	7.53831	0.0089559	142.495	180.253	129.938	252.794	246.729	242.859	312.256	320.314	Lpin1
ENSMUSG00000025777	0	-5.20554	0.619565	0.690327	0.00899528	1.952	1.515	1.856	2.615	0	0	0	0	Gdap1
ENSMUSG00000033287	0	-4.04508	0.619565	0.0172211	0.00901687	0.39	1.515	0.619	0.872	0	0	0	0	Kctd17
ENSMUSG00000044393	0	-4.7589	0.619565	1.46858	0.00903292	0	8.71	6.188	2.615	0	0	0.412	0	Dsg2
ENSMUSG00000024972	0	-5.76636	0.620907	0.543831	0.00911735	0	5.302	1.856	4.794	0	0	0	0	Lgals12
ENSMUSG00000038209	0	-4.4191	0.620907	1.10785	0.00913587	0.39	3.408	0.619	0	0	0	0	0	Itln1
ENSMUSG00000027412	0	-5.60237	0.620907	0.679273	0.00918339	0	4.166	5.569	0.872	0	0	0	0	Lpin3
ENSMUSG00000045709	0	2.03682	0.620907	2.49997	0.00919675	1.171	2.272	1.238	2.615	7.165	6.633	10.312	5.592	1700023L04Rik
ENSMUSG00000027301	0	-4.99863	0.623231	1.11893	0.00926738	1.952	0	4.95	0	0	0	0	0	Oxt
ENSMUSG00000020159	0	-1.87778	0.627327	5.05731	0.00948709	8.589	79.902	99	35.74	11.195	22.959	7.837	15.845	Gabrp
ENSMUSG00000036598	0	-4.1347	0.627327	1.63212	0.00948969	0.39	3.408	14.85	1.308	0	0.51	0.412	0	Ccdc113
ENSMUSG00000003545	0	1.82771	0.627327	3.01907	0.00949282	6.246	4.166	0	5.666	17.016	9.184	22.275	8.699	Fosb
ENSMUSG00000053137	0	-2.93841	0.627327	2.12479	0.0095411	0.39	15.526	4.331	5.666	1.343	0	0.412	1.243	Mapk11
ENSMUSG00000097404	0	-4.88628	0.627327	0.413871	0.00955552	0.39	0.379	0	5.666	0	0	0	0	Gm10814
ENSMUSG00000031816	0	-1.15355	0.627327	3.52458	0.0096276	17.568	23.857	11.138	13.511	7.612	7.653	4.125	9.32	Mthfsd
ENSMUSG00000037610	0	-4.61211	0.627327	1.19803	0.00963177	0	3.408	4.95	7.845	0.448	0	0	0	Kcnmb2
ENSMUSG00000021492	0	5.58652	0.627327	0.400488	0.0096407	0	0	0	0	1.343	8.163	0.412	0	F12
ENSMUSG00000016496	0	-0.923617	0.627327	6.9674	0.00965622	170.994	70.814	303.189	84.555	102.542	38.266	113.848	67.729	Cd274
ENSMUSG00000048794	0	-1.94909	0.628638	3.29822	0.00971292	6.246	21.585	17.944	20.049	5.821	1.02	4.95	4.35	Ccdc37
ENSMUSG00000098132	0	-4.98149	0.631096	0.932064	0.00979251	0	1.893	0.619	4.359	0	0	0	0	Rassf10
ENSMUSG00000055254	0	-4.53132	0.631096	0.38176	0.00982422	2.342	1.515	0	0.872	0	0	0	0	Ntrk2
ENSMUSG00000032531	0	-3.48147	0.636356	1.92517	0.00999233	1.171	4.544	6.806	9.153	0	0.51	0.825	0.311	Amotl2
ENSMUSG00000043008	0	0.873897	0.636356	6.00209	0.0100376	26.157	51.88	37.744	41.406	119.11	53.062	66.411	40.699	Klhl6
ENSMUSG00000028559	0	0.600609	0.636356	6.56801	0.010055	85.887	65.133	63.731	96.759	125.379	95.919	120.86	114.642	Osbpl9
ENSMUSG00000020561	0	0.762731	0.636356	4.5607	0.0101342	18.739	15.526	20.419	18.742	38.509	39.286	18.975	23.923	Twistnb
ENSMUSG00000021022	0	-1.12743	0.636356	4.33198	0.0101557	22.253	32.188	30.319	27.023	9.403	23.47	10.725	5.903	Ppp2r3c
ENSMUSG00000039529	0	-5.16161	0.636356	0.537562	0.0101729	0	1.515	3.713	2.615	0	0	0	0	Atp8b1
ENSMUSG00000045314	0	-4.41529	0.636356	0.4212	0.010199	0.39	2.272	1.856	0	0	0	0	0	Sowahb
ENSMUSG00000100315	0	-4.81258	0.636356	1.15663	0.010258	0	5.302	0.619	0	0	0	0	0	1700031P21Rik
ENSMUSG00000024579	0	-1.41824	0.636356	2.91147	0.0102728	6.637	20.07	8.044	8.717	5.373	6.122	3.3	1.243	Pcyox1l
ENSMUSG00000038572	0	-4.9727	0.636356	0.683573	0.0102884	0.39	0.757	3.094	2.615	0	0	0	0	Bpifb5
ENSMUSG00000066684	0	-1.79505	0.636356	2.92264	0.0103699	16.006	4.166	21.038	7.409	3.134	1.02	5.362	3.728	Pilrb1
ENSMUSG00000031725	0	-4.78739	0.636356	0.990962	0.0103709	1.171	1.893	0.619	2.179	0	0	0	0	Ces1f
ENSMUSG00000057667	0	-0.91406	0.636356	4.99018	0.0103871	28.499	27.644	56.306	41.406	23.733	5.612	23.512	24.855	Bloc1s3
ENSMUSG00000021669	0	0.539688	0.636356	6.58413	0.0104472	74.956	58.696	60.019	75.402	85.974	72.45	109.723	109.36	Col4a3bp
ENSMUSG00000027002	0	0.994086	0.636356	4.24079	0.0104605	8.979	23.478	21.038	14.383	19.255	47.96	33.824	28.272	Nckap1
ENSMUSG00000022351	0	-0.818861	0.63674	5.11003	0.0105038	32.403	29.916	77.344	37.483	18.359	19.388	29.287	28.272	Sqle
ENSMUSG00000004633	0	-4.70972	0.641427	0.614845	0.0106204	1.171	0.757	3.713	0	0	0	0	0	Chn2
ENSMUSG00000029725	0	1.42746	0.641427	2.92774	0.0106557	5.856	1.893	4.331	4.794	8.06	7.653	11.962	16.155	Ppp1r35
ENSMUSG00000054758	0	-4.89282	0.647358	0.281964	0.0108098	3.514	0	1.856	0.872	0	0	0	0	Gm9956
ENSMUSG00000070695	0	-4.31678	0.647358	0.553526	0.0108294	0	1.136	1.856	1.308	0	0	0	0	Cntnap5a
ENSMUSG00000028071	0	-4.46714	0.650278	1.61097	0.0109397	0	2.272	2.475	0	0	0	0	0	Sh2d2a
ENSMUSG00000085030	0	-5.43183	0.650278	0.480785	0.0109756	0.39	1.136	6.188	1.743	0	0	0	0	2810455O05Rik
ENSMUSG00000041431	0	-1.32702	0.650278	4.24323	0.0109916	34.355	26.129	26.606	29.202	15.672	1.02	7.012	20.816	Ccnb1
ENSMUSG00000038379	0	-1.69662	0.652931	2.26778	0.0110971	3.514	10.603	5.569	8.281	2.239	2.041	0	3.728	Ttk
ENSMUSG00000046387	0	-4.36738	0.652931	0.212324	0.0111123	0	1.136	2.475	0.872	0	0	0	0	Pcdhb17
ENSMUSG00000075122	0	-0.981601	0.652957	4.70109	0.0111522	23.424	31.431	56.925	19.613	30.002	8.163	9.075	16.777	Cd80
ENSMUSG00000089798	0	-5.65208	0.652957	0.635904	0.0112116	0	10.224	0.619	0	0	0	0	0	1700028K03Rik
ENSMUSG00000097574	0	-3.1529	0.652957	1.37043	0.0112265	2.342	2.651	11.138	0.436	0	0.51	0.412	0.621	C920006O11Rik
ENSMUSG00000036879	0	1.62787	0.653463	2.86557	0.0112731	0.39	3.787	4.331	4.794	5.821	6.122	9.487	17.398	Phkb
ENSMUSG00000085196	0	-5.38728	0.657203	0.741561	0.0113758	1.562	4.923	2.475	0	0	0	0	0	Gm14963
ENSMUSG00000000530	0	0.65804	0.662767	5.61879	0.0115106	40.211	33.324	30.319	60.148	53.286	66.837	51.974	77.049	Acvrl1
ENSMUSG00000085715	0	-4.32978	0.665904	0.702364	0.0116075	0	0.757	1.856	1.743	0	0	0	0	Tsix
ENSMUSG00000061615	0	-4.81627	0.665904	0.364921	0.0116871	0	1.136	3.713	1.308	0	0	0	0	Hist1h2ab
ENSMUSG00000034156	0	-1.44871	0.665904	3.69272	0.0116941	10.15	15.905	33.413	13.511	4.478	6.633	8.662	5.592	Bzrap1
ENSMUSG00000022322	0	-2.24821	0.665904	2.21093	0.0118098	3.514	7.952	1.856	1.308	0	1.531	0.412	0.932	Shcbp1
ENSMUSG00000102760	0	-4.48507	0.665904	0.763041	0.0118238	0.39	2.651	1.238	0.436	0	0	0	0	RP23-73N8.1
ENSMUSG00000084999	0	4.41019	0.665904	0.366044	0.0119289	0	0	0	0	0	3.061	0	1.243	Gm15839
ENSMUSG00000097320	0	4.63868	0.665904	0.357306	0.0119325	0	0	0	0	2.687	0	2.475	0	C630016N16Rik
ENSMUSG00000015812	0	-4.4051	0.665904	1.14118	0.0119374	0	0.379	4.331	0	0	0	0	0	Gnrh1
ENSMUSG00000019230	0	-4.61698	0.665904	0.539412	0.0119502	0	2.272	1.238	1.743	0	0	0	0	Lhx9
ENSMUSG00000070407	0	-1.61041	0.665904	4.33706	0.0119519	25.766	10.224	16.706	25.279	1.343	2.041	8.25	12.427	Hs3st3b1
ENSMUSG00000044676	0	-5.46747	0.666184	0.686073	0.0119956	1.171	4.544	1.238	2.615	0	0	0	0	Zfp612
ENSMUSG00000033427	0	-5.26504	0.666868	0.786236	0.0120605	0	4.544	2.475	1.308	0	0	0	0	Upb1
ENSMUSG00000085081	0	-5.09227	0.666868	0.338952	0.0120854	0.39	1.515	2.475	3.051	0	0	0	0	Rptoros
ENSMUSG00000015668	0	-0.938922	0.667496	4.13572	0.0121413	19.52	14.011	20.419	14.383	12.09	8.674	4.95	8.699	Pdzd11
ENSMUSG00000102319	0	-4.85858	0.667496	0.713731	0.0121744	0	5.68	0	0.436	0	0	0	0	RP23-68D4.1
ENSMUSG00000090733	0	-0.560062	0.669944	9.03466	0.0122579	515.713	500.998	396.62	593.195	319.27	303.574	372.892	316.275	Rps27
ENSMUSG00000010307	0	0.543672	0.670444	7.85312	0.0123244	165.138	227.588	150.357	280.253	363.6	250.002	267.294	275.886	Tmem86a
ENSMUSG00000085317	0	-4.54674	0.670444	0.590778	0.012345	0.781	0	4.331	0	0	0	0	0	Gssos2
ENSMUSG00000032218	0	-0.991393	0.672107	5.08963	0.0124475	76.518	64.376	30.319	18.742	21.494	17.857	18.975	34.796	Ccnb2
ENSMUSG00000035246	0	-5.36382	0.672107	0.678232	0.0124536	0	1.893	4.95	2.179	0	0	0	0	Pcyt1b
ENSMUSG00000028100	0	-4.94084	0.674422	0.531851	0.0125357	0	0	3.713	3.051	0	0	0	0	Nudt17
ENSMUSG00000050157	0	-3.27262	0.675581	1.81455	0.0126886	0	5.68	7.425	6.102	1.343	0	0.412	0	Gm867
ENSMUSG00000042846	0	-4.65082	0.675581	0.723848	0.0127106	0.39	0.757	4.331	0	0	0	0	0	Lrrtm3
ENSMUSG00000064115	0	-4.69087	0.675581	0.501119	0.0127267	0.39	2.651	2.475	0	0	0	0	0	Cadm2
ENSMUSG00000023968	0	-3.41816	0.675581	1.02702	0.0127382	1.562	8.71	4.331	1.308	0	0	1.237	0	Crip3
ENSMUSG00000012350	0	-2.56594	0.675581	2.41059	0.0127561	1.171	8.331	19.8	3.051	0.448	3.061	1.65	0	Ehf
ENSMUSG00000082809	0	4.77	0.675581	0.248541	0.0127927	0	0	0	0	0.448	0	1.65	3.418	Gm14150
ENSMUSG00000020870	0	-4.36236	0.679003	0.225415	0.012897	3.123	0	0.619	0.436	0	0	0	0	Cdc34-ps
ENSMUSG00000046999	0	-4.76437	0.682968	0.319179	0.0130119	2.342	0	1.238	2.179	0	0	0	0	1110032F04Rik
ENSMUSG00000031391	0	0.950322	0.684206	4.44844	0.0130753	17.568	24.236	13.613	16.998	35.823	31.123	35.887	33.243	L1cam
ENSMUSG00000028300	0	0.720672	0.68489	5.18723	0.0132301	33.184	18.177	40.219	23.536	65.376	30.102	48.674	38.835	3110043O21Rik
ENSMUSG00000099413	0	-2.02202	0.68489	1.97516	0.0132302	2.342	8.331	4.95	5.666	2.239	1.02	0.412	1.243	Gm17767
ENSMUSG00000041298	0	-1.98995	0.68489	2.67615	0.0132901	4.294	14.769	9.281	13.076	1.791	1.531	3.3	3.107	Katnal1
ENSMUSG00000044633	0	-4.1402	0.68489	0.560134	0.0132966	1.171	1.515	0	0.872	0	0	0	0	B530045E10Rik
ENSMUSG00000036560	0	2.08879	0.68489	2.35871	0.0133621	1.171	0	1.856	1.308	6.717	1.02	3.712	6.214	Lgi4
ENSMUSG00000021054	0	0.646571	0.68489	5.84683	0.0134805	57.388	52.258	32.794	35.74	79.258	41.327	92.81	59.03	Sgpp1
ENSMUSG00000093561	0	-4.96047	0.68489	0.627541	0.0135009	0	1.136	0	5.666	0	0	0	0	Gm20699
ENSMUSG00000030247	0	-4.70504	0.68489	0.385874	0.013525	1.952	0	1.856	1.743	0	0	0	0	Kcnj8
ENSMUSG00000102570	0	-2.34581	0.68489	2.18481	0.0135793	1.952	7.195	6.188	3.923	0	0	0	3.107	RP24-511H12.4
ENSMUSG00000031626	0	-2.58671	0.68489	2.28733	0.0135914	2.733	21.585	14.85	6.102	0	5.102	2.062	0	Sorbs2
ENSMUSG00000047182	0	2.54436	0.68489	1.49597	0.0136355	0	0.379	0.619	1.743	7.612	3.571	1.237	3.728	Irs3
ENSMUSG00000015468	0	4.72726	0.68489	0.756343	0.0136777	0	0	0	0	0	0	4.125	1.243	Notch4
ENSMUSG00000024726	0	-4.39966	0.68489	0.7033	0.0136807	0.781	0	2.475	1.308	0	0	0	0	2410127L17Rik
ENSMUSG00000060621	0	4.80385	0.68489	0.372525	0.0136915	0	0	0	0	0.448	0	4.95	0.311	Nkpd1
ENSMUSG00000050370	0	-1.33558	0.68489	8.28976	0.013788	506.344	58.317	360.114	94.58	115.528	40.306	155.922	85.748	Ch25h
ENSMUSG00000026712	0	0.612217	0.68489	9.81713	0.0138613	657.037	618.011	646.596	886.959	1230.06	645.413	1124.04	1147.35	Mrc1
ENSMUSG00000099146	0	-4.69812	0.68489	0.118724	0.0138969	0.781	2.272	2.475	0	0	0	0	0	0610031O16Rik
ENSMUSG00000053205	0	-3.97576	0.68489	0.622852	0.0139231	0.39	0	1.238	1.743	0	0	0	0	Styx
ENSMUSG00000038217	0	-3.00328	0.68489	1.52958	0.0139369	1.562	0.757	2.475	3.051	0	0	0	0.621	Tlcd2
ENSMUSG00000071516	0	-4.47512	0.68489	0.436864	0.0141156	1.562	0	1.856	1.308	0	0	0	0	Hist1h2ai
ENSMUSG00000018677	0	0.548276	0.68489	6.87481	0.0142642	99.551	122.315	95.288	105.476	128.962	159.185	172.421	135.458	Slc25a39
ENSMUSG00000027833	0	-4.46188	0.68489	0.963798	0.0142665	0	4.544	0	0	0	0	0	0	Shox2
ENSMUSG00000049090	0	0.683786	0.68489	5.84276	0.0143263	31.232	42.412	45.788	40.534	78.362	52.041	52.799	64.311	Zadh2
ENSMUSG00000055302	0	0.620536	0.68489	6.46037	0.0143768	83.935	74.601	46.406	80.633	129.857	60.715	89.098	146.953	Mrfap1
ENSMUSG00000039552	0	-4.689	0.68489	1.46103	0.0144485	0	13.633	2.475	0.436	0	0	0.412	0	Rsph4a
ENSMUSG00000030386	0	2.17977	0.68489	2.32602	0.0146178	2.342	1.893	4.95	0.436	15.225	3.571	13.2	10.253	Zfp606
ENSMUSG00000066771	0	-3.28455	0.68489	1.02538	0.0146474	1.952	1.893	0	1.743	0	0	0	0.311	Gm5614
ENSMUSG00000065037	0	2.32868	0.68489	2.95158	0.0146548	3.123	5.68	4.331	2.615	21.941	43.368	11.55	0	Rn7sk
ENSMUSG00000097466	0	4.31828	0.68489	0.275481	0.0147362	0	0	0	0	0.896	1.531	1.65	0	D430036J16Rik
ENSMUSG00000019891	0	-4.76033	0.68489	0.756419	0.0147464	0	5.68	0	0	0	0	0	0	Dcbld1
ENSMUSG00000025927	0	5.40636	0.68489	0.735795	0.0147465	0	0	0	0	0	8.674	0	0	Tfap2b
ENSMUSG00000039099	0	-3.55461	0.68489	1.29135	0.0147589	1.171	8.331	1.856	0.436	0.448	0	0	0.311	Wdr93
ENSMUSG00000000028	0	-1.19825	0.68489	3.60614	0.0147807	10.541	10.982	16.706	19.613	9.403	0.51	9.075	4.971	Cdc45
ENSMUSG00000082746	0	-3.83843	0.68489	-0.00973052	0.0147888	1.562	0.379	0	0.872	0	0	0	0	Rps12-ps1
ENSMUSG00000090467	0	-2.0358	0.68489	1.48661	0.0147973	1.952	3.029	0.619	3.487	0.448	0	1.237	0.311	Gm4613
ENSMUSG00000028999	0	1.51145	0.68489	3.00148	0.0148212	2.342	3.787	3.094	1.308	12.09	2.551	8.662	6.214	Rint1
ENSMUSG00000061313	0	0.647564	0.68489	5.85073	0.014823	46.067	60.211	47.644	52.738	77.467	106.633	55.686	72.7	Ddhd2
ENSMUSG00000033904	0	-1.95129	0.68489	2.02425	0.0148515	5.075	5.302	3.094	4.359	1.343	1.531	1.65	0	Ccp110
ENSMUSG00000001131	0	-3.12099	0.68489	2.29502	0.0149231	2.342	0	11.138	0	1.343	0	0	0	Timp1
ENSMUSG00000044968	0	-1.3986	0.68489	3.5743	0.01501	10.931	8.331	24.75	20.921	5.821	7.653	8.25	1.864	Napepld
ENSMUSG00000021795	0	-1.70121	0.68489	4.19164	0.0150449	6.246	32.188	79.2	19.177	3.582	16.327	10.312	9.631	Sftpd
ENSMUSG00000023078	0	-5.94052	0.68489	0.977704	0.0150466	0.781	12.497	0	0	0	0	0	0	Cxcl13
ENSMUSG00000024064	0	5.18881	0.68489	1.04776	0.0150619	0	0	0	0	0	7.143	0	0.311	Galnt14
ENSMUSG00000006642	0	-5.13255	0.68489	0.441285	0.0151245	0	4.166	1.238	2.179	0	0	0	0	Tcf23
ENSMUSG00000026166	0	-3.72856	0.68489	1.88307	0.0151999	0.781	0	26.606	6.538	0.448	1.02	0.825	0	Ccl20
ENSMUSG00000047654	0	-2.89721	0.68489	1.24411	0.0152611	5.856	4.166	1.856	3.923	0.448	0	0.412	0.932	Tssk6
ENSMUSG00000002565	0	-4.29557	0.68489	0.293736	0.0154337	3.514	0.379	0	0	0	0	0	0	Scin
ENSMUSG00000096727	0	-0.713977	0.68489	6.02289	0.0154859	77.689	63.997	68.681	88.478	46.57	14.286	50.324	64.001	Psmb9
ENSMUSG00000050930	0	2.49678	0.68489	1.47362	0.0154942	0	1.515	0	0.436	0.448	4.082	6.187	1.553	Map10
ENSMUSG00000034362	0	3.44223	0.68489	1.50181	0.0155273	0	0.379	0	0	2.687	0	1.65	2.175	Csta1
ENSMUSG00000004032	0	1.52532	0.68489	2.51317	0.0155389	1.952	1.515	1.238	2.615	5.373	6.122	4.537	4.971	Gstm5
ENSMUSG00000095403	0	3.27437	0.68489	1.39657	0.0155572	0	0	1.238	0	0.896	9.184	0	1.243	Gm21092
ENSMUSG00000032053	0	-6.79029	0.68489	1.24222	0.0155803	0	24.236	0	0	0	0	0	0	Pou2af1
ENSMUSG00000035735	0	1.38245	0.68489	3.23426	0.0156245	9.37	3.029	1.856	4.794	12.09	3.571	19.8	13.981	Dagla
ENSMUSG00000076612	0	-4.61247	0.68489	0.0589908	0.0156507	1.171	0.379	3.713	0	0	0	0	0	Ighg2c
ENSMUSG00000040811	0	-0.757803	0.68489	7.30947	0.0156596	213.937	259.777	254.926	163.009	95.378	152.042	128.285	132.351	Eml2
ENSMUSG00000101304	0	4.74343	0.68489	0.674329	0.0156933	0	0	0	0	2.239	0	3.3	0	Plet1os
ENSMUSG00000061322	0	-4.12395	0.68489	0.697454	0.0156977	0	2.272	0	1.308	0	0	0	0	Dnaic1
ENSMUSG00000083954	0	-4.57463	0.68489	0.551039	0.0157494	0	3.787	1.238	0	0	0	0	0	Gm12179
ENSMUSG00000045092	0	-3.65225	0.68489	1.53279	0.0158727	0.39	5.68	1.238	0	0	0	0	0.311	S1pr1
ENSMUSG00000103734	0	3.76142	0.68489	1.11765	0.0158756	0	0	0.619	0	3.134	6.122	0	0	RP23-412L18.6
ENSMUSG00000085408	0	4.25118	0.68489	0.711092	0.0158765	0	0	0	0	1.343	0	1.237	1.243	C530005A16Rik
ENSMUSG00000026205	0	4.16301	0.68489	0.25769	0.0158889	0	0	0	0	0.896	2.041	0.412	0.311	Slc23a3
ENSMUSG00000030032	0	-4.1052	0.68489	0.42297	0.015898	0.781	1.136	1.238	0.436	0	0	0	0	Wdr54
ENSMUSG00000046818	0	-4.35835	0.68489	0.151281	0.0159037	0.39	0.379	3.713	0	0	0	0	0	Ddit4l
ENSMUSG00000099759	0	-1.94249	0.68489	2.35214	0.0159069	4.294	4.544	4.331	17.87	3.582	0	0.412	3.418	RP23-152O2.3
ENSMUSG00000072694	0	1.50029	0.68489	2.93715	0.0159726	0.781	4.923	6.188	2.615	7.165	16.327	5.775	9.631	1500011B03Rik
ENSMUSG00000021478	0	-4.3088	0.68489	1.25288	0.015976	1.171	2.272	0.619	0	0	0	0	0	Drd1a
ENSMUSG00000024399	0	-1.97552	0.68489	4.97631	0.0159874	12.883	61.725	170.157	2.615	8.508	34.694	4.95	11.806	Ltb
ENSMUSG00000024352	0	-2.53495	0.68489	1.88403	0.0159908	3.123	9.088	12.994	3.923	0.896	2.551	0	1.243	Spata24
ENSMUSG00000050921	0	-2.1609	0.68489	2.60934	0.0159955	1.171	12.497	4.95	5.23	4.478	0	0	0.621	P2ry10
ENSMUSG00000031519	0	-4.33403	0.68489	0.753057	0.0160411	0.781	0	0	3.487	0	0	0	0	Asb5
ENSMUSG00000027215	0	-0.603353	0.68489	8.13087	0.0160699	340.816	376.411	374.964	315.121	280.76	222.961	131.172	261.284	Cd82
ENSMUSG00000036377	0	0.798816	0.68489	4.67676	0.0161265	19.52	17.419	22.275	19.613	26.867	25.51	21.037	57.787	C530008M17Rik
ENSMUSG00000074452	0	3.8829	0.68489	1.13974	0.0162323	0	0	0.619	0	1.343	6.633	2.062	0	Pate2
ENSMUSG00000032783	0	-1.38916	0.68489	3.37824	0.0162474	18.349	21.206	18.563	7.409	7.165	0	10.312	6.524	Troap
ENSMUSG00000050357	0	-2.77405	0.68489	1.2905	0.0162779	1.171	3.408	4.331	1.308	0	0	1.237	0	Rltpr
ENSMUSG00000003872	0	-3.92008	0.68489	0.333279	0.016299	0.39	1.515	1.238	0	0	0	0	0	Lin7b
ENSMUSG00000084760	0	-4.81655	0.68489	1.14955	0.0163081	0	2.651	1.238	2.179	0	0	0	0	Gm15472
ENSMUSG00000017652	0	-2.02743	0.68489	2.77004	0.0163187	5.856	2.651	8.663	3.487	0.448	1.02	3.3	0	Cd40
ENSMUSG00000063234	0	-1.96974	0.68489	3.71746	0.0163531	24.205	1.515	51.975	6.538	4.926	8.163	5.775	1.864	Gpr84
ENSMUSG00000031381	0	1.33138	0.68489	3.01208	0.0163772	5.466	5.302	1.856	3.923	9.403	9.694	8.25	13.981	Piga
ENSMUSG00000039092	0	-4.78156	0.68489	0.359586	0.0163903	0	0.757	0	5.23	0	0	0	0	Sptlc3
ENSMUSG00000079242	0	3.56777	0.68665	1.45126	0.0164723	0.39	0	0	0	0.448	5.612	1.237	0	C730034F03Rik
ENSMUSG00000018924	0	-3.57905	0.688011	2.68884	0.016594	0	56.802	12.994	0	0	4.082	0.412	0.932	Alox15
ENSMUSG00000015243	0	0.782206	0.688011	5.95172	0.0167068	50.752	37.111	37.125	50.995	108.364	59.694	76.723	49.399	Abca1
ENSMUSG00000102602	0	-2.20969	0.688011	1.83801	0.0167609	4.685	6.059	0.619	3.923	0.896	0	0.825	1.243	RP23-13A13.6
ENSMUSG00000037411	0	1.0586	0.688011	7.58664	0.0168064	69.1	79.902	146.644	159.522	427.633	99.491	253.682	135.458	Serpine1
ENSMUSG00000039747	0	-0.836481	0.688011	4.53874	0.0168065	28.499	23.857	43.313	27.023	17.911	18.878	7.837	21.126	Orai2
ENSMUSG00000052889	0	-2.47856	0.688011	2.35478	0.0168408	3.514	10.603	13.613	1.743	3.582	1.531	0	0	Prkcb
ENSMUSG00000072576	0	4.78177	0.688011	0.274341	0.0169008	0	0	0	0	0	5.612	0	0	Gm16020
ENSMUSG00000026399	0	-3.69339	0.688011	1.20878	0.0169116	0.39	5.68	12.375	0	0	0.51	0	0.621	Cd55
ENSMUSG00000059463	0	-1.33751	0.688011	4.24802	0.0169401	40.211	45.442	14.231	26.151	13.881	7.653	14.437	12.427	Spag11b
ENSMUSG00000039428	0	0.521563	0.688011	6.3488	0.0169506	64.025	57.181	63.731	57.097	69.406	71.429	97.76	96.001	Tmem135
ENSMUSG00000028051	0	-4.82005	0.688011	0.59767	0.0169772	0	4.166	1.856	0	0	0	0	0	Hcn3
ENSMUSG00000036887	0	-1.57933	0.688011	5.37203	0.0170296	26.937	235.541	23.513	19.177	25.524	34.184	12.787	25.787	C1qa
ENSMUSG00000055296	0	0.595324	0.688011	6.0112	0.0170763	40.601	55.288	42.075	67.993	85.974	43.878	87.448	82.642	Tmem245
ENSMUSG00000019779	0	-1.18726	0.688011	3.66875	0.0171108	17.568	11.36	14.231	13.511	7.612	3.061	3.712	9.32	Frk
ENSMUSG00000019977	0	0.666693	0.688011	4.84862	0.0171197	21.081	26.129	29.081	17.87	33.584	28.061	35.887	45.67	Hbs1l
ENSMUSG00000024436	0	-2.57958	0.688011	1.55924	0.0171443	2.342	0.379	2.475	3.487	0.896	0	0	0.311	Mrps18b
ENSMUSG00000022639	0	1.18847	0.689497	4.92964	0.017252	23.814	20.828	14.231	20.921	35.823	20.919	28.462	91.341	5330426P16Rik
ENSMUSG00000098318	0	-1.3283	0.689497	3.5663	0.0172935	16.397	12.875	21.038	23.536	8.508	2.551	3.712	13.049	1190002F15Rik
ENSMUSG00000049396	0	-4.18106	0.689497	0.234074	0.0174576	1.562	0.379	1.856	0	0	0	0	0	Gemin4
ENSMUSG00000034910	0	-5.10004	0.689497	0.349938	0.0174757	0	1.893	5.569	0	0	0	0	0	Pygo1
ENSMUSG00000024730	0	0.549586	0.689497	9.14138	0.0175116	450.127	420.338	501.189	557.019	677.945	643.372	781.671	615.462	Ms4a8a
ENSMUSG00000036766	0	-5.12276	0.689497	0.558789	0.017525	0.781	4.923	0	1.743	0	0	0	0	Dner
ENSMUSG00000083225	0	-4.97003	0.689497	0.218372	0.0175479	0	1.136	3.094	2.615	0	0	0	0	Gm15215
ENSMUSG00000039470	0	-1.6008	0.689497	3.16285	0.0175574	12.883	9.088	2.475	8.281	0.896	3.571	2.475	3.418	Zdhhc2
ENSMUSG00000029627	0	1.59711	0.689497	2.51793	0.0176265	1.562	3.029	0.619	6.102	8.508	3.571	7.837	13.67	Zkscan14
ENSMUSG00000099337	0	5.3961	0.689497	0.767066	0.0176437	0	0	0	0	0	3.061	0	5.592	Gm29486
ENSMUSG00000073176	0	2.67549	0.689497	1.06766	0.0176524	0.39	0.757	0	0	0	3.571	2.475	2.796	Zfp449
ENSMUSG00000068749	0	-0.812607	0.689497	4.93942	0.017662	26.937	18.177	40.219	62.763	27.315	12.245	25.574	15.534	Psma5
ENSMUSG00000042487	0	0.90396	0.69252	4.58921	0.0178146	15.616	17.798	14.85	20.921	33.584	24.49	24.337	42.563	Leo1
ENSMUSG00000051375	0	-3.88205	0.69252	0.477365	0.0178675	1.171	0.757	0.619	0.436	0	0	0	0	Pcdh1
ENSMUSG00000026421	0	0.535287	0.69252	6.44963	0.0178965	83.935	104.138	68.681	77.582	121.797	120.409	100.235	126.758	Csrp1
ENSMUSG00000099757	0	-5.34586	0.69252	0.988367	0.0179003	0	8.71	0	0	0	0	0	0	BE692007
ENSMUSG00000036442	0	0.529994	0.694539	6.69733	0.0180511	98.38	93.156	81.057	105.912	95.826	116.838	209.545	104.7	Thap11
ENSMUSG00000087535	0	4.3542	0.694539	0.16481	0.0181878	0	0	0	0	0	0	1.237	2.796	Zmiz1os1
ENSMUSG00000020151	0	-4.02527	0.694539	1.26283	0.0182328	1.171	0	6.806	1.743	0	0	0	0.311	Ptprr
ENSMUSG00000014601	0	-0.57307	0.694539	5.58684	0.0182329	43.334	56.424	82.913	61.455	37.614	45.409	40.012	34.175	Strip1
ENSMUSG00000026923	0	0.612797	0.694539	5.03962	0.0182634	28.499	31.052	24.75	24.408	51.943	31.123	44.549	34.175	Notch1
ENSMUSG00000039958	0	-2.37068	0.694539	1.63702	0.0182898	0.39	3.029	6.188	0.436	0	1.02	0	0.621	Mettl20
ENSMUSG00000032035	0	-2.28912	0.694539	2.58128	0.0184294	3.904	19.692	3.094	2.179	0.896	1.531	1.237	1.864	Ets1
ENSMUSG00000020392	0	0.651998	0.694539	5.08873	0.018434	33.184	35.596	21.038	26.151	28.658	51.021	50.736	46.602	Cdkn2aipnl
ENSMUSG00000035200	0	-4.5499	0.694539	0.134412	0.0184485	0.39	0.379	4.331	0	0	0	0	0	Chrnb4
ENSMUSG00000038400	0	0.644092	0.694539	6.93576	0.0184524	78.079	106.41	81.057	76.274	176.427	145.409	86.211	109.36	Pmepa1
ENSMUSG00000059326	0	0.60038	0.694539	7.85388	0.0184569	192.465	195.4	166.444	198.313	252.998	315.819	289.569	241.4	Csf2ra
ENSMUSG00000020832	0	-1.33627	0.694539	2.88523	0.0184656	9.37	8.71	18.563	4.359	2.239	7.143	2.062	4.039	Eral1
ENSMUSG00000026357	0	-4.47283	0.694539	0.25084	0.0184769	0.39	3.029	1.238	0	0	0	0	0	Rgs18
ENSMUSG00000021322	0	-2.29716	0.695141	1.4032	0.0185416	3.514	1.893	3.094	2.179	0.896	0	0	0.932	Aoah
ENSMUSG00000045875	0	-4.69139	0.695141	0.597043	0.0185874	0.781	0	0	4.794	0	0	0	0	Adra1a
ENSMUSG00000034437	0	-3.05174	0.695141	1.08257	0.0186141	0.781	0.757	2.475	1.308	0	0	0.412	0	Gm9761
ENSMUSG00000008496	0	-1.28225	0.696658	4.60957	0.0186952	30.451	92.777	37.744	13.076	18.807	20.408	10.725	19.262	Pou2f2
ENSMUSG00000100021	0	-3.80133	0.697362	0.395705	0.0187611	0	1.136	1.856	0	0	0	0	0	Gm18697
ENSMUSG00000030852	0	0.93064	0.697362	4.23341	0.0188313	5.856	20.07	11.756	17.434	22.837	30.612	31.349	16.466	Tacc2
ENSMUSG00000055991	0	1.5802	0.697362	2.41884	0.0188795	3.904	0.757	1.238	2.179	8.508	3.571	8.25	4.039	Zkscan5
ENSMUSG00000040009	0	-5.00558	0.697362	1.02939	0.0189424	0	2.651	8.044	8.281	0	0	0	0.311	Gnaz
ENSMUSG00000050533	0	-4.02748	0.697362	0.557786	0.0189612	1.562	0	1.856	0	0	0	0	0	Gm9845
ENSMUSG00000020279	0	-5.15177	0.697362	1.0475	0.0190895	0	7.574	0	0	0	0	0	0	Il9r
ENSMUSG00000103513	0	-5.10594	0.697362	0.239325	0.0191425	0	4.923	2.475	0	0	0	0	0	RP23-389J8.2
ENSMUSG00000003934	0	4.49166	0.697362	0.809432	0.0191698	0	0	0	0	1.791	0	1.237	1.553	Efnb3
ENSMUSG00000022901	0	-0.887773	0.697362	4.08071	0.0191913	21.472	12.118	30.938	14.383	9.851	14.796	7.012	9.32	Cd86
ENSMUSG00000024960	0	-1.23465	0.697362	3.34958	0.0192008	10.931	21.206	18.563	20.049	9.851	2.551	4.95	11.185	Plcb3
ENSMUSG00000022144	0	-5.25612	0.697362	0.42907	0.0192333	0	4.544	3.713	0	0	0	0	0	Gdnf
ENSMUSG00000027221	0	-4.55879	0.697362	1.36963	0.0192665	0.781	0	4.331	0	0	0	0	0	Chst1
ENSMUSG00000022680	0	0.774711	0.697362	4.55219	0.0192865	14.445	24.614	15.469	16.562	21.046	21.939	30.937	43.185	Pdxdc1
ENSMUSG00000046807	0	-4.20714	0.697362	1.30154	0.0193346	0	4.544	4.95	2.615	0.448	0	0	0	Lrrc75b
ENSMUSG00000085172	0	1.05136	0.697362	3.55933	0.0193957	10.15	4.923	4.95	7.409	15.225	14.286	7.837	18.33	Gm6542
ENSMUSG00000103751	0	-3.62767	0.697362	0.134333	0.0194027	0.781	0.757	0	0.872	0	0	0	0	RP24-483O2.2
ENSMUSG00000031779	0	-0.761907	0.697362	6.29727	0.0194487	62.463	31.052	147.882	66.249	60.451	36.735	50.736	26.719	Ccl22
ENSMUSG00000006711	0	-4.15944	0.697362	0.655688	0.0194966	0	1.136	0	2.615	0	0	0	0	D130043K22Rik
ENSMUSG00000038369	0	0.598149	0.697362	6.21034	0.019566	69.1	72.707	54.45	70.172	101.199	83.164	87.448	118.37	Ncoa6
ENSMUSG00000085058	0	1.01451	0.697362	3.20263	0.0195842	7.808	4.544	3.094	8.281	11.642	8.674	14.025	12.738	8030453O22Rik
ENSMUSG00000038648	0	0.634285	0.697362	5.06938	0.0196561	22.643	36.732	17.944	22.664	38.957	36.735	42.487	33.243	Creb3l2
ENSMUSG00000051910	0	-4.55309	0.697362	0.451472	0.0197976	2.733	0.379	0	1.743	0	0	0	0	Sox6
ENSMUSG00000097348	0	-4.2169	0.697362	0.767748	0.0198	0	1.515	2.475	0	0	0	0	0	Rmst
ENSMUSG00000038871	0	1.39102	0.697362	6.24374	0.0198723	44.505	44.685	65.588	42.278	43.883	127.552	134.472	190.448	Bpgm
ENSMUSG00000010358	0	-0.60193	0.697362	5.75816	0.0198853	65.196	67.027	63.731	51.866	27.315	43.368	37.949	48.466	Ifi35
ENSMUSG00000033365	0	0.745578	0.697362	4.27858	0.0198962	20.301	12.875	14.85	16.127	21.941	22.449	24.337	35.107	Ipo13
ENSMUSG00000027993	0	-2.2925	0.697362	2.8089	0.0199668	2.733	27.265	22.275	8.717	4.926	2.041	4.95	0	Trim2
ENSMUSG00000036067	0	-1.14674	0.697362	3.87506	0.0199861	8.589	10.603	24.75	7.409	7.165	5.612	6.6	2.796	Slc2a6
ENSMUSG00000033595	0	-4.30581	0.697362	0.6784	0.020019	0.781	0.379	3.094	0	0	0	0	0	Lgi3
ENSMUSG00000078591	0	-4.15124	0.697362	0.26311	0.0200856	0.39	0.379	3.094	0	0	0	0	0	Hs3st4
ENSMUSG00000041712	0	0.742829	0.697362	4.56246	0.0202184	19.52	16.662	21.656	16.562	23.733	30.102	33.824	32	Ubr7
ENSMUSG00000020471	0	-0.867832	0.697362	4.24724	0.0202754	25.766	34.081	18.563	28.33	15.225	11.735	12.375	17.088	Pold2
ENSMUSG00000070283	0	-0.72073	0.697362	4.66583	0.020292	30.061	20.828	33.413	42.713	15.672	14.286	18.15	25.165	Ndufaf3
ENSMUSG00000032064	0	-3.49341	0.697362	1.32979	0.0203098	0	5.68	6.188	0.436	0.896	0	0	0	Dixdc1
ENSMUSG00000042788	0	-3.28495	0.697362	1.07198	0.0203107	0.781	5.302	6.188	5.23	0	0	0.825	0.621	Fam166b
ENSMUSG00000047496	0	-2.69853	0.697362	1.02745	0.0203202	0.39	3.408	2.475	3.051	0	0	0.825	0.311	Rnf152
ENSMUSG00000042198	0	0.69046	0.697362	5.01584	0.0203339	23.424	18.177	20.419	37.919	29.554	32.653	47.849	44.738	Chchd7
ENSMUSG00000003354	0	-4.14565	0.697362	0.455692	0.0204001	0	1.515	0	2.179	0	0	0	0	Ccdc65
ENSMUSG00000026070	0	-1.48749	0.697362	3.41733	0.0204503	1.952	9.467	21.656	10.025	4.926	5.102	3.712	0.932	Il18r1
ENSMUSG00000027344	0	-4.69521	0.697362	0.293473	0.0204585	1.171	3.029	1.238	0	0	0	0	0	Fsip1
ENSMUSG00000100967	0	-3.41171	0.697362	1.10823	0.0204689	1.171	5.302	0	0	0	0	0.412	0	Gm29666
ENSMUSG00000025608	0	-5.68511	0.697362	0.480966	0.0204999	0	3.787	7.425	0	0	0	0	0	Podxl
ENSMUSG00000089839	0	-4.2368	0.697362	0.281359	0.0205336	0.39	3.029	0	0.436	0	0	0	0	Rps19-ps11
ENSMUSG00000102672	0	-2.74684	0.697362	1.51642	0.0205374	3.514	3.408	6.188	0.872	0.448	0	0	1.243	RP23-296I6.4
ENSMUSG00000015112	0	-0.920056	0.697362	4.39627	0.0205626	26.937	37.49	16.088	27.895	21.494	8.674	14.437	11.185	Slc25a13
ENSMUSG00000028976	0	4.10705	0.697362	0.93514	0.0206007	0	0	0	0	3.582	0	0	0	Slc2a5
ENSMUSG00000070473	0	-1.48716	0.697362	3.66645	0.0206405	5.075	44.306	27.225	14.819	4.926	13.776	4.95	7.456	Cldn3
ENSMUSG00000030302	0	-4.4893	0.697362	0.463556	0.0207586	0.781	1.515	2.475	0	0	0	0	0	Atp2b2
ENSMUSG00000030724	0	-6.52136	0.697362	1.24013	0.0207649	0	20.07	0	0	0	0	0	0	Cd19
ENSMUSG00000087222	0	4.11968	0.697362	0.0461539	0.0207934	0	0	0	0	2.239	1.02	0	0.311	E030042O20Rik
ENSMUSG00000032563	0	-0.664017	0.697362	5.25855	0.0208163	29.28	39.383	37.744	47.944	30.002	8.163	27.637	27.34	Mrpl3
ENSMUSG00000045871	0	-4.75296	0.697362	0.689196	0.0208204	0	1.515	4.331	0	0	0	0	0	Slitrk6
ENSMUSG00000031537	0	0.484581	0.699906	6.65052	0.020937	99.551	91.641	63.113	61.019	112.841	104.082	103.535	109.05	Ikbkb
ENSMUSG00000024222	0	1.08441	0.703025	8.12085	0.02118	89.401	174.952	218.42	104.169	501.07	241.328	300.293	162.487	Fkbp5
ENSMUSG00000022840	0	4.78256	0.703025	0.350964	0.0212045	0	0	0	0	3.582	0.51	1.65	0	Adcy5
ENSMUSG00000083985	0	-4.0043	0.703025	0.707928	0.0212372	1.952	0.379	0	0.872	0	0	0	0	Gm12468
ENSMUSG00000028949	0	-5.24614	0.703025	0.584375	0.0212653	0	0	1.856	6.538	0	0	0	0	Smarcd3
ENSMUSG00000076882	0	-4.15089	0.703025	0.963986	0.0212681	3.123	0.379	0	0	0	0	0	0	Traj49
ENSMUSG00000103227	0	-3.82634	0.703025	0.467615	0.0212753	1.952	0.379	0	0.436	0	0	0	0	RP23-102B12.2
ENSMUSG00000009828	0	-0.848205	0.7045	4.32301	0.0213609	17.958	17.041	21.038	32.253	11.642	7.653	15.675	11.806	Ick
ENSMUSG00000043940	0	0.516682	0.705324	6.91147	0.0215248	121.413	90.505	112.613	123.346	147.321	133.164	165.821	171.807	Wdfy3
ENSMUSG00000086549	0	-4.47381	0.705324	0.375674	0.0215472	0	2.272	2.475	0	0	0	0	0	Gm13648
ENSMUSG00000006675	0	-4.30591	0.705324	0.775823	0.0215625	0	2.651	0.619	0.872	0	0	0	0	P4htm
ENSMUSG00000050737	0	-1.26167	0.705324	5.12701	0.0216531	48.409	12.875	83.532	19.613	12.09	20.408	26.812	6.835	Ptges
ENSMUSG00000029832	0	-3.7475	0.705324	0.16277	0.0216718	0.781	0.757	1.238	0	0	0	0	0	Nfe2l3
ENSMUSG00000051627	0	-1.91858	0.705324	2.65225	0.0216773	8.198	21.964	3.713	10.46	3.134	4.082	1.237	2.796	Hist1h1e
ENSMUSG00000020213	0	-4.77221	0.705324	0.414091	0.0216781	0.39	4.923	0	0.436	0	0	0	0	Glipr1l1
ENSMUSG00000018411	0	-2.73552	0.705324	1.64894	0.0217136	2.342	2.651	1.856	8.717	0	1.02	0.412	0.621	Mapt
ENSMUSG00000031506	0	0.634525	0.709328	5.65929	0.0218781	43.334	37.111	33.413	46.2	70.75	50	58.161	61.826	Ptpn7
ENSMUSG00000033543	0	0.543488	0.711006	5.17393	0.0219831	37.088	21.964	27.844	39.663	41.644	40.817	42.899	52.505	Gtf2a2
ENSMUSG00000041235	0	0.813078	0.711006	6.50031	0.0221012	47.238	61.725	136.125	53.61	124.484	225.002	50.736	101.593	Chd7
ENSMUSG00000101768	0	-4.18489	0.711006	0.176823	0.0221355	1.171	0	0	2.615	0	0	0	0	Gm28694
ENSMUSG00000039109	0	-5.52728	0.711006	0.892993	0.0221873	0	8.71	1.238	0	0	0	0	0	F13a1
ENSMUSG00000029101	0	-2.2682	0.711006	2.2649	0.0222204	4.294	12.497	23.513	6.102	0	7.143	0.412	1.553	Rgs12
ENSMUSG00000033316	0	-4.68658	0.711006	0.634619	0.0222849	0	3.029	2.475	0	0	0	0	0	Galnt9
ENSMUSG00000080811	0	-2.90052	0.711006	0.625693	0.0223266	0.39	1.515	1.238	1.308	0	0	0	0.311	Gm14513
ENSMUSG00000080717	0	-1.94018	0.711006	2.13605	0.0223462	2.733	3.029	5.569	10.025	3.582	1.02	0.412	0.311	B230307C23Rik
ENSMUSG00000021938	0	-0.637521	0.711006	4.99511	0.0223515	39.82	29.159	29.7	63.634	25.971	21.939	16.912	35.107	Pspc1
ENSMUSG00000026621	0	-4.62216	0.711006	0.177346	0.0224883	0.39	2.651	0	2.179	0	0	0	0	2019-03-01
ENSMUSG00000036172	0	-4.7608	0.711006	0.241527	0.0225958	0	1.515	0	4.359	0	0	0	0	Cd200r3
ENSMUSG00000053835	0	-4.56294	0.711006	0.531505	0.0226318	2.733	0	0	2.179	0	0	0	0	H2-T24
ENSMUSG00000099065	0	-5.961	0.711006	1.02334	0.0226652	0.39	12.497	0.619	0	0	0	0	0	Gm19980
ENSMUSG00000026576	0	-1.47238	0.711006	4.25491	0.0226967	5.856	74.222	60.638	30.51	3.582	20.919	10.312	23.612	Atp1b1
ENSMUSG00000034557	0	0.966624	0.711006	3.90655	0.0227307	4.685	13.254	12.375	12.204	9.403	30.102	11.55	27.961	Zfyve9
ENSMUSG00000021218	0	0.45624	0.711006	8.09209	0.0227466	257.662	242.357	176.963	299.866	313.449	311.737	306.893	361.013	Gdi2
ENSMUSG00000030782	0	-4.29606	0.711006	0.490053	0.0227775	0	0	4.331	0	0	0	0	0	Tgfb1i1
ENSMUSG00000019828	0	2.71617	0.711006	1.66874	0.0228158	0	1.136	0.619	0	1.343	8.674	1.65	0.621	Grm1
ENSMUSG00000020546	0	-4.22218	0.711006	0.839348	0.0228774	0	0.379	3.713	0	0	0	0	0	Stxbp4
ENSMUSG00000025266	0	0.620712	0.711006	4.4942	0.0229153	14.054	22.721	22.275	23.536	34.032	19.388	29.699	38.214	Gnl3l
ENSMUSG00000078776	0	-4.35446	0.711006	0.295003	0.0229603	0.781	0	1.856	1.743	0	0	0	0	9530053A07Rik
ENSMUSG00000024459	0	-4.48221	0.711006	0.461346	0.0229659	0	0.379	1.856	2.615	0	0	0	0	H2-M5
ENSMUSG00000072589	0	4.71836	0.711006	1.15254	0.0229965	0	0.379	0	0	1.343	11.225	2.062	0.932	Gm10371
ENSMUSG00000097924	0	-5.21394	0.711006	0.326522	0.023082	0	0.757	4.331	3.051	0	0	0	0	A730020E08Rik
ENSMUSG00000006398	0	-1.11284	0.711006	4.19192	0.0232964	41.772	40.519	14.85	6.974	10.299	10.714	13.612	12.427	Cdc20
ENSMUSG00000044348	0	-1.69226	0.711006	2.17738	0.0233207	1.952	5.68	4.95	7.409	3.134	0	0	2.485	Slc25a53
ENSMUSG00000097990	0	4.58628	0.711006	0.691003	0.0233323	0	0	0	0	0.448	2.551	0	1.864	Gm19557
ENSMUSG00000070691	0	-2.2125	0.711006	1.76199	0.0234502	2.733	2.651	6.806	3.923	0.896	0	1.237	0.932	Runx3
ENSMUSG00000034748	0	-1.22297	0.711006	3.06704	0.0234665	9.76	13.633	12.375	11.332	2.687	4.082	4.125	8.078	Sirt6
ENSMUSG00000037316	0	0.648611	0.711006	4.29198	0.0235443	13.664	19.313	12.375	21.793	30.897	18.367	23.512	29.204	Bag4
ENSMUSG00000042962	0	-2.70513	0.711006	1.79644	0.023551	5.856	0.379	0.619	2.179	0.448	0	0.412	0.311	Gm5436
ENSMUSG00000033386	0	0.458002	0.711006	6.4962	0.0235729	55.827	42.034	43.931	51.866	58.66	63.776	58.986	75.496	Frrs1
ENSMUSG00000053113	0	-1.24602	0.711006	7.18365	0.0235884	244.778	29.159	292.051	69.736	120.006	63.266	60.636	18.952	Socs3
ENSMUSG00000081164	0	3.24411	0.711006	0.695086	0.0236112	0.39	0	0	0	2.687	1.531	1.65	0	Gm8722
ENSMUSG00000082139	0	-4.22579	0.711006	0.415885	0.0236117	0.39	2.272	1.238	0	0	0	0	0	Gm16463
ENSMUSG00000083502	0	-3.811	0.711006	0.882571	0.023733	0	5.68	0.619	2.615	0	0	0.412	0	Gm14861
ENSMUSG00000091361	0	-3.9536	0.711006	0.296149	0.0237504	0	2.272	0	0.872	0	0	0	0	Gm5277
ENSMUSG00000070661	0	-5.22265	0.711006	0.584528	0.0237744	0	0	0	8.281	0	0	0	0	Rnf186
ENSMUSG00000037287	0	-0.866793	0.711006	4.14323	0.0237759	11.321	31.431	34.031	15.691	6.269	16.837	9.487	15.534	Tbcel
ENSMUSG00000063698	0	3.48103	0.711006	0.697845	0.0239112	0	0	0	0.436	0	3.061	1.237	2.485	Sfxn4
ENSMUSG00000090272	0	-1.22597	0.711006	3.80673	0.0239914	13.273	21.585	16.088	12.64	6.717	5.102	7.425	6.835	Mndal
ENSMUSG00000089442	0	-4.24741	0.711006	0.28778	0.0240468	1.562	2.272	0	0	0	0	0	0	Gm22529
ENSMUSG00000024750	0	0.793266	0.711006	5.97793	0.0240728	58.559	34.839	50.119	33.561	96.721	80.613	51.974	68.971	Zfand5
ENSMUSG00000017057	0	0.525896	0.711006	6.12958	0.0241355	64.025	54.152	64.35	55.353	68.959	53.572	97.76	109.36	Il13ra1
ENSMUSG00000032057	0	-4.59339	0.711006	0.640243	0.0241785	0	3.787	0	1.308	0	0	0	0	4833427G06Rik
ENSMUSG00000061816	0	-4.26365	0.711006	2.15426	0.0241922	0	2.272	0	1.743	0	0	0	0	Myl1
ENSMUSG00000017858	0	0.667494	0.711006	4.9038	0.0241981	24.205	29.537	36.506	17.87	36.718	52.041	41.249	35.107	Ift52
ENSMUSG00000041438	0	1.00577	0.711006	4.10374	0.0242246	5.466	10.224	10.519	12.64	22.389	6.122	15.262	30.758	Cirh1a
ENSMUSG00000094518	0	3.80116	0.711006	0.118092	0.0242266	0	0	0	0	0.448	0	1.65	0.621	Gm6421
ENSMUSG00000027777	0	4.87729	0.711006	0.437497	0.024228	0	0	0	0	2.687	1.531	0	1.864	Schip1
ENSMUSG00000041773	0	0.638061	0.711006	5.5584	0.0243486	48.409	29.916	41.456	52.738	40.301	59.694	95.698	62.447	Enc1
ENSMUSG00000072407	0	-3.83274	0.711006	0.526735	0.0243579	0	0.757	0	2.179	0	0	0	0	Gm6419
ENSMUSG00000086727	0	4.68299	0.711006	0.722045	0.0244127	0	0	0	0	1.343	0	3.3	0.621	4931428L18Rik
ENSMUSG00000104484	0	3.24439	0.711006	0.455938	0.024415	0	0	0.619	0	2.239	1.531	0	2.485	RP24-414A22.1
ENSMUSG00000095788	0	-2.05671	0.711006	1.44942	0.0244289	1.562	1.893	1.856	5.666	0	0.51	0.825	0.932	Sirpb1a
ENSMUSG00000040253	0	0.653761	0.711006	5.53881	0.0244583	34.355	37.868	29.7	21.357	34.032	48.47	51.149	54.059	Gbp7
ENSMUSG00000030336	0	-3.85456	0.711006	0.742743	0.0246085	0.781	1.515	0.619	0	0	0	0	0	Cd27
ENSMUSG00000069874	0	-0.990128	0.711006	4.20842	0.0246613	20.301	18.177	30.319	20.485	12.09	3.061	15.262	12.427	Irgm2
ENSMUSG00000102326	0	-3.70131	0.711006	0.356461	0.0247094	1.952	0	0.619	0	0	0	0	0	RP24-227F14.5
ENSMUSG00000045103	0	-1.09316	0.711006	3.22807	0.0248417	17.177	14.769	8.044	19.613	14.329	4.082	4.95	4.039	Dmd
ENSMUSG00000097643	0	-4.16661	0.711006	0.570168	0.0248628	2.733	0	0	0.872	0	0	0	0	A130051J06Rik
ENSMUSG00000085663	0	-4.8491	0.711006	0.864566	0.0249989	0.39	5.68	0	0	0	0	0	0	Gm15718
ENSMUSG00000002372	0	0.466255	0.711006	5.34371	0.0250287	36.307	30.673	34.65	37.919	47.465	43.368	49.499	45.67	Ranbp3
ENSMUSG00000032305	0	0.780002	0.711006	4.92757	0.0250392	34.745	24.993	17.944	18.742	31.345	43.368	40.012	46.602	Fam219b
ENSMUSG00000024900	0	0.498277	0.711006	8.01229	0.0250514	215.889	255.232	204.188	299.866	294.642	326.533	414.966	288.313	Cpt1a
ENSMUSG00000024672	0	-1.35571	0.711006	3.23919	0.0251486	16.787	5.302	1.856	7.409	3.582	3.061	3.3	2.175	Ms4a7
ENSMUSG00000102652	0	3.54531	0.711006	0.893785	0.0252524	0	0	0.619	0	4.926	1.02	0.825	1.243	RP24-372I24.2
ENSMUSG00000059327	0	-5.17241	0.711006	0.393858	0.0252599	0	6.438	0	1.308	0	0	0	0	Eda
ENSMUSG00000032092	0	-4.33745	0.711006	0.940278	0.0252755	0	4.166	0	0	0	0	0	0	Mpzl2
ENSMUSG00000030123	0	-0.61433	0.711006	6.39956	0.0252849	89.401	110.575	126.225	72.787	83.288	53.572	47.436	67.729	Plxnd1
ENSMUSG00000054414	0	0.57966	0.711006	5.29605	0.0253025	30.061	23.857	21.656	36.176	44.778	33.164	41.249	42.563	Slc30a7
ENSMUSG00000036304	0	-4.54081	0.711006	0.561114	0.0253181	0.781	2.272	1.856	0	0	0	0	0	Zdhhc23
ENSMUSG00000035064	0	-1.27248	0.711006	3.08628	0.0253418	7.027	9.467	10.519	10.46	4.03	1.02	0.825	8.388	Eef2k
ENSMUSG00000093765	0	-4.16995	0.711006	0.151484	0.0253424	0.781	0	3.094	0	0	0	0	0	Gm20658
ENSMUSG00000035150	0	-0.754181	0.711006	4.4436	0.0253663	23.033	20.828	25.369	34.432	18.807	5.612	18.15	16.155	Eif2s3x
ENSMUSG00000081686	0	-4.15454	0.711006	0.0461777	0.0253929	0.39	0	1.238	2.179	0	0	0	0	Gm11774
ENSMUSG00000099902	0	2.02978	0.711006	2.0323	0.0256233	1.171	1.136	0.619	1.743	7.165	0.51	2.887	8.699	Gm12115
ENSMUSG00000036904	0	1.38976	0.711006	2.6305	0.0256321	3.123	4.166	3.713	2.179	8.956	10.204	6.187	8.388	Fzd8
ENSMUSG00000051124	0	4.21108	0.711006	1.1244	0.0256968	0	0	0	0	0	1.531	1.237	0.932	Gimap9
ENSMUSG00000080268	0	-0.868522	0.711006	4.01362	0.0257327	17.177	19.313	19.181	19.177	13.434	5.102	14.85	6.214	Brms1
ENSMUSG00000027863	0	0.569882	0.711006	8.05626	0.0257566	203.006	269.244	145.407	293.328	321.061	337.758	376.192	265.944	Cd2
ENSMUSG00000029777	0	0.429803	0.711006	7.81254	0.0257669	244.778	190.856	191.813	215.311	211.354	271.941	292.869	319.382	Gars
ENSMUSG00000101107	0	4.39341	0.711006	0.686968	0.0257924	0	0	0	0	0.448	0	0	3.728	Gm28587
ENSMUSG00000037926	0	0.539773	0.711006	6.85827	0.0258106	83.545	126.48	118.8	134.678	173.292	155.103	115.497	203.808	Ssh2
ENSMUSG00000097029	0	-4.79143	0.711006	0.60452	0.0258177	0	3.029	2.475	0.436	0	0	0	0	Gm26560
ENSMUSG00000003131	0	0.394572	0.711006	6.88001	0.0258226	104.626	98.079	101.475	103.733	127.618	138.777	141.897	109.671	Pafah1b2
ENSMUSG00000074884	0	-0.476937	0.711006	6.81844	0.0258894	92.524	92.399	82.913	149.497	68.063	59.184	87.861	73.01	Serf2
ENSMUSG00000104218	0	-3.04293	0.711006	0.771696	0.0258918	0.39	2.651	1.238	0.872	0.448	0	0	0	RP24-374C7.1
ENSMUSG00000003752	0	-0.920449	0.711006	4.26309	0.0259071	16.787	14.39	39.6	20.921	3.582	12.755	14.025	15.223	Itpkc
ENSMUSG00000028245	0	-2.18557	0.711006	2.023	0.025913	4.294	14.39	3.094	6.974	0.448	3.571	2.062	0	Nsmaf
ENSMUSG00000033565	0	-1.57705	0.711006	2.67005	0.0259641	8.589	12.118	20.419	12.204	5.821	6.633	2.887	1.864	Rbfox2
ENSMUSG00000075602	0	-1.78138	0.711006	4.86406	0.0260207	14.445	94.671	55.069	13.947	6.269	25.51	11.137	6.524	Ly6a
ENSMUSG00000103572	0	4.82424	0.711006	0.44335	0.0260431	0	0	0	0	0	3.571	0	2.175	RP23-375F6.4
ENSMUSG00000035032	0	-3.53655	0.711006	0.168521	0.0260506	0.39	0.379	1.238	0.436	0	0	0	0	Nek11
ENSMUSG00000005442	0	0.454103	0.711006	6.93706	0.0260584	123.756	128.374	84.15	119.423	161.202	142.858	151.797	149.128	Cic
ENSMUSG00000021200	0	-4.59299	0.711006	0.486206	0.0261003	1.171	3.408	0	0.436	0	0	0	0	Asb2
ENSMUSG00000073787	0	4.49596	0.711006	0.458439	0.0261384	0	0	0	0	0	2.041	0	2.485	Gm10575
ENSMUSG00000068747	0	0.452571	0.711006	9.21511	0.0261739	568.417	634.673	431.27	624.14	728.096	742.353	770.533	739.424	Sort1
ENSMUSG00000005089	0	-4.04477	0.711006	0.88105	0.0261904	0.781	0	1.856	0.872	0	0	0	0	Slc1a2
ENSMUSG00000042642	0	-0.848571	0.711006	3.9584	0.0262415	21.081	26.129	22.894	16.127	12.986	8.674	9.075	15.223	Flad1
ENSMUSG00000020029	0	0.706617	0.711006	5.19881	0.0262658	24.595	30.295	48.881	24.844	57.316	69.898	33.412	40.699	Nudt4
ENSMUSG00000028399	0	-2.88551	0.711006	1.21563	0.0263	0.39	1.893	10.519	3.051	0	1.531	0.412	0	Ptprd
ENSMUSG00000040022	0	-1.17519	0.711006	3.53679	0.0263524	6.637	14.39	15.469	27.895	13.434	5.102	2.887	5.903	Rab11fip2
ENSMUSG00000022555	0	0.816788	0.711006	6.98166	0.0263542	108.14	120.421	142.932	110.706	252.998	341.839	117.147	105.321	Dgat1
ENSMUSG00000060376	0	-0.692721	0.711006	5.17982	0.0263679	29.28	42.412	47.644	62.763	30.002	27.041	17.737	32.932	Bckdha
ENSMUSG00000048779	0	0.690197	0.711006	4.93871	0.0264144	22.643	25.372	26.606	27.023	55.077	40.817	34.649	28.272	P2ry6
ENSMUSG00000021514	0	0.863176	0.711006	3.6571	0.0264327	10.931	9.088	5.569	19.177	18.359	20.408	21.45	18.952	Zfp369
ENSMUSG00000004665	0	0.860961	0.711006	5.13532	0.0264549	24.985	29.159	29.7	12.204	45.226	64.286	17.737	41.631	Cnn2
ENSMUSG00000081584	0	-2.89993	0.711006	1.5353	0.0265091	1.171	5.68	2.475	6.974	0	2.041	0	0	Gm12716
ENSMUSG00000073680	0	-4.40578	0.711006	0.305592	0.0265482	0	0.379	2.475	1.743	0	0	0	0	Tmem88b
ENSMUSG00000066235	0	1.35217	0.711006	3.40242	0.0265869	16.006	1.515	7.425	3.487	7.165	29.592	18.15	16.155	Pomgnt2
ENSMUSG00000001348	0	-0.614624	0.711006	8.12041	0.0266018	306.461	223.044	311.232	225.335	167.023	191.838	174.071	140.118	Acp5
ENSMUSG00000000374	0	0.542557	0.711006	6.1005	0.026628	43.334	51.88	65.588	56.225	74.332	87.756	78.373	63.069	Trappc10
ENSMUSG00000053746	0	-1.12285	0.711006	3.02189	0.0267734	10.931	9.088	9.281	5.23	3.582	1.02	7.425	3.107	Ptrh1
ENSMUSG00000035566	0	5.68991	0.711006	0.346775	0.0267869	0	0	0	0	0.896	9.694	0	0	Pcdh17
ENSMUSG00000028556	0	-0.884842	0.711006	3.63207	0.0268545	14.835	17.798	14.231	15.691	8.508	5.102	7.837	10.874	Dock7
ENSMUSG00000044313	0	-4.29575	0.711006	0.574548	0.0269266	0.39	1.893	1.856	0	0	0	0	0	Mab21l3
ENSMUSG00000028044	0	-0.5521	0.711006	5.80534	0.0269389	94.085	58.696	44.55	68.429	58.212	25.51	56.099	36.971	Cks1b
ENSMUSG00000097457	0	-4.30329	0.711006	0.689392	0.0269818	0	0	4.331	0	0	0	0	0	2310031A07Rik
ENSMUSG00000029913	0	4.68939	0.711006	0.60434	0.0270149	0	0	0	0	0	1.531	3.712	0	Prdm5
ENSMUSG00000074807	0	3.35503	0.711006	0.979826	0.0270539	0	0	0	0.436	2.239	0	2.475	1.553	Gm10762
ENSMUSG00000066829	0	1.05392	0.711006	3.45565	0.0270661	8.198	3.408	4.95	12.204	8.956	14.286	18.562	15.845	Zfp810
ENSMUSG00000021367	0	-2.28313	0.711006	2.30738	0.0271158	1.171	1.515	6.188	0	0	0	0.412	0.932	Edn1
ENSMUSG00000077449	0	4.91355	0.711006	0.793953	0.0271854	0	0	0	0	0	6.122	0	0	Gm23127
ENSMUSG00000053475	0	3.88786	0.711006	2.0722	0.027217	1.952	0	0.619	0	25.524	14.796	0.825	0	Tnfaip6
ENSMUSG00000020532	0	-0.874025	0.711006	4.11892	0.0272454	17.568	36.354	28.463	18.306	12.538	22.449	9.9	8.388	Acaca
ENSMUSG00000044927	0	-3.07641	0.711006	0.75004	0.027286	0.39	3.787	1.238	0	0	0.51	0	0	H1fx
ENSMUSG00000081056	0	-1.86518	0.711006	2.31931	0.0272913	6.246	3.787	5.569	2.615	0	0	1.237	3.107	Gm13998
ENSMUSG00000020592	0	-1.83004	0.711006	3.41884	0.0273543	1.562	28.401	31.556	15.255	3.134	11.225	2.062	4.039	Sdc1
ENSMUSG00000087104	0	-4.17859	0.711006	0.535837	0.0273815	1.562	0	0	2.179	0	0	0	0	Tmem132cos
ENSMUSG00000035572	0	0.569141	0.711006	5.31263	0.0273823	21.862	40.519	30.938	29.638	33.136	49.49	37.537	54.991	Dcaf10
ENSMUSG00000044477	0	0.424828	0.711006	7.45484	0.0274372	158.11	104.895	154.069	158.214	174.636	187.246	218.208	164.351	Zfand3
ENSMUSG00000103034	0	4.40768	0.711006	0.55359	0.027449	0	0	0	0	0	0	2.062	2.175	UBC
ENSMUSG00000032038	0	-0.590613	0.711006	5.71016	0.0274639	51.923	51.88	90.957	60.583	47.465	40.817	32.174	42.253	St3gal4
ENSMUSG00000097804	0	-3.02421	0.71114	1.51189	0.0275104	0.781	0.379	9.281	0.436	0	0	0	0.932	Gm16685
ENSMUSG00000031972	0	4.19578	0.712248	2.05503	0.0276368	0	0	0	0	0	2.041	1.65	0	Acta1
ENSMUSG00000063364	0	4.78071	0.712248	0.380064	0.0276697	0	0	0	0	2.239	0	0	3.418	3300002I08Rik
ENSMUSG00000005204	0	-0.888709	0.712248	5.3959	0.0276809	25.766	34.46	99.619	67.121	50.6	10.204	24.749	32	Senp3
ENSMUSG00000044505	0	-4.51313	0.712248	0.542223	0.0277342	0	4.166	0.619	0	0	0	0	0	Lingo4
ENSMUSG00000075528	0	3.18571	0.712248	0.568237	0.0277601	0	0	0	0.436	0.448	1.02	2.475	1.553	Aarsd1
ENSMUSG00000085628	0	-3.94539	0.713664	0.34872	0.0278568	0.39	2.272	0	0.436	0	0	0	0	Appbp2os
ENSMUSG00000046603	0	1.0865	0.713736	3.91641	0.0279362	6.246	27.265	3.094	7.845	19.702	31.123	25.574	16.155	Tcaim
ENSMUSG00000042215	0	-4.35432	0.713736	0.527538	0.0279425	0.39	2.651	1.238	0	0	0	0	0	Bag2
ENSMUSG00000020785	0	-4.58597	0.715197	0.902399	0.028072	0	2.651	2.475	0	0	0	0	0	Camkk1
ENSMUSG00000027496	0	-0.878303	0.715197	3.98716	0.0280828	22.253	34.081	11.756	15.255	8.06	7.653	11.137	16.777	Aurka
ENSMUSG00000086448	0	-4.07187	0.715772	0.660015	0.0281801	0	3.408	0	0	0	0	0	0	9330162012Rik
ENSMUSG00000022844	0	-2.43789	0.715772	1.93801	0.0282027	0.39	5.302	14.231	6.102	0	1.531	2.887	0	Pdia5
ENSMUSG00000031637	0	3.93967	0.715772	0.65586	0.0282301	0	0	0	0	0	0	2.062	0.932	Lrp2bp
ENSMUSG00000025731	0	1.53215	0.715849	2.68639	0.0282968	1.952	6.438	0.619	2.179	8.956	10.204	5.362	8.078	0610011F06Rik
ENSMUSG00000038500	0	1.34537	0.715849	2.86802	0.0283404	3.123	2.651	4.331	3.923	18.359	3.571	10.725	2.175	Prr3
ENSMUSG00000021277	0	-0.665764	0.715849	5.28684	0.0284192	54.265	35.975	84.15	37.483	33.136	33.164	34.237	27.961	Traf3
ENSMUSG00000029524	0	2.57819	0.715849	1.02167	0.0284548	0	0	1.238	0	0	1.02	2.062	3.418	Sirt4
ENSMUSG00000001128	0	-0.540407	0.715849	6.37935	0.0284692	76.127	154.124	102.713	122.91	90.9	65.817	60.636	84.506	Cfp
ENSMUSG00000031879	0	-0.949295	0.715849	4.87589	0.0285161	55.436	19.313	22.894	35.304	9.851	10.714	37.537	8.699	Fam96b
ENSMUSG00000090108	0	4.99852	0.715849	0.534447	0.0286684	0	0	0	0	0	0	0	6.524	Gm15717
ENSMUSG00000037855	0	-4.50178	0.715849	0.478228	0.0286703	0	0	4.95	0	0	0	0	0	Zfp365
ENSMUSG00000068299	0	2.53386	0.715849	1.17439	0.0286781	1.562	0	0	0	0.896	2.041	5.362	2.175	1700019G17Rik
ENSMUSG00000104147	0	-4.05659	0.715849	0.531656	0.0287009	0	0	1.856	1.743	0	0	0	0	RP23-310C14.1
ENSMUSG00000028840	0	-0.66616	0.715849	5.29007	0.0287396	49.19	50.744	56.306	22.228	25.971	34.694	25.987	22.369	Zfp593
ENSMUSG00000004508	0	0.569602	0.715849	7.98415	0.0287508	199.883	258.641	210.994	251.922	242.251	430.616	256.157	383.382	Gab2
ENSMUSG00000063001	0	-3.38473	0.715849	0.0931807	0.0288463	0.781	0.757	0	0.436	0	0	0	0	Rps23-ps1
ENSMUSG00000021156	0	0.497346	0.715849	6.03791	0.0289892	42.944	73.843	68.681	47.072	85.079	71.939	88.273	70.836	Zmynd11
ENSMUSG00000100599	0	-4.61472	0.715849	0.665216	0.0290042	0	0	1.856	3.487	0	0	0	0	1700120C14Rik
ENSMUSG00000021675	0	-4.00386	0.715849	0.187867	0.0290356	0.39	0.757	0	2.179	0	0	0	0	F2rl2
ENSMUSG00000031736	0	-3.86229	0.715849	0.600665	0.0290502	1.562	6.816	8.044	0	0	0.51	0.412	0	Crnde
ENSMUSG00000029406	0	-2.03349	0.715849	2.17149	0.0290516	0.781	3.408	15.469	8.281	1.791	1.531	0.412	2.485	Pitpnm2
ENSMUSG00000020346	0	0.382586	0.715849	7.80373	0.0291944	224.478	224.938	211.613	208.773	252.998	287.757	312.668	241.09	Mgat1
ENSMUSG00000098729	0	-4.63299	0.715849	0.97154	0.0292801	0	0	0.619	4.794	0	0	0	0	Gm27200
ENSMUSG00000030600	0	4.18424	0.715849	0.822201	0.0292916	0	0	0	0	1.791	0	0	1.864	Lrfn1
ENSMUSG00000071324	0	-4.67347	0.715849	0.345677	0.0293631	0	4.166	1.238	0	0	0	0	0	Armc2
ENSMUSG00000014444	0	-0.491496	0.715849	7.50865	0.0294501	198.712	138.977	219.038	194.39	158.963	123.981	138.185	95.38	Piezo1
ENSMUSG00000064373	0	0.544421	0.715849	8.44205	0.0294802	368.924	316.2	165.207	386.165	437.037	404.595	481.377	419.421	Sepp1
ENSMUSG00000038803	0	-0.683356	0.715849	6.14138	0.0294857	59.731	60.968	83.532	85.427	51.047	10.714	54.861	56.544	Ost4
ENSMUSG00000020660	0	-3.52293	0.715849	0.588947	0.0295425	0.39	0.757	1.238	0	0	0	0	0	Pomc
ENSMUSG00000096255	0	-1.30984	0.715849	2.92184	0.0295597	6.637	4.166	12.375	16.998	7.165	0	5.362	2.796	Dynlt1b
ENSMUSG00000049336	0	-3.31154	0.715849	1.11628	0.0296007	0	3.029	2.475	0.872	0.448	0	0	0	Tenm2
ENSMUSG00000030650	0	-1.93166	0.715849	4.69571	0.0297113	5.075	77.251	129.938	25.715	3.134	35.715	14.85	5.282	Tmc5
ENSMUSG00000024990	0	-3.4277	0.715849	2.71679	0.0297538	0	0	0	2.179	0	0	0	0	Rbp4
ENSMUSG00000032577	0	-0.493724	0.715849	7.20179	0.0297991	220.183	138.977	160.257	143.831	101.647	143.879	110.96	99.729	Mapkapk3
ENSMUSG00000059263	0	0.55317	0.715849	6.29894	0.0298098	69.881	45.063	58.163	79.761	76.571	61.735	98.998	119.923	Usp47
ENSMUSG00000053656	0	1.9897	0.715849	1.96446	0.0298324	0.781	0	4.331	0	5.821	5.612	5.775	1.243	Dancr
ENSMUSG00000026939	0	0.637521	0.715849	5.2536	0.0298345	40.211	37.868	30.319	27.895	57.764	51.531	54.449	42.563	Tmem141
ENSMUSG00000039693	0	-3.93365	0.715849	0.720949	0.029883	0	2.651	0	0.436	0	0	0	0	Msantd3
ENSMUSG00000091478	0	-1.57867	0.715849	2.25875	0.0300192	3.904	5.68	4.331	3.923	3.582	0	0.825	1.243	Gm10039
ENSMUSG00000030513	0	-3.38519	0.715849	0.561161	0.0300396	1.171	3.029	1.856	0.872	0	0.51	0	0	Pcsk6
ENSMUSG00000017716	0	-0.899329	0.715849	6.07153	0.0300602	105.797	114.741	50.738	98.067	51.943	28.572	24.749	86.37	Birc5
ENSMUSG00000086054	0	-4.00872	0.715849	0.0651038	0.0300741	1.171	0.379	0	1.743	0	0	0	0	Hnf1aos1
ENSMUSG00000031893	0	-4.16849	0.715849	1.11128	0.0301097	0	10.982	0.619	0	0.448	0	0	0	Tsnaxip1
ENSMUSG00000021807	0	0.592942	0.715849	5.47688	0.0301221	44.896	31.431	27.225	27.459	55.525	44.898	41.662	50.641	2700060E02Rik
ENSMUSG00000097989	0	3.12597	0.715849	0.0184373	0.0302283	0	0	0	0	0.448	0.51	0.412	0.311	Gm4335
ENSMUSG00000024588	0	0.958034	0.715849	5.11658	0.0302418	33.964	29.159	27.844	17.87	34.479	60.205	49.086	60.894	Fech
ENSMUSG00000052040	0	0.442227	0.715849	8.62251	0.0302868	361.897	384.742	348.357	394.446	474.651	555.106	531.288	388.353	Klf13
ENSMUSG00000090135	0	-4.95047	0.715849	0.491751	0.0303541	0	5.302	0	1.308	0	0	0	0	Gm15809
ENSMUSG00000038250	0	0.652843	0.715849	5.55132	0.0304709	30.451	32.945	31.556	44.457	72.093	34.184	57.749	47.845	Usp38
ENSMUSG00000097535	0	-4.43149	0.715849	0.420828	0.0305105	0	1.136	0	3.487	0	0	0	0	Gm26592
ENSMUSG00000003873	0	-0.541389	0.715849	6.74551	0.0305222	108.14	147.686	154.069	133.807	123.141	62.245	57.336	117.749	Bax
ENSMUSG00000097654	0	-4.48742	0.715849	0.397967	0.0305969	1.171	2.272	1.238	0	0	0	0	0	Gm26714
ENSMUSG00000035208	0	-1.36133	0.715849	2.81762	0.0307105	5.466	10.603	4.95	10.025	2.239	1.02	5.362	2.796	Slfn8
ENSMUSG00000043587	0	-3.59609	0.715849	1.74441	0.0308504	0.781	16.662	10.519	2.615	0	1.02	1.237	0	Pxylp1
ENSMUSG00000000673	0	-2.39348	0.715849	1.79864	0.0308539	3.123	5.302	0.619	0	0	0	0.825	0.621	Haao
ENSMUSG00000083306	0	-3.17577	0.715849	1.13413	0.0308566	0.781	0	2.475	2.615	0.448	0	0	0	Gm13868
ENSMUSG00000039735	0	-1.263	0.715849	4.06108	0.0308617	7.027	4.166	35.269	11.768	6.717	11.225	3.712	1.553	Fnbp1l
ENSMUSG00000050097	0	-4.65472	0.715849	0.227665	0.030892	1.171	1.136	0	3.051	0	0	0	0	Ces2b
ENSMUSG00000037370	0	0.463324	0.715849	6.66976	0.0309219	106.969	93.156	69.919	95.016	148.664	113.776	91.161	135.147	Enpp1
ENSMUSG00000024736	0	-2.61435	0.715849	0.853926	0.0309841	0.781	1.136	8.044	3.487	0.448	0	0.412	0.932	Tmem132a
ENSMUSG00000039652	0	1.45488	0.715849	2.63419	0.030986	3.514	3.787	6.188	1.308	17.016	8.163	1.65	12.427	Cpeb3
ENSMUSG00000085761	0	-1.72858	0.715849	2.17109	0.0309921	5.466	3.787	6.188	3.051	1.791	0	0.412	2.796	4930455G09Rik
ENSMUSG00000023505	0	-0.877388	0.715849	4.73332	0.0310161	42.163	48.85	24.75	30.945	22.389	5.102	14.437	35.107	Cdca3
ENSMUSG00000026043	0	4.99766	0.715849	0.767223	0.0310222	0	0	0	0	0	0	0	6.524	Col3a1
ENSMUSG00000068141	0	1.67393	0.715849	1.92771	0.0311026	3.123	0.757	1.238	0.436	1.791	8.163	4.95	3.107	Gm10232
ENSMUSG00000084291	0	-3.41591	0.715849	0.166656	0.0311119	0.781	0	0	1.308	0	0	0	0	Gm6654
ENSMUSG00000023032	0	-2.35059	0.715849	1.93084	0.0311209	1.562	14.769	13.613	5.666	0.896	4.082	1.65	0	Slc4a8
ENSMUSG00000014503	0	4.39971	0.715849	0.152982	0.0312035	0	0	0	0	3.134	0	1.237	0	Pkd2l2
ENSMUSG00000020251	0	-4.22529	0.715849	0.0269788	0.0312209	0	1.515	2.475	0	0	0	0	0	Glt8d2
ENSMUSG00000026065	0	0.52835	0.715849	7.28726	0.031246	148.351	110.575	123.132	158.214	146.425	174.491	238.42	191.38	Slc9a4
ENSMUSG00000030621	0	-3.86355	0.715849	0.824686	0.0312702	1.171	1.136	0.619	0	0	0	0	0	Me3
ENSMUSG00000066357	0	-1.08802	0.715849	3.061	0.0314138	12.493	10.224	8.044	12.204	5.373	6.122	4.125	4.039	Wdr6
ENSMUSG00000070044	0	-2.33581	0.715849	1.66366	0.0314688	3.904	8.71	8.044	0.872	0	1.531	2.475	0	Fam149a
ENSMUSG00000079962	0	-4.71789	0.715849	0.163677	0.0314729	0	0.757	4.95	0	0	0	0	0	Gm12643
ENSMUSG00000101179	0	-4.62702	0.715849	0.209632	0.0315236	0	0	4.95	0.436	0	0	0	0	Gm29455
ENSMUSG00000047434	0	-3.34934	0.715849	1.09246	0.0315556	2.342	3.787	2.475	0.872	0	0	0	0.621	Xxylt1
ENSMUSG00000044502	0	0.861347	0.715849	4.04483	0.0316232	13.273	8.71	5.569	12.64	19.702	14.796	13.612	23.301	Bod1
ENSMUSG00000028128	0	-1.87411	0.715849	3.19693	0.0316283	2.342	11.739	48.881	5.666	5.373	1.531	7.425	3.418	F3
ENSMUSG00000025069	0	-2.42846	0.715849	1.28741	0.0316837	1.171	3.029	5.569	3.487	1.343	0.51	0.412	0	Gsto2
ENSMUSG00000061393	0	2.22765	0.715849	1.86949	0.0317684	2.342	0	0	1.743	1.343	10.714	3.712	4.039	Acvr2b
ENSMUSG00000028150	0	-3.92145	0.715849	0.820898	0.0317879	0.39	1.893	1.856	5.666	0	0	0.412	0	Rorc
ENSMUSG00000001014	0	2.05908	0.715849	2.14048	0.0318235	0.39	0.379	0	4.794	12.986	5.612	2.475	2.175	Icam4
ENSMUSG00000022346	0	-1.07234	0.715849	3.86467	0.0318763	14.445	10.603	21.038	16.998	12.986	0	11.137	4.66	Myc
ENSMUSG00000050944	0	-4.56554	0.715849	0.42338	0.0319151	0.39	4.544	0	0	0	0	0	0	Efcab5
ENSMUSG00000102278	0	-4.09809	0.715849	0.232924	0.0320207	1.171	2.272	0	0	0	0	0	0	RP23-157J4.3
ENSMUSG00000031828	0	-0.887077	0.715849	3.53185	0.0320918	15.616	9.088	19.8	19.613	9.851	5.102	7.012	10.874	Klhl36
ENSMUSG00000086443	0	-4.66268	0.715849	0.56658	0.0321199	0	0	2.475	3.051	0	0	0	0	4933421A08Rik
ENSMUSG00000014907	0	0.814918	0.715849	3.90414	0.0321397	9.76	12.118	11.756	11.332	23.733	22.959	16.087	13.981	Naf1
ENSMUSG00000029660	0	-5.31219	0.715849	0.385344	0.0321487	0	0.379	7.425	0.872	0	0	0	0	Tex26
ENSMUSG00000032131	0	1.38678	0.715849	3.44149	0.0321678	6.246	0.379	6.806	2.179	5.373	15.816	12.375	5.592	Abcg4
ENSMUSG00000038600	0	-5.27089	0.715849	0.531066	0.0322165	0	3.408	4.95	0	0	0	0	0	Atp6v0a4
ENSMUSG00000090027	0	-4.41913	0.715849	0.159341	0.0322582	0	1.515	0	3.051	0	0	0	0	Gm15740
ENSMUSG00000092192	0	-2.60319	0.715849	1.21539	0.0322583	1.562	1.515	1.238	6.974	0	0	1.237	0.311	Dyx1c1
ENSMUSG00000052942	0	-4.07822	0.715849	0.347603	0.0322648	0	1.136	2.475	0	0	0	0	0	Glis3
ENSMUSG00000080718	0	-3.39216	0.715849	0.01974	0.0322727	1.171	0.379	0	0.436	0	0	0	0	Gm8019
ENSMUSG00000016520	0	0.493493	0.715849	5.33021	0.0322826	34.745	34.46	42.075	33.561	50.152	54.082	41.662	50.331	Lnx2
ENSMUSG00000024059	0	-2.08307	0.715849	2.7824	0.032336	1.171	18.555	19.8	13.511	0	7.143	0.825	3.728	Clip4
ENSMUSG00000037190	0	-0.792742	0.715849	4.61623	0.0324458	20.691	25.75	30.319	46.2	18.359	16.327	20.625	12.738	Cyb561d2
ENSMUSG00000042474	0	-5.01578	0.715849	1.36397	0.0324656	0	20.828	0	0	0	0	0.412	0	Faim3
ENSMUSG00000036893	0	0.659138	0.715849	4.54106	0.0324805	19.52	15.526	16.706	21.357	23.733	30.102	23.924	33.554	Ehmt1
ENSMUSG00000027834	0	-4.33361	0.715849	0.688103	0.0324878	0	4.166	0	0	0	0	0	0	Serpini1
ENSMUSG00000019487	0	-1.05573	0.715849	3.80074	0.0325729	16.006	14.39	22.894	14.819	7.612	6.122	15.675	2.175	Trip10
ENSMUSG00000100214	0	-2.24113	0.715849	1.7099	0.0325867	5.856	6.059	0	3.923	0.896	0	1.237	0.932	6230415J03Rik
ENSMUSG00000094630	0	-3.93267	0.715849	0.269747	0.0326774	0.781	0	2.475	0	0	0	0	0	n-R5s92
ENSMUSG00000082264	0	4.06788	0.715849	0.141301	0.0327225	0	0	0	0	0.896	0	2.475	0	Gm12799
ENSMUSG00000018474	0	-0.65584	0.715849	5.95915	0.0327623	51.532	104.517	96.525	70.608	27.763	73.98	45.787	48.777	Chd3
ENSMUSG00000032688	0	-0.909918	0.715849	6.35335	0.0327662	96.428	22.342	166.444	26.151	54.182	27.041	49.499	30.447	Malt1
ENSMUSG00000097566	0	-3.91093	0.715849	0.287044	0.0327813	0	0.379	0.619	2.179	0	0	0	0	A930024N18Rik
ENSMUSG00000028495	0	-0.676693	0.715849	5.78964	0.0328225	40.992	31.052	29.7	52.738	27.763	13.265	27.224	24.855	Rps6
ENSMUSG00000059974	0	-2.7869	0.715849	1.29034	0.0329021	0.781	2.272	4.95	2.615	1.343	0	0	0	Ntm
ENSMUSG00000083340	0	4.61008	0.715849	0.721907	0.0329075	0	0	0	0	0.448	3.571	0	0.932	Gm13156
ENSMUSG00000022123	0	1.37205	0.715849	2.43751	0.0329521	3.514	4.166	1.238	3.923	8.508	5.612	7.012	11.806	Scel
ENSMUSG00000020549	0	-0.716931	0.715849	4.25262	0.0329664	28.889	15.526	14.85	37.483	14.329	13.265	10.725	18.33	Elac2
ENSMUSG00000036398	0	-0.455456	0.715849	5.80876	0.0329793	62.073	70.435	68.681	68.865	51.047	41.327	43.724	53.437	Ppp1r11
ENSMUSG00000054199	0	0.661318	0.715849	4.98521	0.0329977	23.424	33.324	29.7	22.664	40.301	56.123	32.587	37.593	Gon4l
ENSMUSG00000030761	0	0.430281	0.715849	6.50066	0.0330461	95.257	99.594	79.819	83.684	92.691	122.96	126.222	124.584	Myo7a
ENSMUSG00000027843	0	-2.99125	0.715849	1.61264	0.0330783	1.171	4.544	5.569	0.872	1.343	0	0	0	Ptpn22
ENSMUSG00000037053	0	-4.82911	0.715849	0.231553	0.0330791	0	3.787	1.856	0.436	0	0	0	0	Azgp1
ENSMUSG00000027887	0	-3.83284	0.715849	1.00369	0.0332077	0	1.893	1.238	6.102	0	0	0.412	0	Sypl2
ENSMUSG00000103898	0	3.31076	0.715849	0.574325	0.0332609	0	0	0	0.872	3.582	4.592	0.825	1.243	RP24-562D16.4
ENSMUSG00000087142	0	-4.4663	0.715849	0.519148	0.0332631	0	0	0	4.794	0	0	0	0	Gm12454
ENSMUSG00000030352	0	-3.853	0.715849	0.897355	0.0332871	0	5.68	3.094	0.436	0	0	0.412	0	Tspan9
ENSMUSG00000104340	0	-4.30141	0.715849	0.461455	0.0333098	0	1.893	1.856	0.436	0	0	0	0	RP24-65D16.4
ENSMUSG00000000486	0	-3.82851	0.715849	1.45914	0.0333318	0	13.254	1.238	1.743	0.448	0.51	0	0	2019-09-01
ENSMUSG00000019849	0	0.539508	0.715849	5.4925	0.0333574	39.43	35.596	29.081	36.612	46.122	57.654	43.312	51.263	Prep
ENSMUSG00000001497	0	-3.05831	0.715849	1.69701	0.0334074	2.342	12.497	3.713	6.102	0	0	0	2.485	Pax9
ENSMUSG00000060512	0	-3.81145	0.715849	1.14914	0.0334667	0	8.71	4.95	1.743	0.896	0	0	0	0610040J01Rik
ENSMUSG00000030432	0	-0.493745	0.715849	9.1596	0.0335538	539.918	454.041	344.645	656.393	349.719	327.554	348.555	339.887	Rpl28
ENSMUSG00000042622	0	-0.800497	0.715849	6.7866	0.0335964	121.023	54.909	260.495	61.019	86.422	51.021	101.06	38.214	Maff
ENSMUSG00000031171	0	1.09915	0.715849	3.29244	0.0337272	8.589	12.118	4.95	3.051	12.09	19.388	11.962	17.088	Ftsj1
ENSMUSG00000020340	0	-1.09971	0.715849	3.87358	0.0338004	9.76	29.159	34.031	12.64	7.612	17.347	6.187	7.146	Cyfip2
ENSMUSG00000034829	0	-3.99514	0.715849	0.408399	0.0338147	0	2.651	0.619	0	0	0	0	0	Nxnl1
ENSMUSG00000025792	0	-0.660198	0.715849	4.76219	0.033827	27.328	42.412	30.319	26.151	20.15	27.041	11.962	18.33	Slc25a10
ENSMUSG00000086287	0	4.03103	0.715849	0.509842	0.0338505	0	0	0	0	0	2.041	1.237	0	Gm15972
ENSMUSG00000022596	0	-4.49669	0.715849	0.523239	0.033936	0	0	1.856	3.051	0	0	0	0	Slurp1
ENSMUSG00000050966	0	-4.96616	0.715849	0.416801	0.0339703	0	0	6.806	0	0	0	0	0	Lin28a
ENSMUSG00000059751	0	3.34182	0.715849	0.28945	0.034019	0	0	0	0	0.448	0	0.825	0.621	Rps3a3
ENSMUSG00000030125	0	-1.39081	0.715849	4.56579	0.0340471	7.418	58.696	95.907	29.202	18.807	29.082	15.262	6.524	Lrrc23
ENSMUSG00000054690	0	-4.66312	0.715849	0.555277	0.0340636	0	0	2.475	3.051	0	0	0	0	Emcn
ENSMUSG00000085786	0	-2.26605	0.715849	2.95515	0.034081	1.952	43.17	9.281	0.436	0.896	2.041	2.475	5.282	Gm15987
ENSMUSG00000024193	0	-0.626684	0.715849	6.56147	0.0340838	67.929	160.562	163.969	108.527	92.691	88.776	47.436	82.952	Phf1
ENSMUSG00000003429	0	-0.645108	0.715849	9.72566	0.0340967	673.824	436.622	379.914	954.516	410.17	245.41	471.89	379.654	Rps11
ENSMUSG00000030742	0	1.57156	0.715849	2.97573	0.0341282	1.562	2.272	1.856	1.743	2.239	9.184	6.6	3.728	Lat
ENSMUSG00000022580	0	-3.91094	0.715849	0.135362	0.0341451	0	0.379	0.619	2.179	0	0	0	0	Rhpn1
ENSMUSG00000028356	0	-3.93449	0.715849	0.317744	0.034154	0.781	0	2.475	0	0	0	0	0	Ambp
ENSMUSG00000084120	0	-4.44904	0.715849	0.460081	0.0341791	0	1.515	1.856	1.308	0	0	0	0	Gm11624
ENSMUSG00000028132	0	-5.34135	0.719679	0.872512	0.0344038	0	3.408	4.95	0.436	0	0	0	0	Tmem56
ENSMUSG00000097571	0	-3.12119	0.720616	1.14273	0.0345924	7.808	0	6.806	0	0.448	0	0	0.932	Jpx
ENSMUSG00000032224	0	-4.64635	0.720616	0.482956	0.0345996	0	2.272	3.094	0	0	0	0	0	Fam81a
ENSMUSG00000025978	0	-4.54082	0.720616	0.487294	0.0346757	0	1.515	0	3.487	0	0	0	0	Rftn2
ENSMUSG00000055960	0	-5.29349	0.720616	0.540812	0.0346843	0	0	0	8.717	0	0	0	0	Skint4
ENSMUSG00000083462	0	-3.62557	0.720616	0.356923	0.0346966	0.39	0.379	1.856	0	0	0	0	0	Gm12501
ENSMUSG00000036896	0	-1.43169	0.720616	4.27078	0.0347024	7.808	97.322	8.663	13.076	12.538	10.714	16.5	5.592	C1qc
ENSMUSG00000093628	0	-4.64653	0.720616	0.61381	0.0347587	0	0	3.713	1.743	0	0	0	0	Gm20616
ENSMUSG00000102926	0	-3.77843	0.720616	0.421051	0.0348162	1.171	1.515	0	0	0	0	0	0	RP23-144E24.1
ENSMUSG00000003847	0	-0.762478	0.720616	5.15602	0.0348375	26.547	40.14	75.488	27.023	26.867	24.49	20.212	23.923	Nfat5
ENSMUSG00000097803	0	-3.64138	0.720616	0.0451415	0.0348671	0	1.893	0.619	0	0	0	0	0	Rpl31-ps16
ENSMUSG00000032216	0	-2.38578	0.720643	2.28678	0.0349103	1.952	8.71	11.138	17.87	0	3.061	2.062	1.864	Nedd4
ENSMUSG00000026142	0	0.654291	0.72193	4.70814	0.0350146	20.301	15.905	24.75	20.921	22.389	36.225	29.287	35.418	Rhbdd1
ENSMUSG00000063245	0	3.66332	0.722177	1.0959	0.0350686	0	0	0	0	2.239	0	0	0.311	Gm13248
ENSMUSG00000074580	0	1.61959	0.724622	2.33927	0.0352294	3.514	0	2.475	0	6.269	1.531	7.837	2.485	4931440P22Rik
ENSMUSG00000045746	0	4.7824	0.725692	0.38599	0.0353235	0	0	0	0	5.821	0	0	0	B230317F23Rik
ENSMUSG00000046404	0	0.941263	0.726534	3.60986	0.0354464	5.856	9.846	11.756	8.281	20.598	17.347	4.125	23.612	Yod1
ENSMUSG00000066108	0	-1.72867	0.726534	5.29134	0.0354489	3.904	162.455	137.363	39.227	8.956	62.245	8.662	18.02	Muc5b
ENSMUSG00000038204	0	-3.81016	0.727784	0.0568073	0.0355522	0	1.136	0	1.743	0	0	0	0	Asb10
ENSMUSG00000086864	0	-5.37501	0.727921	0.34957	0.0356012	0	0.379	8.663	0	0	0	0	0	A630077J23Rik
ENSMUSG00000081651	0	-3.64095	0.729388	0.757088	0.0357678	1.171	0	0	1.308	0	0	0	0	Gm15530
ENSMUSG00000051723	0	-4.61857	0.729388	0.16205	0.0357887	0	0.379	4.95	0	0	0	0	0	Rpl31-ps13
ENSMUSG00000104488	0	0.695205	0.729388	5.65315	0.0358	29.67	35.975	31.556	57.968	57.764	68.878	31.762	82.642	RP23-328G14.2
ENSMUSG00000066000	0	-3.18014	0.7298	1.03809	0.0358626	0.781	0.379	0.619	0	0	0	0	0	2610305D13Rik
ENSMUSG00000038085	0	3.60457	0.730977	1.30535	0.0359865	0	0	0.619	0.436	0.448	12.755	0	0.311	Cnbd2
ENSMUSG00000037788	0	0.481591	0.730977	6.3909	0.0361382	81.983	68.163	53.213	103.733	121.349	93.368	124.16	76.428	Vopp1
ENSMUSG00000006611	0	0.910117	0.730977	4.01431	0.0361541	14.445	7.574	4.331	13.076	24.628	20.408	10.312	17.709	Hfe
ENSMUSG00000046410	0	0.457566	0.730977	6.01474	0.0361797	62.854	50.365	61.256	61.455	58.66	96.94	79.611	76.739	Kcnk6
ENSMUSG00000042670	0	0.841217	0.730977	4.21011	0.0362296	14.054	12.875	11.756	19.177	12.538	15.306	30.524	41.01	Immp1l
ENSMUSG00000031253	0	-4.32839	0.730977	0.596593	0.036235	0	0.379	3.094	0.872	0	0	0	0	Srpx2
ENSMUSG00000027425	0	0.592932	0.730977	4.66978	0.0362688	25.376	12.497	21.656	19.613	23.733	25	34.649	31.379	Csrp2bp
ENSMUSG00000026925	0	-0.940492	0.730977	4.60391	0.0362967	24.985	35.975	58.163	15.691	18.359	10.204	28.462	10.563	Inpp5e
ENSMUSG00000029521	0	-0.710824	0.730977	4.0371	0.0363026	21.862	32.567	17.944	30.945	13.434	14.796	13.2	19.262	Chek2
ENSMUSG00000040204	0	-0.814587	0.73102	4.68715	0.0363472	39.43	31.052	23.513	33.125	14.329	12.755	11.55	30.758	2810417H13Rik
ENSMUSG00000028780	0	-3.56266	0.731591	0.646924	0.036436	0.781	0	1.238	0.436	0	0	0	0	Sema3c
ENSMUSG00000027485	0	-1.73549	0.731591	5.05762	0.0366584	12.102	62.483	132.413	21.357	5.821	35.715	11.137	12.427	Bpifb1
ENSMUSG00000029380	0	-1.36627	0.731591	4.88284	0.0367209	67.148	5.68	32.794	3.923	4.03	14.286	13.612	9.631	Cxcl1
ENSMUSG00000050994	0	-1.00297	0.731591	3.649	0.036738	9.37	17.041	25.369	15.255	6.269	7.653	9.075	8.699	Adgb
ENSMUSG00000018733	0	1.03269	0.731591	3.00806	0.0367426	6.637	3.408	3.094	6.974	10.299	10.204	8.662	11.185	Pex12
ENSMUSG00000078786	0	-3.7951	0.731591	1.11507	0.0367756	5.466	3.029	0	0	0	0	0.412	0	BC024978
ENSMUSG00000048787	0	0.544602	0.731591	5.05351	0.0367883	21.472	17.419	24.131	27.023	31.793	29.082	38.362	27.029	Dcun1d3
ENSMUSG00000022431	0	-5.53744	0.731591	0.620347	0.0368226	0	8.331	0	1.743	0	0	0	0	Ribc2
ENSMUSG00000023912	0	-4.21192	0.731591	0.126366	0.0368327	0	1.136	0.619	2.179	0	0	0	0	Slc25a27
ENSMUSG00000059776	0	-4.33609	0.731591	0.528009	0.0368693	0	0	0	4.359	0	0	0	0	Gm10071
ENSMUSG00000083658	0	-3.93652	0.731591	0.406316	0.0369021	0.781	1.136	1.238	0	0	0	0	0	Gm15798
ENSMUSG00000061024	0	-0.74771	0.731591	5.97317	0.0369112	86.278	32.567	76.725	39.227	44.331	23.47	40.012	28.272	Rrs1
ENSMUSG00000021250	0	0.735563	0.731591	6.24729	0.036928	43.334	41.655	68.063	71.916	111.498	27.041	123.747	98.486	Fos
ENSMUSG00000091558	0	-5.02225	0.731626	0.483275	0.0369723	0	1.136	2.475	3.487	0	0	0	0	Gm17227
ENSMUSG00000079323	0	-4.31528	0.732256	0.555882	0.0370468	0	0	4.331	0	0	0	0	0	Gm20661
ENSMUSG00000053574	0	-3.76557	0.732256	0.450612	0.0371676	0.781	1.893	0	0	0	0	0	0	4930563E22Rik
ENSMUSG00000090291	0	-2.46011	0.732256	2.35424	0.0372483	1.562	18.934	25.369	2.615	1.791	0.51	5.362	0.621	Lrrc10b
ENSMUSG00000049477	0	4.34904	0.732256	0.300849	0.0373353	0	0	0	0	0	2.041	2.062	0	Gm8508
ENSMUSG00000039313	0	-3.41182	0.732256	0.161443	0.037356	0.781	0	0	1.308	0	0	0	0	AF529169
ENSMUSG00000004473	0	-5.01629	0.732256	0.324869	0.0373609	0	2.651	4.331	0	0	0	0	0	Clec11a
ENSMUSG00000086468	0	-4.45383	0.732256	0.456783	0.0375009	0	0.379	0	4.359	0	0	0	0	Etaa1os
ENSMUSG00000037640	0	-3.06436	0.732256	1.33427	0.0375249	1.952	0	12.375	6.102	0	1.531	0	0.621	Zfp60
ENSMUSG00000035376	0	-0.776044	0.732256	4.84339	0.0375457	18.739	27.644	21.038	46.2	26.867	8.674	20.212	8.388	Ptplb
ENSMUSG00000020178	0	-1.36952	0.732256	4.51448	0.0376326	20.301	34.46	30.319	3.923	2.687	22.959	5.775	1.864	Adora2a
ENSMUSG00000038801	0	4.70911	0.732256	0.317169	0.0376442	0	0	0	0	0.448	0	0.825	4.039	Scgb1c1
ENSMUSG00000037139	0	-4.09001	0.732256	1.42301	0.0376969	0	0	3.713	0	0	0	0	0	Myom3
ENSMUSG00000097165	0	-2.73238	0.732256	1.42638	0.0377137	4.294	0.379	0	1.743	0.448	0	0	0.311	2210008F06Rik
ENSMUSG00000054693	0	0.548492	0.732256	6.16344	0.0377798	47.628	50.744	58.163	79.761	119.11	43.878	88.273	82.02	Adam10
ENSMUSG00000022008	0	0.668031	0.732256	4.64114	0.0377918	23.033	13.633	17.325	7.845	25.971	17.857	26.812	24.855	Gpalpp1
ENSMUSG00000048148	0	-4.50961	0.732256	0.390578	0.0377927	0	0	4.95	0	0	0	0	0	Nwd1
ENSMUSG00000081078	0	-3.73013	0.732256	0.592135	0.0377987	0	0	0.619	2.179	0	0	0	0	Gm12568
ENSMUSG00000044034	0	-4.39414	0.732256	0.392005	0.0378103	1.562	0.379	2.475	0	0	0	0	0	Npb
ENSMUSG00000043923	0	1.37466	0.732256	2.38387	0.037817	1.171	2.651	1.856	3.051	8.06	4.592	4.95	4.66	Ccdc84
ENSMUSG00000043424	0	0.605755	0.732256	6.46691	0.037871	65.587	88.612	77.963	97.631	111.946	144.389	54.861	170.875	Eif3j2
ENSMUSG00000000305	0	-3.77572	0.732256	0.557002	0.0379526	0	1.893	0	0.872	0	0	0	0	Cdh4
ENSMUSG00000066363	0	-3.62288	0.732256	1.13818	0.0380356	2.342	0	0	0	0	0	0	0	Serpina3f
ENSMUSG00000085069	0	-4.15766	0.732256	0.0962933	0.0382047	0.39	0	1.238	2.179	0	0	0	0	Gm13111
ENSMUSG00000024603	0	0.46414	0.732256	6.41606	0.0382127	77.689	66.27	77.963	98.503	95.826	125.001	108.485	96.001	Dctn4
ENSMUSG00000028212	0	-1.37362	0.732256	2.76746	0.0382468	7.418	11.36	6.806	13.511	4.03	0	6.187	4.039	Ccne2
ENSMUSG00000086700	0	-4.32025	0.732256	0.330335	0.0382544	0.781	1.136	1.856	0.436	0	0	0	0	Gm15747
ENSMUSG00000033540	0	0.58992	0.732256	4.65072	0.038288	22.643	21.206	14.85	28.33	28.21	33.164	35.062	30.758	Idua
ENSMUSG00000100211	0	-4.00033	0.732256	0.19818	0.0383367	0.39	0.757	0	2.179	0	0	0	0	1700064M15Rik
ENSMUSG00000022332	0	3.89702	0.732256	-0.0024271	0.0383394	0	0	0	0	1.343	0	1.65	0	Khdrbs3
ENSMUSG00000047084	0	0.611181	0.732256	5.0691	0.0384033	26.547	20.449	30.319	38.355	32.688	42.347	60.224	34.175	Ngrn
ENSMUSG00000034416	0	-4.41285	0.732256	0.0680825	0.0384277	0	2.651	1.856	0	0	0	0	0	Pkd1l2
ENSMUSG00000031931	0	0.850332	0.732256	4.27075	0.0384283	12.493	17.419	4.331	20.921	33.584	37.245	7.425	19.262	Ankrd49
ENSMUSG00000020067	0	-3.80345	0.732256	0.434564	0.0384463	0.39	1.136	0	1.308	0	0	0	0	Mypn
ENSMUSG00000096981	0	1.32215	0.732256	2.67387	0.0384726	4.685	4.166	0.619	2.179	4.926	13.776	3.712	7.146	Gm16845
ENSMUSG00000095762	0	-1.61632	0.732256	2.67104	0.0386646	4.294	1.136	18.563	5.666	1.791	3.061	3.3	0.932	Gm16378
ENSMUSG00000019775	0	-4.44982	0.732256	0.36361	0.0386837	0.39	0.379	0	3.923	0	0	0	0	Rgs17
ENSMUSG00000056383	0	-0.689806	0.732256	4.30612	0.0387185	26.157	22.342	23.513	34.432	18.359	16.327	14.437	14.602	AI987944
ENSMUSG00000024500	0	-3.77524	0.732256	0.27131	0.0387547	0	1.893	0	0.872	0	0	0	0	Ppp2r2b
ENSMUSG00000042506	0	-0.460796	0.732256	6.18465	0.0388085	95.647	85.582	79.2	90.657	72.093	48.98	70.948	54.991	Usp22
ENSMUSG00000056752	0	-2.07631	0.732256	3.86312	0.0388196	1.171	60.211	50.119	29.638	4.478	14.286	10.725	2.175	Dnah9
ENSMUSG00000015501	0	-0.724368	0.732256	5.50975	0.0388232	39.04	69.299	71.156	37.047	31.345	44.388	20.625	29.826	Hivep2
ENSMUSG00000100450	0	-4.33106	0.732256	0.657806	0.0388309	0	4.166	0	0	0	0	0	0	Gm9443
ENSMUSG00000018509	0	0.938543	0.732256	3.80101	0.038851	5.856	7.952	19.8	3.487	19.255	5.612	21.45	20.505	Cenpv
ENSMUSG00000024014	0	-0.778141	0.732256	7.75556	0.0388756	368.924	158.29	447.977	156.907	134.783	248.981	163.759	90.719	Pim1
ENSMUSG00000068921	0	0.559545	0.733867	5.05052	0.0390528	29.28	25.372	25.988	22.228	36.27	23.98	48.674	37.593	Dap3
ENSMUSG00000039048	0	0.695066	0.733867	4.94732	0.0391449	24.985	24.614	19.181	36.176	39.853	33.674	57.749	32.932	Foxred1
ENSMUSG00000067297	0	-4.11429	0.733867	0.700945	0.0391999	1.171	0	2.475	0	0	0	0	0	2010002M12Rik
ENSMUSG00000098905	0	1.52924	0.733867	2.2757	0.0392529	3.514	1.515	0.619	1.308	2.687	2.551	5.362	9.631	Zfp953
ENSMUSG00000027456	0	-1.87482	0.733867	2.48266	0.0392842	3.904	7.195	14.85	4.794	4.03	1.531	2.475	0	Sdcbp2
ENSMUSG00000008200	0	0.726079	0.733867	4.63355	0.0392956	21.472	10.603	26.606	13.076	20.15	31.123	33.412	28.893	Fnbp4
ENSMUSG00000045215	0	-4.87092	0.733867	0.324962	0.0393987	0	3.787	2.475	0	0	0	0	0	Asxl3
ENSMUSG00000028294	0	-2.35726	0.733867	2.75183	0.0394045	0.781	13.633	35.888	7.845	0.448	4.592	3.712	1.864	1700003M02Rik
ENSMUSG00000024312	0	-0.743212	0.733867	4.42162	0.0394457	27.328	31.809	32.794	21.357	23.285	14.286	9.487	18.33	Wdr46
ENSMUSG00000028651	0	-1.15749	0.733867	3.06363	0.0394638	9.76	9.088	22.275	6.538	6.269	0.51	7.425	5.903	Ppie
ENSMUSG00000044715	0	0.563383	0.733867	4.91394	0.0394908	18.349	16.283	26.606	20.921	22.389	27.041	36.299	29.826	Gskip
ENSMUSG00000024177	0	-2.4063	0.733867	1.21281	0.0395336	2.733	2.272	0	2.615	0.448	0	0.825	0	Nme4
ENSMUSG00000097287	0	3.71012	0.733867	1.03457	0.0395641	0	0	0	0	2.239	0	0.412	0	D130017N08Rik
ENSMUSG00000020170	0	-1.27131	0.733867	2.80539	0.03959	6.637	12.118	16.706	6.102	4.03	2.041	1.237	8.699	Frs2
ENSMUSG00000037974	0	-3.82813	0.733867	-0.0135652	0.0396321	0	2.272	0.619	0	0	0	0	0	Muc5ac
ENSMUSG00000031546	0	0.578967	0.733867	4.68666	0.0396752	24.985	18.934	17.325	20.921	30.002	32.143	29.699	27.651	Gins4
ENSMUSG00000020776	0	-1.18913	0.733867	3.18229	0.0397547	10.15	22.342	8.663	9.589	1.791	10.204	4.537	4.971	Fbf1
ENSMUSG00000087020	0	3.95211	0.733867	0.121503	0.0398041	0	0	0	0	0	2.041	0.412	0.621	Gm16283
ENSMUSG00000039795	0	2.35739	0.733867	1.2104	0.0398605	1.171	0.379	0	0	1.343	1.02	4.95	1.864	Zfand1
ENSMUSG00000051504	0	4.53865	0.733867	0.758009	0.0399761	0	0	0	0	3.582	0	0	1.243	Siglech
ENSMUSG00000024480	0	1.08956	0.733867	2.87287	0.0399937	4.294	1.893	3.094	6.102	12.09	2.551	10.725	6.524	Ap3s1
ENSMUSG00000029669	0	-4.08344	0.733867	0.400056	0.0400541	0	1.136	2.475	0	0	0	0	0	Tspan12
ENSMUSG00000032570	0	0.502666	0.733867	5.27499	0.0400856	39.82	24.236	30.319	35.304	49.256	29.592	42.899	55.612	Atp2c1
ENSMUSG00000028255	0	-2.49917	0.733867	3.17524	0.0401642	0.781	14.39	22.894	3.051	0	5.612	1.237	0	Clca3
ENSMUSG00000006517	0	-0.535871	0.733867	6.72491	0.0402468	136.639	132.16	122.513	107.22	68.063	108.164	78.373	77.36	Mvd
ENSMUSG00000083757	0	-1.15957	0.733867	3.14188	0.0402488	7.027	7.952	4.95	12.204	3.134	6.122	3.3	1.553	Rps15a-ps4
ENSMUSG00000059883	0	0.762316	0.733867	5.59714	0.0402584	47.628	37.49	26.606	55.789	46.122	94.899	74.248	58.408	Irak4
ENSMUSG00000022587	0	-0.419187	0.733867	8.29096	0.0403248	333.398	480.17	378.058	322.53	306.284	336.737	230.17	219.652	Ly6e
ENSMUSG00000098202	0	-3.91134	0.733867	0.56549	0.0403432	0	3.029	0	0	0	0	0	0	B830012L14Rik
ENSMUSG00000031880	0	-2.26181	0.733867	1.72457	0.0404867	1.562	1.136	6.806	0	0.896	0	0.825	0	Rrad
ENSMUSG00000064515	0	-4.83686	0.733867	0.631845	0.0405094	0	2.272	0	3.923	0	0	0	0	n-R5s162
ENSMUSG00000089804	0	-3.38024	0.733867	1.3925	0.0405343	0	6.816	11.138	0.436	0	0.51	0	0.932	Gm16136
ENSMUSG00000030286	0	0.46704	0.733867	6.15752	0.0406214	74.175	60.589	53.213	56.225	76.571	84.184	70.948	95.38	Emc3
ENSMUSG00000100717	0	-4.81954	0.733867	0.336868	0.0407028	0	4.166	1.856	0	0	0	0	0	1700120G07Rik
ENSMUSG00000102140	0	-3.40301	0.733867	0.343521	0.0407073	0	0.379	0	1.743	0	0	0	0	RP24-388P13.2
ENSMUSG00000024519	0	-3.85247	0.733867	0.722697	0.0407595	0.39	0	0	2.615	0	0	0	0	Cplx4
ENSMUSG00000034883	0	-2.62598	0.733867	1.20107	0.0407706	4.294	6.816	3.094	0.872	0.448	0	0.412	1.243	Lrr1
ENSMUSG00000029482	0	-0.813705	0.733867	3.50744	0.0407931	16.787	12.497	11.756	21.793	4.926	6.122	16.087	7.146	Aacs
ENSMUSG00000019874	0	-4.08387	0.733867	0.723008	0.0408199	0	1.136	2.475	0	0	0	0	0	Fabp7
ENSMUSG00000042002	0	-3.82779	0.733867	0.131961	0.0410275	0	2.272	0.619	0	0	0	0	0	Foxn4
ENSMUSG00000097751	0	4.40793	0.733867	0.201094	0.0410466	0	0	0	0	1.343	0.51	2.475	0	Gm26690
ENSMUSG00000039069	0	-0.789849	0.733867	4.20464	0.0410824	21.472	22.342	12.375	29.202	16.12	11.735	11.55	8.699	Mtg2
ENSMUSG00000020009	0	0.454459	0.733867	7.84953	0.0411091	188.561	240.464	154.688	179.571	279.417	316.839	188.921	225.555	Ifngr1
ENSMUSG00000030380	0	-2.93657	0.733867	1.21687	0.041136	0.39	3.029	4.331	0.872	0.448	0.51	0	0	Mzf1
ENSMUSG00000022586	0	-2.45772	0.733867	1.95035	0.0411844	1.952	0	6.188	3.487	0.448	0	0	1.243	Ly6i
ENSMUSG00000021789	0	3.539	0.733867	0.815234	0.0411876	0	0.379	0	0	4.03	2.041	0	0.932	Sftpa1
ENSMUSG00000045757	0	1.33962	0.733867	2.64012	0.0412578	2.733	4.544	1.238	5.23	6.717	12.755	8.662	6.214	Zfp764
ENSMUSG00000081087	0	3.69333	0.733867	0.296564	0.0412633	0	0	0	0	1.343	0	1.237	0	Rps15a-ps7
ENSMUSG00000097055	0	-5.61722	0.733867	0.63523	0.0413156	0	10.603	0	0	0	0	0	0	Gm4419
ENSMUSG00000008892	0	1.14001	0.733867	3.13133	0.0413408	5.466	1.515	9.281	4.359	4.926	13.776	3.712	20.194	Vdac3
ENSMUSG00000097714	0	4.7824	0.733867	0.544538	0.0413452	0	0	0	0	0.448	2.041	0	3.107	Gm20109
ENSMUSG00000010066	0	-2.79784	0.733867	1.16044	0.0413643	0	3.408	1.238	5.23	0	0.51	0	0.621	Cacna2d2
ENSMUSG00000093919	0	4.53764	0.733867	0.364085	0.0414965	0	0	0	0	0	0	0	4.66	Gm20760
ENSMUSG00000063810	0	-2.27554	0.733867	1.47801	0.0415131	1.171	2.651	6.188	10.025	0	3.061	0.825	0	Alms1
ENSMUSG00000031910	0	-4.55961	0.733867	0.0606629	0.0415156	0	0.757	4.331	0	0	0	0	0	Has3
ENSMUSG00000072244	0	0.942494	0.733867	3.34962	0.0415598	11.712	7.195	4.95	5.23	9.403	12.755	19.8	13.049	Trim6
ENSMUSG00000040026	0	-2.37173	0.733867	4.6832	0.0415849	19.52	168.514	68.063	0.436	7.165	32.143	6.6	1.243	Saa3
ENSMUSG00000091985	0	4.99145	0.733867	0.294974	0.0415911	0	0	0	0	0	3.061	0	3.418	Gm17354
ENSMUSG00000006373	0	0.658358	0.733867	5.65821	0.0415937	32.793	30.295	44.55	49.687	99.856	50	43.724	46.292	Pgrmc1
ENSMUSG00000032103	0	1.1092	0.733867	2.83021	0.0417832	6.637	2.651	3.094	5.666	14.777	5.612	5.775	12.117	Pus3
ENSMUSG00000073413	0	-4.93712	0.733867	0.202095	0.0417848	0	2.272	4.331	0	0	0	0	0	Ly6g6d
ENSMUSG00000027238	0	-4.50336	0.733867	0.216762	0.0418997	1.171	1.136	2.475	0	0	0	0	0	Frmd5
ENSMUSG00000037022	0	-1.15595	0.733867	2.65714	0.0419367	6.637	7.195	4.331	11.768	1.343	2.041	4.537	4.66	Mmaa
ENSMUSG00000037686	0	-3.9274	0.733867	0.0144607	0.0419828	0	0	0.619	2.615	0	0	0	0	Aspg
ENSMUSG00000030094	0	0.812231	0.733867	3.89444	0.0420145	12.883	10.603	4.95	14.383	12.538	22.449	17.325	21.126	Xpc
ENSMUSG00000035642	0	0.913536	0.733867	4.00524	0.0420318	8.589	11.739	7.425	15.691	20.15	22.959	9.9	26.097	Aamdc
ENSMUSG00000022674	0	1.39492	0.733867	2.88305	0.0420801	3.123	1.515	4.95	1.308	17.016	1.02	5.362	4.35	Ube2v2
ENSMUSG00000029122	0	3.87177	0.733867	0.558119	0.0421727	0	0	0	0	0	0	0	2.796	Evc
ENSMUSG00000100277	0	-4.68695	0.733867	0.628444	0.0421965	0	4.166	0	1.308	0	0	0	0	1810053B23Rik
ENSMUSG00000028542	0	-1.92253	0.733867	2.2961	0.0421974	1.562	11.739	8.663	5.666	1.343	3.061	1.237	1.243	Slc6a9
ENSMUSG00000025044	0	-0.842231	0.733867	5.39143	0.0422007	71.833	40.519	38.981	30.945	15.225	11.735	27.224	44.117	Msr1
ENSMUSG00000097123	0	-4.14096	0.733867	0.151749	0.0423429	0	3.029	0.619	0	0	0	0	0	Gm6297
ENSMUSG00000008393	0	0.690581	0.733867	4.96036	0.0423617	28.889	25.75	31.556	27.023	29.554	48.98	56.511	40.699	Carhsp1
ENSMUSG00000046056	0	-2.29322	0.733867	1.93601	0.0423768	0.781	9.846	12.375	0	0	0	3.3	0.932	Sbsn
ENSMUSG00000081924	0	-3.57432	0.733867	0.431593	0.0424243	0.39	0	1.238	0.872	0	0	0	0	Gm11191
ENSMUSG00000026107	0	0.566974	0.733867	7.94999	0.0424462	183.877	159.426	168.301	286.355	379.273	156.634	283.381	322.488	Nabp1
ENSMUSG00000030737	0	0.642737	0.733867	6.47021	0.0424745	55.436	105.653	56.925	115.937	141.947	112.246	105.598	141.671	Slco2b1
ENSMUSG00000083508	0	-3.58259	0.733867	0.271105	0.0424943	0	1.515	0	0.872	0	0	0	0	Gm6027
ENSMUSG00000097706	0	3.47278	0.733867	0.277555	0.0426273	0	0	0	0	2.239	0	0	0	E030037K01Rik
ENSMUSG00000050192	0	1.58701	0.733867	2.1957	0.0427613	0.781	2.651	4.95	1.308	6.717	9.184	5.775	5.903	Eif5a2
ENSMUSG00000027227	0	0.569789	0.733867	4.72631	0.0428012	20.301	18.177	15.469	20.049	21.941	30.612	29.287	24.855	Sord
ENSMUSG00000028773	0	-3.54584	0.733867	0.870501	0.0428087	0	2.272	0	0	0	0	0	0	Fabp3
ENSMUSG00000035277	0	-2.28595	0.733867	1.76786	0.0428293	2.342	4.544	6.806	6.974	0.448	2.551	0	0.932	Arx
ENSMUSG00000028673	0	0.406913	0.733867	8.18872	0.0428395	238.532	284.012	185.007	329.94	313.001	285.716	339.48	386.8	Fuca1
ENSMUSG00000024875	0	-0.563979	0.733867	6.04014	0.0429295	89.791	65.891	61.875	63.634	46.122	49.49	57.749	31.379	Yif1a
ENSMUSG00000080922	0	-4.96975	0.733867	0.295776	0.0430224	0	0	6.806	0	0	0	0	0	Gm2214
ENSMUSG00000097193	0	4.28046	0.733867	0.140409	0.0430507	0	0	0	0	0.448	0	0	3.418	Gm26664
ENSMUSG00000026856	0	-0.626831	0.733867	4.28383	0.0430681	24.205	20.828	25.988	27.023	21.046	15.306	10.725	14.291	Dolpp1
ENSMUSG00000020893	0	0.800672	0.733867	7.00835	0.0430868	78.47	109.818	152.213	46.636	180.457	239.288	149.734	80.467	Per1
ENSMUSG00000034112	0	-3.04057	0.733867	1.86121	0.0430907	0.781	15.147	14.85	3.487	0	2.551	0	1.243	Atp2c2
ENSMUSG00000030713	0	-3.9928	0.733867	0.550163	0.0431292	0	2.651	0.619	0	0	0	0	0	Klk7
ENSMUSG00000025857	0	-0.59113	0.733867	5.28476	0.0431357	37.868	66.648	71.156	58.84	33.136	47.96	37.537	30.758	Heatr2
ENSMUSG00000027331	0	-0.916277	0.733867	3.53092	0.043185	21.862	19.313	8.663	6.102	4.478	4.592	5.362	13.981	Knstrn
ENSMUSG00000087340	0	-5.08646	0.733867	0.311564	0.043215	0.781	6.438	0	0	0	0	0	0	Gm15228
ENSMUSG00000031425	0	-4.44654	0.733867	0.784696	0.043236	0	4.544	0	0	0	0	0	0	Plp1
ENSMUSG00000018442	0	-0.469379	0.733867	6.63017	0.0432445	96.818	128.752	113.85	115.937	72.093	68.368	87.036	88.855	Derl2
ENSMUSG00000045538	0	0.467256	0.733867	6.34228	0.0433874	77.298	74.979	82.294	79.761	109.259	125.001	97.76	87.302	Ddx28
ENSMUSG00000030610	0	0.85426	0.733867	3.63987	0.0434933	10.541	9.088	5.569	9.589	11.195	15.306	16.5	18.33	Det1
ENSMUSG00000086628	0	-4.76643	0.733867	0.175661	0.0435116	0	4.544	1.238	0	0	0	0	0	Gm16157
ENSMUSG00000072761	0	4.45823	0.733867	0.183228	0.043522	0	0	0	0	0	0	4.125	0.311	Gm6712
ENSMUSG00000044709	0	0.541326	0.733867	5.62639	0.0435965	54.265	37.868	26.606	40.97	54.182	64.286	48.261	59.651	Gemin7
ENSMUSG00000023008	0	-0.728491	0.733867	4.76034	0.0436033	34.355	48.093	24.75	44.893	29.106	18.878	23.924	17.088	Fmnl3
ENSMUSG00000030888	0	0.731872	0.733867	4.05759	0.0436158	15.616	6.059	13.613	16.998	19.702	29.082	23.099	12.117	Rrp8
ENSMUSG00000048621	0	-1.33004	0.733867	3.61872	0.0436353	12.493	7.574	27.844	1.743	0.896	3.571	11.137	3.107	Gm6377
ENSMUSG00000021061	0	2.89779	0.733867	0.869409	0.0436621	0.781	0	0	0	0	3.571	3.3	0.621	Sptb
ENSMUSG00000024325	0	-0.843603	0.733867	3.75344	0.0437542	15.616	20.07	11.756	27.459	8.956	8.674	11.55	10.874	Ring1
ENSMUSG00000036151	0	3.55062	0.733867	0.20722	0.0437625	0	0	0	0	1.343	0	0	0.932	Tm6sf2
ENSMUSG00000004263	0	-0.863032	0.733867	3.35751	0.0438227	16.787	10.224	17.325	14.383	5.821	3.571	11.55	9.631	Atn1
ENSMUSG00000102420	0	-4.32939	0.733867	0.197351	0.0438575	0	4.166	0	0	0	0	0	0	RP24-204F1.1
ENSMUSG00000016346	0	4.00401	0.733867	0.200275	0.0438743	0	0	0	0	0	0	0	3.107	Kcnq2
ENSMUSG00000025421	0	-0.865652	0.733867	3.69284	0.0438826	14.445	13.633	15.469	12.64	5.373	4.592	8.662	10.563	Hdhd2
ENSMUSG00000097652	0	-3.52669	0.733867	0.956356	0.0439662	1.171	6.059	0	0	0.448	0	0	0	Mhrt
ENSMUSG00000084050	0	3.11789	0.733867	0.161312	0.0440032	0	0	0	0	0	1.02	0	0.621	Gm14439
ENSMUSG00000052605	0	-1.36037	0.733867	2.66923	0.0440283	4.294	2.272	10.519	13.947	3.134	2.041	1.65	4.35	Isoc2b
ENSMUSG00000061062	0	-3.39005	0.733867	0.454361	0.044096	0	0	1.856	0.436	0	0	0	0	Gm10093
ENSMUSG00000030068	0	-2.54148	0.733867	1.50299	0.0441486	0.39	6.438	3.713	0.436	0	1.02	0	0.621	Gm20696
ENSMUSG00000079834	0	-4.1069	0.733867	0.173281	0.0441982	0	2.272	0	1.308	0	0	0	0	Tmlhe
ENSMUSG00000037085	0	-0.935376	0.733867	3.34178	0.0442261	16.397	7.952	6.806	13.511	6.269	6.122	5.775	4.66	Trmt12
ENSMUSG00000091105	0	-3.5999	0.733867	0.205914	0.0442426	0	1.136	0	1.308	0	0	0	0	Gm5633
ENSMUSG00000023806	0	-2.96209	0.733867	0.624947	0.0443396	0	4.166	1.856	3.051	0	1.02	0	0	Rsph3b
ENSMUSG00000028959	0	-0.673016	0.733867	5.68201	0.0444288	64.025	81.038	57.544	80.197	25.524	40.306	60.636	43.806	Fastk
ENSMUSG00000059857	0	3.77401	0.733867	0.490011	0.0444918	0	0	0	0	0.448	0	0	2.175	Ntng1
ENSMUSG00000042707	0	-1.91499	0.733867	2.48742	0.0445352	1.171	15.905	22.275	7.409	0	6.633	1.237	3.728	Dnali1
ENSMUSG00000086382	0	-4.47025	0.733867	0.330835	0.0445537	1.171	3.408	0	0	0	0	0	0	Chrna1os
ENSMUSG00000031847	0	-4.34497	0.733867	0.605734	0.0446042	0	3.029	1.238	0	0	0	0	0	1700030J22Rik
ENSMUSG00000031577	0	-1.01124	0.733867	3.46256	0.0446897	9.37	7.574	19.181	17.434	5.821	6.633	4.537	8.078	Tti2
ENSMUSG00000027495	0	0.954461	0.733867	3.54754	0.044695	6.637	6.438	6.806	10.896	6.717	7.143	14.025	28.893	Fam210b
ENSMUSG00000029564	0	3.9901	0.733867	0.62587	0.0447073	0	0	0.619	0	0.448	8.163	2.475	0	4930519G04Rik
ENSMUSG00000029321	0	-3.70645	0.733867	0.69008	0.044783	0.39	5.68	0	2.179	0	0	0.412	0	Slc10a6
ENSMUSG00000038943	0	-0.765814	0.733867	5.25158	0.0447913	53.484	73.465	18.563	47.508	28.658	22.959	18.562	39.767	Prc1
ENSMUSG00000040084	0	-0.54532	0.733867	6.92608	0.0447915	214.328	132.539	145.407	89.35	127.171	92.858	98.173	70.836	Bub1b
ENSMUSG00000059277	0	4.02811	0.733867	0.500453	0.0448318	0	0	0	0	0	0	1.65	1.553	R74862
ENSMUSG00000006587	0	-4.46476	0.733867	0.364181	0.0449101	0	0	0	4.794	0	0	0	0	Snai3
ENSMUSG00000104276	0	-4.2259	0.733867	0.765711	0.0449338	0	0	1.856	2.179	0	0	0	0	RP23-141B15.3
ENSMUSG00000027679	0	-0.638328	0.733867	5.4873	0.0449639	28.109	31.431	27.225	54.481	29.554	12.755	23.512	21.437	Dnajc19
ENSMUSG00000021213	0	0.803052	0.733867	4.33671	0.0449861	19.129	9.088	4.95	23.536	23.733	17.347	23.924	31.379	Akr1c13
ENSMUSG00000085922	0	4.61459	0.733867	0.274426	0.0449999	0	0	0	0	0.896	4.082	0	0	Fhad1os2
ENSMUSG00000003849	0	1.99035	0.733867	1.85492	0.0450311	3.123	0	0.619	2.615	5.373	11.225	4.125	4.66	Nqo1
ENSMUSG00000022074	0	-1.74392	0.733867	1.85036	0.0450731	6.246	6.438	2.475	2.179	1.791	1.02	1.237	0.932	Tnfrsf10b
ENSMUSG00000097201	0	-3.90884	0.733867	0.606192	0.0450846	0	3.029	0	0	0	0	0	0	Gm26700
ENSMUSG00000021532	0	0.68252	0.733867	4.28812	0.0451415	12.102	14.769	11.138	16.998	19.255	21.939	17.325	26.719	Fastkd3
ENSMUSG00000039315	0	-3.11048	0.733867	0.072884	0.04519	0.781	0.379	0	0.436	0	0	0	0	Clnk
ENSMUSG00000035373	0	-2.84793	0.733867	1.18852	0.0452567	0.781	0.757	3.094	0	0	0	0.412	0	Ccl7
ENSMUSG00000047797	0	-4.44114	0.733867	0.472145	0.0452689	1.171	0.379	0	3.051	0	0	0	0	Gjb1
ENSMUSG00000087143	0	3.08036	0.733867	0.836188	0.0452786	0	0	0	0.436	0	3.061	0.825	1.243	A830082K12Rik
ENSMUSG00000103851	0	-4.24523	0.733867	0.36572	0.0453209	0	1.136	2.475	0.436	0	0	0	0	RP23-65G17.3
ENSMUSG00000033420	0	3.66978	0.733867	0.535352	0.0453375	0	0	0	0	0	2.551	0	0	Antxr1
ENSMUSG00000006941	0	0.442938	0.733867	6.77054	0.0453526	85.497	90.127	82.294	117.244	142.843	95.919	141.897	111.535	Eif1b
ENSMUSG00000083853	0	-2.8907	0.733867	1.38837	0.0453627	3.123	3.029	0.619	2.615	0	0	0	0.932	Gm15696
ENSMUSG00000049252	0	-3.85672	0.733867	0.419505	0.0453712	0	0	0	3.051	0	0	0	0	Lrp1b
ENSMUSG00000015474	0	-0.383226	0.733867	7.03244	0.0454369	139.371	142.006	141.075	172.597	107.468	104.082	109.31	118.37	Ppt2
ENSMUSG00000044231	0	1.02159	0.733867	2.65712	0.0457728	4.294	5.68	4.331	3.487	7.165	5.612	9.075	13.049	Nhlrc1
ENSMUSG00000049548	0	-4.77603	0.733867	0.215077	0.0458036	1.562	4.166	0	0	0	0	0	0	Krt82
ENSMUSG00000097420	0	4.6043	0.733867	0.107385	0.0458088	0	0	0	0	0	4.592	0	0.311	Gm17575
ENSMUSG00000021033	0	-0.832219	0.733867	3.60934	0.0458837	11.712	18.177	14.231	16.127	5.821	10.204	7.425	9.01	Gstz1
ENSMUSG00000000628	0	-0.718326	0.733867	6.75707	0.0459738	131.954	97.322	156.544	121.603	94.482	91.327	48.261	64.001	Hk2
ENSMUSG00000075420	0	-3.25262	0.733867	0.578587	0.0460064	0.39	4.166	0	1.743	0	0.51	0	0	Smim6
ENSMUSG00000071660	0	0.58808	0.733867	5.40475	0.0460795	31.232	30.295	37.744	48.815	34.927	62.756	56.924	58.408	Ttc9c
ENSMUSG00000051341	0	2.14055	0.733867	1.7443	0.0460819	0	0.757	0	0.872	0.448	0	2.887	4.35	Zfp52
ENSMUSG00000097407	0	-3.85117	0.733867	0.479826	0.0460982	0.39	0	0	2.615	0	0	0	0	4933408J17Rik
ENSMUSG00000003848	0	-0.867562	0.733867	3.90024	0.0461043	12.102	7.195	34.031	20.485	13.881	9.184	11.55	4.039	Nob1
ENSMUSG00000077575	0	-3.62507	0.733867	1.12041	0.0461207	0	0	4.331	9.153	0	0	0.825	0	Gm24888
ENSMUSG00000019189	0	-0.57397	0.733867	6.55755	0.0463484	69.881	120.8	186.244	93.708	81.049	92.858	74.661	54.991	Rnf145
ENSMUSG00000031068	0	0.456768	0.733867	6.21531	0.0463853	64.025	54.152	48.881	66.249	62.242	61.225	83.323	101.904	Glrx3
ENSMUSG00000034684	0	-2.04994	0.733867	2.10124	0.046414	0.39	15.147	6.188	10.025	1.791	0	2.475	2.796	Sema3f
ENSMUSG00000074039	0	-3.10325	0.733867	0.423278	0.0465072	1.171	0.379	0	0	0	0	0	0	4930520O04Rik
ENSMUSG00000018168	0	-3.34297	0.733867	1.50899	0.0465222	0	6.438	1.238	1.743	0	0	0	0.621	Ikzf3
ENSMUSG00000077499	0	4.2484	0.733867	0.391865	0.0465417	0	0	0	0	0	2.551	0	1.243	Gm23604
ENSMUSG00000097154	0	-2.92294	0.733867	1.12287	0.0465462	0	1.515	6.806	0	0.448	0	0.412	0	Gm26510
ENSMUSG00000068487	0	-2.75586	0.733867	0.513216	0.046576	1.562	0.379	0.619	1.308	0	0	0	0.311	Gm4943
ENSMUSG00000036611	0	0.616404	0.733867	6.63219	0.0466404	76.908	68.92	51.975	76.71	144.186	79.082	99.823	85.748	Eepd1
ENSMUSG00000103497	0	1.58779	0.733867	1.95961	0.0466524	0.781	3.029	3.094	0.436	4.03	2.551	3.3	11.185	RP23-114N13.4
ENSMUSG00000085614	0	-3.40083	0.733867	0.0819806	0.0467274	1.171	0	0	0.872	0	0	0	0	1700123M08Rik
ENSMUSG00000029603	0	-3.47448	0.733867	1.35034	0.0467701	0	7.195	3.094	0	0	0	0	0.621	Dtx1
ENSMUSG00000043668	0	4.23894	0.733867	0.84661	0.0468095	0	0	0	0	0	0	0	3.728	Tox3
ENSMUSG00000013921	0	-4.07424	0.733867	0.0182738	0.0468188	0	2.272	1.238	0	0	0	0	0	Clip3
ENSMUSG00000006276	0	-0.756383	0.733867	3.68488	0.0469623	13.273	15.147	8.663	20.049	6.717	7.143	8.662	9.942	Eps15l1
ENSMUSG00000037801	0	3.58889	0.733867	0.711267	0.0469901	0	0	0	0.436	1.791	5.612	0	0	Iqch
ENSMUSG00000028189	0	-0.776577	0.733867	4.00112	0.0470312	10.541	17.419	25.369	20.485	16.12	8.163	6.6	10.253	Ctbs
ENSMUSG00000029431	0	-3.97565	0.733867	0.634079	0.047037	0	4.544	5.569	0.872	0	0.51	0	0	B3gnt4
ENSMUSG00000034932	0	0.602621	0.733867	5.5318	0.0470548	40.601	32.188	25.369	54.046	55.077	67.858	52.386	48.156	Mrpl54
ENSMUSG00000101828	0	-4.01347	0.733867	0.0681683	0.0470865	0.39	0.379	0	2.615	0	0	0	0	D130051D11Rik
ENSMUSG00000018865	0	-1.16334	0.733867	3.01873	0.0472037	14.054	8.71	5.569	12.204	5.821	2.551	0.825	8.078	Sult4a1
ENSMUSG00000020303	0	-3.52282	0.733867	0.269661	0.0472067	0	1.136	1.238	0	0	0	0	0	Stc2
ENSMUSG00000082286	0	4.07207	0.733867	0.161654	0.0472668	0	0	0	0	0.448	1.02	0	1.864	Pisd-ps1
ENSMUSG00000034573	0	-1.67677	0.733867	2.05766	0.0472926	1.952	10.982	4.331	6.974	3.134	1.02	2.475	0.621	Ptpn13
ENSMUSG00000032051	0	-0.496238	0.733867	5.55842	0.0473452	36.307	54.909	59.4	33.561	35.375	27.551	28.874	33.554	Fdx1
ENSMUSG00000024401	0	-0.931423	0.733867	5.67993	0.047434	95.257	19.692	112.613	25.279	19.255	55.613	33.824	19.573	Tnf
ENSMUSG00000001166	0	1.25166	0.733867	2.69907	0.0474343	3.904	1.515	2.475	6.102	10.299	14.796	3.3	4.35	Oas1c
ENSMUSG00000079016	0	3.66012	0.733867	0.0452372	0.0474409	0	0	0	0	0	1.531	0	0.932	Gm11034
ENSMUSG00000041351	0	-1.88877	0.733867	1.62004	0.0474656	3.123	6.816	6.188	2.615	0	2.041	0.412	2.175	Rap1gap
ENSMUSG00000052727	0	-1.91903	0.733867	2.27992	0.0474825	2.733	8.331	5.569	6.974	4.03	2.041	0	0	Map1b
ENSMUSG00000066975	0	-3.83389	0.733867	0.267898	0.0475222	0.39	0.379	0	2.179	0	0	0	0	Cryba4
ENSMUSG00000054452	0	0.447487	0.733867	7.23214	0.0475378	109.701	165.484	85.388	131.191	215.832	157.654	110.96	165.283	Aes
ENSMUSG00000035171	0	0.65742	0.733867	4.52736	0.0475821	20.301	24.614	8.663	20.921	26.419	39.796	27.637	21.437	1110059E24Rik
ENSMUSG00000060568	0	0.86421	0.733867	4.4791	0.0476008	9.76	5.68	18.563	11.332	9.403	26.021	20.212	22.369	Fam78b
ENSMUSG00000047419	0	-4.19196	0.733867	0.438904	0.0476303	0	0	0	3.923	0	0	0	0	Cmya5
ENSMUSG00000049739	0	1.30222	0.733867	2.86399	0.04771	3.514	2.272	5.569	1.308	16.12	5.102	2.475	6.524	Zfp646
ENSMUSG00000028909	0	-1.78276	0.733867	2.93791	0.0477424	1.952	30.295	10.519	13.947	0.896	6.122	2.887	5.592	Ptpru
ENSMUSG00000001334	0	-2.79895	0.733867	2.20763	0.0477599	1.952	4.166	6.806	0.436	0	0	1.65	0	Fndc5
ENSMUSG00000062585	0	0.599023	0.733867	4.88037	0.0477622	31.232	24.614	21.656	30.51	45.674	22.959	61.461	28.893	Cnr2
ENSMUSG00000037953	0	-4.02502	0.733867	0.0108417	0.0477817	0.39	0	3.094	0	0	0	0	0	A4gnt
ENSMUSG00000033792	0	0.645957	0.733867	5.45147	0.0478883	38.649	34.839	44.55	20.485	32.24	80.103	25.987	70.214	Atp7a
ENSMUSG00000025202	0	-3.61678	0.733867	0.258439	0.0479088	0	0.757	0	1.743	0	0	0	0	Scd3
ENSMUSG00000045275	0	-2.73306	0.733867	1.32372	0.0479368	0.781	4.544	9.9	0.872	0	1.531	0	0.621	Lca5l
ENSMUSG00000036905	0	-1.64973	0.733867	3.53503	0.0479908	7.027	68.163	7.425	0	4.926	12.245	2.887	5.282	C1qb
ENSMUSG00000036634	0	-0.596742	0.733867	4.83342	0.0479986	36.697	37.111	32.794	30.074	14.329	23.98	29.699	19.262	Mag
ENSMUSG00000039981	0	-1.17192	0.733867	3.37279	0.0480235	8.198	20.828	17.325	19.613	4.03	1.531	14.025	8.078	Zc3h12d
ENSMUSG00000039087	0	0.563535	0.733867	5.22965	0.0480568	32.403	32.945	29.7	42.278	58.212	41.327	51.974	44.738	Rreb1
ENSMUSG00000031328	0	0.418351	0.733867	10.2604	0.0481024	1328.52	1224.28	1088.38	1120.14	1354.99	1603.58	1908.6	1273.49	Flna
ENSMUSG00000091803	0	-0.961248	0.733867	3.46135	0.0481226	10.15	5.68	6.806	13.511	2.239	3.061	4.95	7.146	Cox16
ENSMUSG00000036264	0	-4.19902	0.733867	0.383032	0.0481249	0	0	3.094	0.872	0	0	0	0	Fstl4
ENSMUSG00000100417	0	-3.63821	0.733867	0.409532	0.0481733	0	1.893	0.619	0	0	0	0	0	Gm28578
ENSMUSG00000056131	0	1.14386	0.733867	3.0851	0.0482341	8.198	3.408	1.856	5.23	3.134	14.796	10.725	12.117	Pgm3
ENSMUSG00000043411	0	0.428037	0.733867	5.76253	0.0482611	47.628	48.471	60.019	47.508	64.481	75.001	51.149	72.7	Usp48
ENSMUSG00000044835	0	-4.81549	0.733867	0.717473	0.0483504	0	0	3.094	3.051	0	0	0	0	Ankrd45
ENSMUSG00000026803	0	-0.564581	0.733867	4.86709	0.0485824	25.766	32.188	37.744	47.944	21.494	17.857	20.625	32.311	Ttf1
ENSMUSG00000103382	0	3.67377	0.733867	0.20346	0.0485833	0	0	0	0	0	2.551	0	0	RP24-429G21.6
ENSMUSG00000103391	0	-3.88423	0.733867	0.100337	0.0485867	0	0	1.856	1.308	0	0	0	0	RP24-546N2.3
ENSMUSG00000025931	0	-4.32423	0.733867	0.522112	0.0486916	0	0	4.331	0	0	0	0	0	Paqr8
ENSMUSG00000018209	0	0.42328	0.733867	6.09826	0.0487458	71.443	61.725	49.5	67.993	73.437	101.021	68.886	82.331	Stk4
ENSMUSG00000008999	0	-3.33262	0.733867	0.507509	0.0487589	0.39	1.515	0	0	0	0	0	0	Bmp7
ENSMUSG00000092118	0	1.79415	0.733867	1.45455	0.0487704	1.171	1.136	1.856	0.436	5.373	1.02	3.3	5.903	Fancf
ENSMUSG00000022629	0	-2.07395	0.733867	2.11143	0.0488251	0	11.739	8.663	4.359	1.791	0	2.062	1.553	Kif21a
ENSMUSG00000038510	0	-0.526858	0.733867	4.923	0.0488288	35.136	23.1	38.363	37.483	26.419	25	19.8	18.641	Rpf2
ENSMUSG00000030345	0	-5.00003	0.733867	0.267691	0.048881	0	6.816	0	0	0	0	0	0	Dyrk4
ENSMUSG00000028226	0	-3.78744	0.733867	0.469482	0.0489586	0	1.515	0	1.308	0	0	0	0	Mmp16
ENSMUSG00000024669	0	-3.74672	0.733867	1.39343	0.0489909	0.39	0	2.475	0	0	0	0	0	Cd5
ENSMUSG00000036452	0	0.568246	0.733867	5.13093	0.0490164	27.328	18.555	28.463	27.459	39.853	38.266	26.812	40.389	Arhgap26
ENSMUSG00000037725	0	-1.08215	0.733867	3.37898	0.0490263	16.787	19.313	6.188	10.46	4.478	4.592	9.487	5.592	Ckap2
ENSMUSG00000038618	0	-0.942927	0.733867	3.153	0.049102	8.979	12.118	9.281	13.511	3.582	2.551	6.6	8.699	Rassf7
ENSMUSG00000046242	0	-2.07295	0.733867	2.65931	0.0491141	2.733	16.283	16.088	6.974	0	6.633	1.237	1.553	1600029I14Rik
ENSMUSG00000037638	0	-0.712675	0.733867	3.95333	0.0491595	11.712	21.585	13.613	22.664	10.747	7.653	14.437	8.078	Zbtb42
ENSMUSG00000042351	0	-0.787277	0.733867	3.91651	0.0491646	16.006	24.614	8.663	36.612	15.225	8.163	12.787	11.806	Grap2
ENSMUSG00000013089	0	-2.16991	0.733867	1.7275	0.0492244	7.418	3.029	0	4.794	0.448	2.551	0	0.311	Etv5
ENSMUSG00000094430	0	3.84762	0.733867	-0.0229023	0.0492972	0	0	0	0	0	2.551	0	0.311	Gm933
ENSMUSG00000035606	0	-2.45025	0.733867	1.93138	0.0493416	0	8.71	4.331	9.589	0.896	0	1.237	1.553	Ky
ENSMUSG00000030313	0	-4.31197	0.733867	0.567922	0.0493429	0	0	1.238	3.051	0	0	0	0	Dennd5b
ENSMUSG00000103433	0	-2.38415	0.733867	1.6498	0.0493542	1.952	1.893	1.856	6.974	0.448	0.51	1.237	0	RP23-103B18.6
ENSMUSG00000027340	0	-0.498699	0.733867	6.6471	0.0493776	110.482	88.991	174.488	86.735	72.093	52.551	111.785	77.36	Slc23a2
ENSMUSG00000001763	0	-2.63565	0.733867	1.63315	0.0494057	1.562	1.515	1.856	9.589	0	0	0	1.864	Tspan33
ENSMUSG00000098198	0	-4.03348	0.733867	0.487743	0.0494464	0	0	0	3.487	0	0	0	0	Gm9169
ENSMUSG00000000826	0	0.386324	0.733867	7.66665	0.0495033	199.102	221.151	144.788	224.028	241.355	264.288	222.333	267.498	Dnajc5
ENSMUSG00000039021	0	-2.31445	0.733867	1.58905	0.0495271	1.562	2.272	11.138	6.974	1.343	1.531	1.237	0	Ttc16
ENSMUSG00000044149	0	-2.03897	0.733867	1.61799	0.0495442	1.562	1.136	4.331	6.974	1.343	1.02	0.825	0	Nkrf
ENSMUSG00000024663	0	-0.502001	0.733867	5.52631	0.0495683	55.827	43.927	52.594	70.608	47.465	20.408	44.549	39.146	Rab3il1
ENSMUSG00000083897	0	3.64619	0.733867	0.282357	0.0495765	0	0	0	0	0	0.51	0	1.864	Gm14843
ENSMUSG00000054405	0	-0.395237	0.733867	7.10956	0.0495963	145.227	190.856	142.932	173.033	111.498	154.593	117.56	94.447	Dnajc8
ENSMUSG00000091806	0	3.99683	0.733867	0.209521	0.0495963	0	0	0	0	0	2.551	0	0.621	Gm5258
ENSMUSG00000056089	0	-3.97206	0.733867	-0.00118257	0.0496512	1.952	0	1.238	0	0	0	0	0	Gm5468
ENSMUSG00000021094	0	0.524574	0.733867	6.35837	0.0496605	79.641	55.666	46.406	78.453	119.11	54.592	89.923	100.04	Dhrs7
ENSMUSG00000029352	0	-2.09181	0.733867	1.59668	0.0497373	1.562	3.408	1.856	10.46	1.343	2.551	0	0	Crybb3
ENSMUSG00000030403	0	-0.493906	0.733867	9.89928	0.0497457	1317.98	717.983	1520.27	859.064	942.585	726.536	618.324	756.512	Vasp
ENSMUSG00000058135	0	0.461977	0.734741	8.53238	0.0498654	381.808	349.146	309.995	360.45	394.945	570.923	530.051	363.498	Gstm1
ENSMUSG00000028156	0	0.498392	0.734741	5.65475	0.049901	56.998	39.004	32.175	32.253	60.451	63.776	60.224	37.282	Eif4e
ENSMUSG00000028126	0	-0.507714	0.734741	6.64488	0.049933	127.269	109.818	141.075	115.065	71.198	131.123	46.611	85.127	Pip5k1a
ENSMUSG00000024985	0	0.446634	0.73571	7.75447	0.0500416	192.075	188.584	151.594	243.641	268.67	228.063	214.495	308.818	Tcf7l2
ENSMUSG00000003469	0	4.0534	0.736171	0.617779	0.0501157	0	0	0	0	0	0	3.3	0	Phyhip
ENSMUSG00000104351	0	-2.82545	0.736397	1.39393	0.0501739	0	9.467	3.094	6.974	0	2.551	0	0	RP24-144H23.5
ENSMUSG00000033720	0	0.855023	0.737743	3.68105	0.0503085	8.589	16.662	9.281	10.025	20.15	30.612	8.662	18.952	Sfxn5
ENSMUSG00000020954	0	-0.489048	0.739083	5.85499	0.0504562	60.511	61.725	79.2	85.863	52.391	49.49	45.374	49.399	Strn3
ENSMUSG00000037868	0	-0.732646	0.739083	7.2464	0.0504857	263.517	104.895	201.094	101.989	57.764	74.49	139.009	121.166	Egr2
ENSMUSG00000016510	0	0.705455	0.740768	4.02417	0.0506438	16.006	18.177	11.756	11.332	13.881	34.694	20.625	21.748	Mtif3
ENSMUSG00000046761	0	-1.79457	0.740823	2.07701	0.0506906	4.685	0.379	7.425	17.434	0.448	2.551	2.475	2.485	Fam83h
ENSMUSG00000040648	0	-0.572464	0.741209	5.68554	0.0507611	45.676	74.601	88.482	55.789	43.883	45.409	25.987	55.301	Ppip5k2
ENSMUSG00000079965	0	-3.89544	0.741209	0.572472	0.0508031	2.342	0	0.619	0	0	0	0	0	Gm14853
ENSMUSG00000042757	0	-3.31698	0.741235	0.429371	0.051037	0	1.893	0	0	0	0	0	0	Tmem108
ENSMUSG00000024664	0	1.73893	0.741235	2.18128	0.0510481	1.171	3.029	2.475	0	8.508	2.551	5.362	5.592	Fads3
ENSMUSG00000102670	0	-4.20058	0.741235	0.31248	0.0511128	0	0	3.094	0.872	0	0	0	0	RP24-432B3.4
ENSMUSG00000084186	0	-3.20884	0.741235	0.545957	0.0511386	0	1.515	1.856	2.615	0.448	0	0	0	Rpl36-ps10
ENSMUSG00000032648	0	4.11213	0.741235	1.12263	0.051155	0	0	0	0	3.582	0	0	0	Pygm
ENSMUSG00000023795	0	4.52064	0.741235	0.156162	0.0512104	0	0	0	0	0	3.061	0	1.553	Pisd-ps2
ENSMUSG00000097715	0	-0.726408	0.741235	4.64902	0.0512196	31.622	36.354	43.313	29.638	4.926	23.98	25.574	26.719	Gpr137b-ps
ENSMUSG00000025066	0	0.40445	0.741235	7.40092	0.0512201	158.501	148.444	137.982	170.854	177.322	168.369	205.833	234.565	Sfr1
ENSMUSG00000097207	0	-3.79352	0.741235	-0.00906828	0.0512534	1.952	0.757	0	0	0	0	0	0	6030443J06Rik
ENSMUSG00000096935	0	-3.11805	0.741235	0.24918	0.0512776	0	0.379	0	1.308	0	0	0	0	1700113A16Rik
[truncated: 16,026 more rows]

## Sheet: 6A4-P < 0.05
		Female					male								average	average	fold	fold
[truncated: 496 more rows]

## Sheet: 6A4- > 2 or < 2 fold in 6h
							Male ≥ 2-fold							Female ≥ 2-fold							> 0.5 to < 2-fold
[truncated: 496 more rows]

[truncated: 6 more sheets: SP-A2-1A3-6hr infection, 1A3-P < 0.05, 1A3- > 2 or < 2 fold in 6 h, KO -6 hr infection, KO-P<0.05, KO-  2 or < 2 fold in 6 h]
